# Supplementary material for: Recurrent patterns of DNA copy number alterations in tumors reflect metabolic selection pressures
Source: Mol Syst Biol. 2017 Feb 15;13(2):914. doi: 10.15252/msb.20167159 (PMC5327725; doi:10.15252/msb.20167159)
Supplement: Supplementary file 3 — Table EV1 [file MSB-13-914-s003.xlsx]

## Sheet: Table EV1
Table EV1: KEGG metabolism pathway enrichment analysis of CNA patterns.
Related to Fig. 1E and Fig. 2B.	Human			Human & Mouse models
Human core signature A (OV, BRCA, UCEC, LU)	+	+		+	+
Human expanded signature A (Core sig. A + BLCA, READ, SKCM, COAD, HNSC)	-	+		+	+
Mouse models (Brca, Blca, Skcm, Coad)	-	-		+	+
KEGG metabolism pathways gene set (n=75)	Permutation p-value	Permutation p-value		Permutation p-value	FDR
KEGG_AMINO_SUGAR_AND_NUCLEOTIDE_SUGAR_METABOLISM_MAP00520	0.0423191	0.0714286		0.00068	0.0511
KEGG_GLYCOLYSIS-GLUCONEOGENESIS_MAP00010	0.0503778	0.0609385		0.0011281	0.04015
KEGG_GLYCOLYSIS-GLUCONEOGENESIS_&_PENTOSE_PHOSPHATE_PATHWAY	0.0660066	0.0858369		0.00219217	0.0803
KEGG_CORE_GLYCOLYSIS_MAP_M00001	0.0236072	0.156495		0.00357564	0.1314
KEGG_OTHER_TYPES_OF_O-GLYCAN_BIOSYNTHESIS_MAP00514	0.515464	0.263852		0.0277701	0.5767
KEGG_ALL_METABOLIC_GENES	0.649351	0.512821		0.0540833	0.5767
KEGG_STARCH_AND_SUCROSE_METABOLISM_MAP00500	0.294985	0.421941		0.0554939	0.5767
KEGG_PYRUVATE_METABOLISM_MAP00620	0.286533	0.0997009		0.0593824	0.5767
KEGG_GLUTATHIONE_METABOLISM_MAP00480	0.793651	0.628931		0.061237	0.5767
KEGG_GLYCOSPHINGOLIPID_BIOSYNTHESIS-GANGLIO_SERIES_MAP00604	0.265252	0.283286		0.0631712	0.5767
KEGG_FRUCTOSE_AND_MANNOSE_METABOLISM_MAP00051	0.353357	0.625		0.104493	0.650823
KEGG_PROPANOATE_METABOLISM_MAP00640	0.0462107	0.145349		0.109769	0.650823
KEGG_CYSTEINE_AND_METHIONINE_METABOLISM_MAP00270	0.323625	0.45045		0.111111	0.650823
KEGG_VALINE_LEUCINE_AND_ISOLEUCINE_BIOSYNTHESIS_MAP00290	0.409836	0.340136		0.112994	0.650823
KEGG_GLYCOSPHINGOLIPID_BIOSYNTHESIS-GLOBO_SERIES_MAP00603	0.425532	0.406504		0.115875	0.650823
KEGG_GLYCOSAMINOGLYCAN_BIOSYNTHESIS-KERATAN_SULFATE_MAP00533	0.146628	0.132979		0.13369	0.655053
KEGG_GLYCOSYLPHOSPHATIDYLINOSITOLGPI-ANCHOR_BIOSYNTHESIS_MAP00563	0.093633	0.00902853		0.13459	0.655053
KEGG_N-GLYCAN_BIOSYNTHESIS_MAP00510	0.361011	0.287356		0.169205	0.771975
KEGG_ALANINE_ASPARTATE_AND_GLUTAMATE_METABOLISM_MAP00250	0.201207	0.292398		0.199601	0.799224
KEGG_INOSITOL_PHOSPHATE_METABOLISM_MAP00562	0.384615	0.18315		0.201207	0.799224
KEGG_ARGININE_AND_PROLINE_METABOLISM_MAP00330	0.862069	0.869565		0.212766	0.799224
KEGG_PORPHYRIN_AND_CHLOROPHYLL_METABOLISM_MAP00860	0.471698	0.306748		0.226244	0.799224
KEGG_HISTIDINE_METABOLISM_MAP00340	0.892857	0.591716		0.251256	0.799224
KEGG_GLYCOSPHINGOLIPID_BIOSYNTHESIS-LACTO_AND_NEOLACTO_SERIES_MAP00601	0.15873	0.195312		0.253807	0.799224
KEGG_FOLATE_BIOSYNTHESIS_MAP00790	0.446429	0.3367		0.254453	0.799224
KEGG_RETINOL_METABOLISM_MAP00830	0.657895	0.641026		0.2849	0.799224
KEGG_TAURINE_AND_HYPOTAURINE_METABOLISM_MAP00430	0.877193	0.60241		0.286533	0.799224
KEGG_ONE_CARBON_POOL_BY_FOLATE_MAP00670	0.653595	0.584795		0.294118	0.799224
KEGG_NICOTINATE_AND_NICOTINAMIDE_METABOLISM_MAP00760	0.326797	0.169779		0.306748	0.799224
KEGG_MUCIN_TYPE_O-GLYCAN_BIOSYNTHESIS_MAP00512	0.497512	0.393701		0.31348	0.799224
KEGG_CITRATE_CYCLE_TCA_CYCLE_MAP00020	0.406504	0.112613		0.31746	0.799224
KEGG_PANTOTHENATE_AND_COA_BIOSYNTHESIS_MAP00770	0.862069	0.729927		0.337838	0.82198
KEGG_OXIDATIVE_PHOSPHORYLATION_MAP00190	0.485437	0.729927		0.350877	0.826313
KEGG_SULFUR_METABOLISM_MAP00920	0.60241	0.454545		0.363636	0.829462
KEGG_UBIQUINONE_AND_OTHER_TERPENOID-QUINONE_BIOSYNTHESIS_MAP00130	0.900901	0.793651		0.387597	0.844975
KEGG_LYSINE_DEGRADATION_MAP00310	0.204918	0.333333		0.398406	0.844975
KEGG_FATTY_ACID_ELONGATION_IN_MITOCHONDRIA_MAP00062	0.502513	0.75188		0.416667	0.844975
KEGG_SYNTHESIS_AND_DEGRADATION_OF_KETONE_BODIES_MAP00072	0.17094	0.0997009		0.416667	0.844975
KEGG_TERPENOID_BACKBONE_BIOSYNTHESIS_MAP00900	0.294118	0.21097		0.462963	0.877912
KEGG_ASCORBATE_AND_ALDARATE_METABOLISM_MAP00053	0.925926	0.684932		0.483092	0.877912
KEGG_GLYCEROPHOSPHOLIPID_METABOLISM_MAP00564	0.240964	0.564972		0.485437	0.877912
KEGG_PENTOSE_AND_GLUCURONATE_INTERCONVERSIONS_MAP00040	0.917431	0.75188		0.492611	0.877912
KEGG_GLYCOSAMINOGLYCAN_DEGRADATION_MAP00531	0.746269	0.520833		0.502513	0.877912
KEGG_DRUG_METABOLISM-OTHER_ENZYMES_MAP00983	0.3663	0.423729		0.505051	0.877912
KEGG_STEROID_HORMONE_BIOSYNTHESIS_MAP00140	0.231481	0.15748		0.520833	0.879504
KEGG_RIBOFLAVIN_METABOLISM_MAP00740	0.153846	0.497512		0.531915	0.879504
KEGG_GLYOXYLATE_AND_DICARBOXYLATE_METABOLISM_MAP00630	0.3663	0.321543		0.555556	0.879504
KEGG_PHENYLALANINE_METABOLISM_MAP00360	0.645161	0.492611		0.574713	0.879504
KEGG_SELENOCOMPOUND_METABOLISM_MAP00450	0.819672	0.78125		0.591716	0.879504
KEGG_VALINE_LEUCINE_AND_ISOLEUCINE_DEGRADATION_MAP00280	0.184502	0.217865		0.591716	0.879504
KEGG_NITROGEN_METABOLISM_MAP00910	0.4	0.0831947		0.595238	0.879504
KEGG_STEROID_BIOSYNTHESIS_MAP00100	0.540541	0.321543		0.60241	0.879504
KEGG_ALPHA-LINOLENIC_ACID_METABOLISM_MAP00592	0.680272	0.591716		0.632911	0.888494
KEGG_TYROSINE_METABOLISM_MAP00350	0.952381	0.793651		0.632911	0.888494
KEGG_GLYCOSAMINOGLYCAN_BIOSYNTHESIS-CHONDROITIN_SULFATE_MAP00532	0.970874	0.970874		0.662252	0.901185
KEGG_PENTOSE_PHOSPHATE_PATHWAY_MAP00030	0.537634	0.735294		0.699301	0.901185
KEGG_OTHER_GLYCAN_DEGRADATION_MAP00511	0.925926	0.862069		0.714286	0.901185
KEGG_BETA-ALANINE_METABOLISM_MAP00410	0.763359	0.806452		0.724638	0.901185
KEGG_GLYCEROLIPID_METABOLISM_MAP00561	0.699301	0.806452		0.724638	0.901185
KEGG_LINOLEIC_ACID_METABOLISM_MAP00591	0.581395	0.518135		0.724638	0.901185
KEGG_BIOSYNTHESIS_OF_UNSATURATED_FATTY_ACIDS_MAP01040	0.581395	0.847458		0.740741	0.901185
KEGG_PRIMARY_BILE_ACID_BIOSYNTHESIS_MAP00120	0.806452	0.406504		0.740741	0.901185
KEGG_BUTANOATE_METABOLISM_MAP00650	0.218818	0.316456		0.775194	0.912735
KEGG_GALACTOSE_METABOLISM_MAP00052	0.925926	0.680272		0.775194	0.912735
KEGG_ARACHIDONIC_ACID_METABOLISM_MAP00590	0.877193	0.900901		0.833333	0.914794
KEGG_METABOLISM_OF_XENOBIOTICS_BY_CYTOCHROME_P450_MAP00980	0.510204	0.628931		0.840336	0.914794
KEGG_ETHER_LIPID_METABOLISM_MAP00565	0.480769	0.763359		0.862069	0.914794
KEGG_GLYCINE_SERINE_AND_THREONINE_METABOLISM_MAP00260	0.990099	0.819672		0.862069	0.914794
KEGG_GLYCOSAMINOGLYCAN_BIOSYNTHESIS-HEPARAN_SULFATE_MAP00534	0.990099	0.990099		0.862069	0.914794
KEGG_DRUG_METABOLISM-CYTOCHROME_P450_MAP00982	0.456621	0.787402		0.869565	0.914794
KEGG_PYRIMIDINE_METABOLISM_MAP00240	0.165563	0.740741		0.869565	0.914794
KEGG_TRYPTOPHAN_METABOLISM_MAP00380	0.434783	0.348432		0.877193	0.914794
KEGG_SPHINGOLIPID_METABOLISM_MAP00600	1	1		0.892857	0.918052
KEGG_FATTY_ACID_METABOLISM_MAP00071	0.990099	0.952381		0.909091	0.921726
KEGG_PURINE_METABOLISM_MAP00230	0.121212	0.2457		0.952381	0.9524
