# Supplementary material for: Recurrent patterns of DNA copy number alterations in tumors reflect metabolic selection pressures
Source: Mol Syst Biol. 2017 Feb 15;13(2):914. doi: 10.15252/msb.20167159 (PMC5327725; doi:10.15252/msb.20167159)
Supplement: Supplementary file 4 — Table EV2 [file MSB-13-914-s004.xlsx]

## Sheet: Table EV2
Table EV2: Canonical pathway enrichment analysis of CNA patterns.
Related to Fig. 2B.	Human and Mouse models				Human, Mouse and MEF models
Human core signature A (OV, BRCA, UCEC, LU)	+	+	+		+	+	+		+	+	+
Human expanded signature A (Core sig. A + BLCA, READ, SKCM, COAD, HNSC)	+	+	+		+	+	+		+	+	+
Mouse models (Brca, Blca, Skcm, Coad)	+	+	+		+	+	+		+	+	+
Signature A MEFs (WT, p53-/-)	-	-	-		+	+	+		-	-	-
Evolving MEFs (WT mid->late passage pairs: A3 p25->40; A4 p25->40; I1 p22->32; H1 p25->49; C9 p42->78)	-	-	-		-	-	-		+	+	+
MSigDB Canonical Pathway Gene Set (n=1,321)	Pathway Rank	Permutation p-value	FDR		Pathway Rank	Permutation p-value	FDR		Pathway Rank	Permutation p-value	FDR
KEGG_CORE_GLYCOLYSIS_MAP_M00001	5	0.00357564	0.914142		1	0.000107696	0.1315		1	2.25e-05	0.0263
KEGG_GLYCOLYSIS-GLUCONEOGENESIS_&_PENTOSE_PHOSPHATE_PATHWAY	4	0.00219217	0.914142		2	0.00102507	0.710745		2	0.000163197	0.263
KEGG_GLYCOLYSIS-GLUCONEOGENESIS_MAP00010	3	0.0011281	0.482167		3	0.00119474	0.710745		3	0.000235318	0.263
KEGG_AMINO_SUGAR_AND_NUCLEOTIDE_SUGAR_METABOLISM_MAP00520	1	0.00068	0.46025		7	0.00402739	0.710745		4	0.00077535	0.59175
NABA_ECM_AFFILIATED	49	0.0539084	0.914142		5	0.00212807	0.710745		5	0.000861304	0.59175
REACTOME_INTRINSIC_PATHWAY	30	0.034153	0.914142		8	0.00621002	0.710745		6	0.0019178	0.641254
REACTOME_GLYCOLYSIS	84	0.0887311	0.914142		13	0.0105865	0.710745		7	0.00335244	0.641254
REACTOME_GLUCONEOGENESIS	20	0.0211416	0.914142		4	0.00177082	0.710745		8	0.0038838	0.641254
BIOCARTA_GLYCOLYSIS_PATHWAY	35	0.0372995	0.914142		11	0.00946074	0.710745		9	0.00431835	0.641254
REACTOME_POTASSIUM_CHANNELS	32	0.0353357	0.914142		9	0.00658762	0.710745		10	0.00534502	0.641254
KEGG_FRUCTOSE_AND_MANNOSE_METABOLISM_MAP00051	95	0.104493	0.914142		24	0.0190042	0.710745		11	0.0060107	0.641254
REACTOME_SIGNAL_REGULATORY_PROTEIN_SIRP_FAMILY_INTERACTIONS	9	0.0079384	0.914142		22	0.0172503	0.710745		12	0.0069735	0.641254
REACTOME_REGULATION_OF_BETA_CELL_DEVELOPMENT	16	0.0163934	0.914142		17	0.0151332	0.710745		13	0.00697447	0.641254
KEGG_GLYCOSPHINGOLIPID_BIOSYNTHESIS-GANGLIO_SERIES_MAP00604	63	0.0631712	0.914142		14	0.0124239	0.710745		14	0.00731582	0.641254
REACTOME_PD1_SIGNALING	22	0.0277701	0.914142		16	0.0129199	0.710745		15	0.00776277	0.641254
WNT_SIGNALING	339	0.260417	0.914142		39	0.0318066	0.710745		16	0.00778089	0.641254
REACTOME_GRB2_SOS_PROVIDES_LINKAGE_TO_MAPK_SIGNALING_FOR_INTERGRINS_	12	0.0133672	0.914142		25	0.0199124	0.710745		17	0.00939585	0.641254
REACTOME_P130CAS_LINKAGE_TO_MAPK_SIGNALING_FOR_INTEGRINS	11	0.0113148	0.914142		30	0.023175	0.710745		18	0.00977422	0.641254
REACTOME_GLUCOSE_METABOLISM	67	0.0679348	0.914142		10	0.0090465	0.710745		19	0.0115647	0.641254
REACTOME_REGULATION_OF_GENE_EXPRESSION_IN_BETA_CELLS	41	0.045208	0.914142		28	0.0231214	0.710745		20	0.0124347	0.641254
REACTOME_INWARDLY_RECTIFYING_K_CHANNELS	18	0.0177242	0.914142		6	0.00397456	0.710745		21	0.0124471	0.641254
REACTOME_FORMATION_OF_FIBRIN_CLOT_CLOTTING_CASCADE	186	0.155039	0.914142		37	0.0289519	0.710745		22	0.0127194	0.641254
KEGG_ALL_METABOLIC_GENES	50	0.0540833	0.914142		52	0.044964	0.710745		23	0.0133905	0.641254
ST_WNT_CA2_CYCLIC_GMP_PATHWAY	48	0.0532481	0.914142		46	0.03663	0.710745		24	0.015753	0.641254
REACTOME_PLATELET_ADHESION_TO_EXPOSED_COLLAGEN	17	0.016909	0.914142		42	0.0331126	0.710745		25	0.0170969	0.641254
PID_ERBB1_RECEPTOR_PROXIMAL_PATHWAY	65	0.0638162	0.914142		49	0.0422119	0.710745		26	0.018093	0.641254
KEGG_THYROID_CANCER	155	0.136799	0.914142		60	0.049776	0.710745		27	0.0181554	0.641254
KEGG_COMPLEMENT_AND_COAGULATION_CASCADES	87	0.0927644	0.914142		15	0.0125502	0.710745		28	0.0183453	0.641254
PID_MYC_ACTIV_PATHWAY	102	0.106724	0.914142		27	0.0214408	0.710745		29	0.0189143	0.641254
BIOCARTA_TEL_PATHWAY	72	0.0702247	0.914142		44	0.0357015	0.710745		30	0.0204625	0.641254
KEGG_MATURITY_ONSET_DIABETES_OF_THE_YOUNG	6	0.00571853	0.914142		12	0.0100878	0.710745		31	0.0214362	0.641254
PID_FOXM1_PATHWAY	196	0.162338	0.914142		74	0.0567859	0.710745		32	0.0223364	0.641254
REACTOME_PLATELET_AGGREGATION_PLUG_FORMATION	42	0.0468384	0.914142		73	0.0564334	0.710745		33	0.0226449	0.641254
KEGG_TYPE_II_DIABETES_MELLITUS	288	0.22779	0.914142		88	0.069979	0.710745		34	0.0239923	0.641254
PID_NFKAPPAB_CANONICAL_PATHWAY	285	0.226244	0.914142		66	0.0522466	0.710745		35	0.0281611	0.641254
KEGG_GLYCOSPHINGOLIPID_BIOSYNTHESIS-GLOBO_SERIES_MAP00603	117	0.115875	0.914142		55	0.0467508	0.710745		36	0.0285878	0.641254
BIOCARTA_NKCELLS_PATHWAY	213	0.17452	0.914142		68	0.0553097	0.710745		37	0.0290698	0.641254
REACTOME_SIGNALING_BY_FGFR_MUTANTS	99	0.106383	0.914142		23	0.0173943	0.710745		38	0.0298418	0.641254
REACTOME_CASPASE_MEDIATED_CLEAVAGE_OF_CYTOSKELETAL_PROTEINS	160	0.13986	0.914142		56	0.0470367	0.710745		39	0.0312012	0.641254
REACTOME_TERMINATION_OF_O_GLYCAN_BIOSYNTHESIS	204	0.168919	0.914142		89	0.070028	0.710745		40	0.0321647	0.641254
KEGG_ERBB_SIGNALING_PATHWAY	170	0.14556	0.914142		96	0.0769823	0.710745		41	0.0332668	0.641254
REACTOME_GLUTATHIONE_CONJUGATION	2	0.00074	0.46025		79	0.0608643	0.710745		42	0.0343997	0.641254
REACTOME_OTHER_SEMAPHORIN_INTERACTIONS	133	0.123762	0.914142		50	0.043592	0.710745		43	0.0345781	0.641254
REACTOME_TANDEM_PORE_DOMAIN_POTASSIUM_CHANNELS	276	0.214592	0.914142		106	0.0858369	0.710745		44	0.0348918	0.641254
REACTOME_APOPTOTIC_CLEAVAGE_OF_CELLULAR_PROTEINS	78	0.0815661	0.914142		109	0.0895255	0.710745		45	0.0401445	0.641254
REACTOME_SHC_MEDIATED_CASCADE	306	0.238663	0.914142		93	0.0748503	0.710745		46	0.0411523	0.641254
REACTOME_SLBP_DEPENDENT_PROCESSING_OF_REPLICATION_DEPENDENT_HISTONE_PRE_MRNAS	298	0.235294	0.914142		112	0.0919118	0.710745		47	0.0416667	0.641254
KEGG_BASE_EXCISION_REPAIR	211	0.173611	0.914142		86	0.0688705	0.710745		48	0.0417188	0.641254
PID_HDAC_CLASSI_PATHWAY	269	0.211416	0.914142		36	0.0286944	0.710745		49	0.0429738	0.641254
KEGG_STARCH_AND_SUCROSE_METABOLISM_MAP00500	52	0.0554939	0.914142		21	0.0168407	0.710745		50	0.0431406	0.641254
REACTOME_INTEGRIN_ALPHAIIB_BETA3_SIGNALING	74	0.0801282	0.914142		105	0.0856898	0.710745		51	0.0431593	0.641254
REACTOME_DCC_MEDIATED_ATTRACTIVE_SIGNALING	45	0.0488998	0.914142		92	0.073046	0.710745		52	0.04363	0.641254
KEGG_ALZHEIMERS_DISEASE	75	0.0801925	0.914142		213	0.15083	0.710745		53	0.0450248	0.641254
REACTOME_PLATELET_ACTIVATION_SIGNALING_AND_AGGREGATION	278	0.218818	0.914142		51	0.0442282	0.710745		54	0.0464684	0.641254
KEGG_CARDIAC_MUSCLE_CONTRACTION	19	0.0206825	0.914142		115	0.0948767	0.710745		55	0.0475737	0.641254
REACTOME_BIOLOGICAL_OXIDATIONS	13	0.0143906	0.914142		254	0.176367	0.710745		56	0.0506842	0.641254
KEGG_MAPK_SIGNALING_PATHWAY	184	0.154321	0.914142		193	0.140056	0.710745		57	0.0508906	0.641254
PID_IL2_STAT5_PATHWAY	100	0.106496	0.914142		108	0.086881	0.710745		58	0.0510725	0.641254
PID_RET_PATHWAY	284	0.225225	0.914142		162	0.125	0.710745		59	0.0522466	0.641254
KEGG_GLYCOSAMINOGLYCAN_BIOSYNTHESIS-KERATAN_SULFATE_MAP00533	149	0.13369	0.914142		124	0.104822	0.710745		60	0.0524109	0.641254
KEGG_DNA_REPLICATION	304	0.23753	0.914142		32	0.0261097	0.710745		61	0.0527983	0.641254
PID_ERBB1_INTERNALIZATION_PATHWAY	222	0.178891	0.914142		207	0.147059	0.710745		62	0.0546747	0.641254
PID_AJDISS_2PATHWAY	240	0.197628	0.914142		175	0.131926	0.710745		63	0.0547645	0.641254
REACTOME_MRNA_DECAY_BY_3_TO_5_EXORIBONUCLEASE	351	0.265252	0.914142		163	0.125156	0.710745		64	0.0551268	0.641254
REACTOME_DEADENYLATION_DEPENDENT_MRNA_DECAY	534	0.401606	0.914142		160	0.124224	0.710745		65	0.0577701	0.641254
REACTOME_FGFR4_LIGAND_BINDING_AND_ACTIVATION	297	0.235294	0.914142		128	0.108578	0.710745		66	0.0578035	0.641254
REACTOME_VOLTAGE_GATED_POTASSIUM_CHANNELS	200	0.167504	0.914142		199	0.141844	0.710745		67	0.0587544	0.641254
REACTOME_ACYL_CHAIN_REMODELLING_OF_PE	386	0.292398	0.914142		152	0.120192	0.710745		68	0.0592417	0.641254
KEGG_SPLICEOSOME	385	0.290698	0.914142		192	0.139665	0.710745		69	0.0597729	0.641254
KEGG_RNA_DEGRADATION	459	0.35461	0.914142		127	0.107296	0.710745		70	0.0598444	0.641254
REACTOME_SIGNALING_BY_FGFR1_MUTANTS	103	0.106838	0.914142		29	0.0231321	0.710745		71	0.060423	0.641254
REACTOME_RESOLUTION_OF_AP_SITES_VIA_THE_MULTIPLE_NUCLEOTIDE_PATCH_REPLACEMENT_PATHWAY	471	0.361011	0.914142		156	0.121655	0.710745		72	0.0611621	0.641254
KEGG_DORSO_VENTRAL_AXIS_FORMATION	473	0.363636	0.914142		140	0.11534	0.710745		73	0.0616523	0.641254
REACTOME_METABOLISM_OF_CARBOHYDRATES	183	0.153846	0.914142		20	0.0167336	0.710745		74	0.0617284	0.641254
KEGG_LONG_TERM_POTENTIATION	700	0.49505	0.914142		262	0.179211	0.710745		75	0.0617284	0.641254
PID_ARF_3PATHWAY	119	0.117647	0.914142		172	0.129032	0.710745		76	0.0630915	0.641254
PID_DNA_PK_PATHWAY	427	0.325733	0.914142		123	0.104384	0.710745		77	0.0649351	0.641254
BIOCARTA_TCAPOPTOSIS_PATHWAY	76	0.0804505	0.914142		154	0.121359	0.710745		78	0.065189	0.641254
PID_MAPK_TRK_PATHWAY	86	0.0926784	0.914142		177	0.1321	0.710745		79	0.065703	0.641254
REACTOME_NEURONAL_SYSTEM	166	0.142248	0.914142		61	0.0498504	0.710745		80	0.0665336	0.641254
KEGG_PRIMARY_IMMUNODEFICIENCY	224	0.18315	0.914142		147	0.117925	0.710745		81	0.0671592	0.641254
KEGG_TASTE_TRANSDUCTION	474	0.363636	0.914142		170	0.1287	0.710745		82	0.0678426	0.641254
BIOCARTA_CCR3_PATHWAY	21	0.0252207	0.914142		26	0.0211775	0.710745		83	0.067981	0.641254
REACTOME_EFFECTS_OF_PIP2_HYDROLYSIS	322	0.249377	0.914142		120	0.0994036	0.710745		84	0.0685871	0.641254
REACTOME_RAF_MAP_KINASE_CASCADE	380	0.285714	0.914142		171	0.128866	0.710745		85	0.0691563	0.641254
REACTOME_ENDOGENOUS_STEROLS	407	0.309598	0.914142		164	0.125156	0.710745		86	0.0693963	0.641254
KEGG_ONE_CARBON_POOL_BY_FOLATE_MAP00670	389	0.294118	0.914142		135	0.111235	0.710745		87	0.0702247	0.641254
REACTOME_ACYL_CHAIN_REMODELLING_OF_PC	509	0.3861	0.914142		125	0.106838	0.710745		88	0.0710227	0.641254
PID_MYC_PATHWAY	40	0.0432713	0.914142		43	0.0338066	0.710745		89	0.0719942	0.641254
REACTOME_FRS2_MEDIATED_CASCADE	369	0.278552	0.914142		238	0.163934	0.710745		90	0.0725689	0.641254
PID_HIF1_TFPATHWAY	88	0.0942507	0.914142		33	0.0270636	0.710745		91	0.0733676	0.641254
BIOCARTA_CDMAC_PATHWAY	346	0.26455	0.914142		137	0.113122	0.710745		92	0.0745156	0.641254
REACTOME_SIGNALING_BY_ACTIVATED_POINT_MUTANTS_OF_FGFR1	334	0.259067	0.914142		133	0.110988	0.710745		93	0.0745712	0.641254
REACTOME_FGFR2C_LIGAND_BINDING_AND_ACTIVATION	390	0.294985	0.914142		168	0.127065	0.710745		94	0.0751315	0.641254
REACTOME_P38MAPK_EVENTS	7	0.00679717	0.914142		226	0.156006	0.710745		95	0.0757576	0.641254
REACTOME_PHASE_II_CONJUGATION	10	0.0103885	0.914142		233	0.16129	0.710745		96	0.0757576	0.641254
REACTOME_SIGNALING_BY_FGFR3_MUTANTS	404	0.307692	0.914142		166	0.125945	0.710745		97	0.0763942	0.641254
NABA_MATRISOME_ASSOCIATED	227	0.183824	0.914142		143	0.116959	0.710745		98	0.076746	0.641254
PID_ERBB_NETWORK_PATHWAY	456	0.350877	0.914142		198	0.141643	0.710745		99	0.0783699	0.641254
KEGG_FOLATE_BIOSYNTHESIS_MAP00790	327	0.254453	0.914142		159	0.124069	0.710745		100	0.0790514	0.641254
KEGG_VALINE_LEUCINE_AND_ISOLEUCINE_BIOSYNTHESIS_MAP00290	112	0.112994	0.914142		146	0.117371	0.710745		101	0.0806452	0.641254
BIOCARTA_VITCB_PATHWAY	264	0.206612	0.914142		139	0.114679	0.710745		102	0.0810373	0.641254
PID_SYNDECAN_4_PATHWAY	411	0.311526	0.914142		174	0.131406	0.710745		103	0.0815661	0.641254
REACTOME_NCAM_SIGNALING_FOR_NEURITE_OUT_GROWTH	29	0.0332447	0.914142		217	0.152439	0.710745		104	0.0816327	0.641254
REACTOME_GLUCOSE_TRANSPORT	559	0.416667	0.914142		65	0.0518135	0.710745		105	0.0820345	0.641254
PID_RHOA_REG_PATHWAY	959	0.675676	0.921703		260	0.178253	0.710745		106	0.0823045	0.641254
REACTOME_TETRAHYDROBIOPTERIN_BH4_SYNTHESIS_RECYCLING_SALVAGE_AND_REGULATION	318	0.246914	0.914142		178	0.132626	0.710745		107	0.0838223	0.641254
REACTOME_APOPTOTIC_EXECUTION_PHASE	232	0.188324	0.914142		218	0.152672	0.710745		108	0.0839631	0.641254
REACTOME_BASE_EXCISION_REPAIR	551	0.414938	0.914142		188	0.138122	0.710745		109	0.0841751	0.641254
BIOCARTA_AKAP95_PATHWAY	343	0.263158	0.914142		194	0.140252	0.710745		110	0.0848176	0.641254
KEGG_ENDOMETRIAL_CANCER	625	0.454545	0.914142		265	0.181159	0.710745		111	0.0853242	0.641254
ST_MYOCYTE_AD_PATHWAY	238	0.196464	0.914142		205	0.144928	0.710745		112	0.0859845	0.641254
KEGG_INTESTINAL_IMMUNE_NETWORK_FOR_IGA_PRODUCTION	68	0.0683527	0.914142		196	0.140845	0.710745		113	0.087184	0.641254
PID_TCR_PATHWAY	62	0.0631712	0.914142		203	0.143885	0.710745		114	0.0874126	0.641254
PID_CONE_PATHWAY	144	0.129702	0.914142		179	0.13369	0.710745		115	0.0881834	0.641254
BIOCARTA_CXCR4_PATHWAY	596	0.440529	0.914142		286	0.190114	0.710745		116	0.0900901	0.641254
BIOCARTA_TCRA_PATHWAY	15	0.0156593	0.914142		129	0.108696	0.710745		117	0.0902527	0.641254
REACTOME_SIGNALLING_TO_P38_VIA_RIT_AND_RIN	486	0.371747	0.914142		240	0.164745	0.710745		119	0.0910747	0.641254
REACTOME_ACTIVATED_POINT_MUTANTS_OF_FGFR2	498	0.378788	0.914142		239	0.163934	0.710745		118	0.0910747	0.641254
NABA_SECRETED_FACTORS	295	0.230947	0.914142		153	0.120627	0.710745		120	0.0911577	0.641254
BIOCARTA_IL2RB_PATHWAY	53	0.0570776	0.914142		253	0.175747	0.710745		121	0.0924214	0.641254
BIOCARTA_ARF_PATHWAY	83	0.0881834	0.914142		132	0.110375	0.710745		122	0.0925926	0.641254
REACTOME_CYTOCHROME_P450_ARRANGED_BY_SUBSTRATE_TYPE	201	0.167785	0.914142		234	0.161551	0.710745		123	0.0930233	0.641254
PID_TCR_RAS_PATHWAY	66	0.065703	0.914142		246	0.168067	0.710745		124	0.0931099	0.641254
BIOCARTA_CARDIACEGF_PATHWAY	333	0.258398	0.914142		215	0.151286	0.710745		125	0.0932836	0.641254
KEGG_WNT_SIGNALING_PATHWAY	978	0.684932	0.921703		228	0.156986	0.710745		126	0.0948767	0.641254
REACTOME_FGFR1_LIGAND_BINDING_AND_ACTIVATION	408	0.309598	0.914142		184	0.13587	0.710745		127	0.0956938	0.641254
BIOCARTA_THELPER_PATHWAY	191	0.157978	0.914142		220	0.153374	0.710745		128	0.096432	0.641254
BIOCARTA_FEEDER_PATHWAY	384	0.287356	0.914142		249	0.169779	0.710745		129	0.0968054	0.641254
PID_EPHB_FWD_PATHWAY	61	0.0627746	0.914142		47	0.0410172	0.710745		130	0.0976563	0.641254
BIOCARTA_SODD_PATHWAY	349	0.265252	0.914142		210	0.149254	0.710745		131	0.0987167	0.641254
KEGG_PATHWAYS_IN_CANCER	966	0.680272	0.921703		534	0.316456	0.710745		132	0.0987167	0.641254
BIOCARTA_IL5_PATHWAY	362	0.276243	0.914142		202	0.143472	0.710745		133	0.0992063	0.641254
REACTOME_PECAM1_INTERACTIONS	37	0.0402414	0.914142		185	0.136426	0.710745		134	0.0993049	0.641254
KEGG_BLADDER_CANCER	221	0.17762	0.914142		256	0.176678	0.710745		135	0.0995025	0.641254
REACTOME_EXTRINSIC_PATHWAY_FOR_APOPTOSIS	368	0.278552	0.914142		191	0.139665	0.710745		136	0.0998004	0.641254
KEGG_ACUTE_MYELOID_LEUKEMIA	640	0.460829	0.914142		288	0.19084	0.710745		137	0.0999001	0.641254
BIOCARTA_CLASSIC_PATHWAY	361	0.276243	0.914142		211	0.150376	0.710745		138	0.1001	0.641254
KEGG_ALDOSTERONE_REGULATED_SODIUM_REABSORPTION	244	0.198807	0.914142		290	0.19305	0.710745		139	0.100908	0.641254
REACTOME_PHOSPHORYLATION_OF_CD3_AND_TCR_ZETA_CHAINS	109	0.111359	0.914142		130	0.108814	0.710745		140	0.101523	0.641254
REACTOME_RNA_POL_I_TRANSCRIPTION_TERMINATION	865	0.609756	0.921703		219	0.152905	0.710745		141	0.102987	0.641254
REACTOME_TRANSPORT_OF_ORGANIC_ANIONS	311	0.242131	0.914142		182	0.135135	0.710745		142	0.103734	0.641254
REACTOME_INSULIN_RECEPTOR_RECYCLING	315	0.244499	0.914142		236	0.163934	0.710745		143	0.103842	0.641254
REACTOME_ACYL_CHAIN_REMODELLING_OF_PS	329	0.255754	0.914142		204	0.144509	0.710745		144	0.104167	0.641254
BIOCARTA_CELL2CELL_PATHWAY	79	0.0845309	0.914142		245	0.167785	0.710745		145	0.104275	0.641254
KEGG_PANTOTHENATE_AND_COA_BIOSYNTHESIS_MAP00770	443	0.337838	0.914142		251	0.173913	0.710745		146	0.105485	0.641254
REACTOME_IL_2_SIGNALING	552	0.414938	0.914142		317	0.209644	0.710745		147	0.105932	0.641254
BIOCARTA_ACH_PATHWAY	136	0.124688	0.914142		294	0.195312	0.710745		148	0.106045	0.641254
REACTOME_SYNTHESIS_OF_PE	410	0.310559	0.914142		214	0.15083	0.710745		149	0.106157	0.641254
KEGG_GALACTOSE_METABOLISM_MAP00052	1096	0.775194	0.935218		332	0.218818	0.710745		150	0.106157	0.641254
REACTOME_DESTABILIZATION_OF_MRNA_BY_KSRP	590	0.436681	0.914142		263	0.179533	0.710745		151	0.106383	0.641254
REACTOME_ACTIVATION_OF_KAINATE_RECEPTORS_UPON_GLUTAMATE_BINDING	207	0.170358	0.914142		45	0.0359066	0.710745		152	0.107296	0.641254
REACTOME_PROTEOLYTIC_CLEAVAGE_OF_SNARE_COMPLEX_PROTEINS	26	0.0300571	0.914142		34	0.0275786	0.710745		153	0.107411	0.641254
REACTOME_BMAL1_CLOCK_NPAS2_ACTIVATES_CIRCADIAN_EXPRESSION	28	0.0316656	0.914142		59	0.0497512	0.710745		154	0.108225	0.641254
REACTOME_INITIAL_TRIGGERING_OF_COMPLEMENT	92	0.103093	0.914142		241	0.165563	0.710745		155	0.108225	0.641254
REACTOME_SHC_MEDIATED_SIGNALLING	543	0.408163	0.914142		271	0.184162	0.710745		156	0.108814	0.641254
REACTOME_DESTABILIZATION_OF_MRNA_BY_BRF1	134	0.123916	0.914142		321	0.214592	0.710745		157	0.10929	0.641254
PID_CMYB_PATHWAY	687	0.487805	0.914142		420	0.265957	0.710745		158	0.110742	0.641254
REACTOME_SOS_MEDIATED_SIGNALLING	467	0.357143	0.914142		270	0.184162	0.710745		159	0.111483	0.641254
KEGG_NON_SMALL_CELL_LUNG_CANCER	121	0.118203	0.914142		320	0.212766	0.710745		161	0.112233	0.641254
BIOCARTA_SARS_PATHWAY	357	0.271739	0.914142		248	0.16835	0.710745		160	0.112233	0.641254
BIOCARTA_IL17_PATHWAY	190	0.157978	0.914142		247	0.168067	0.710745		162	0.11274	0.641254
BIOCARTA_GLEEVEC_PATHWAY	418	0.31746	0.914142		268	0.183824	0.710745		163	0.11274	0.641254
REACTOME_SHC1_EVENTS_IN_EGFR_SIGNALING	500	0.378788	0.914142		316	0.209644	0.710745		164	0.113766	0.641254
REACTOME_SIGNALING_BY_CONSTITUTIVELY_ACTIVE_EGFR	570	0.420168	0.914142		225	0.155521	0.710745		165	0.116279	0.641254
REACTOME_KERATAN_SULFATE_BIOSYNTHESIS	25	0.0294291	0.914142		304	0.20284	0.710745		166	0.117096	0.641254
REACTOME_ELEVATION_OF_CYTOSOLIC_CA2_LEVELS	348	0.26455	0.914142		272	0.184502	0.710745		167	0.117233	0.641254
REACTOME_SMAD2_SMAD3_SMAD4_HETEROTRIMER_REGULATES_TRANSCRIPTION	14	0.0147427	0.914142		58	0.0497265	0.710745		168	0.117371	0.641254
REACTOME_HOMOLOGOUS_RECOMBINATION_REPAIR_OF_REPLICATION_INDEPENDENT_DOUBLE_STRAND_BREAKS	513	0.390625	0.914142		298	0.197239	0.710745		169	0.117786	0.641254
BIOCARTA_UCALPAIN_PATHWAY	118	0.117096	0.914142		283	0.189753	0.710745		170	0.118064	0.641254
SA_MMP_CYTOKINE_CONNECTION	71	0.0691085	0.914142		274	0.185185	0.710745		171	0.118343	0.641254
REACTOME_BOTULINUM_NEUROTOXICITY	8	0.00722648	0.914142		40	0.032	0.710745		172	0.11919	0.641254
REACTOME_OPSINS	280	0.222222	0.914142		221	0.15361	0.710745		173	0.120192	0.641254
REACTOME_MRNA_DECAY_BY_5_TO_3_EXORIBONUCLEASE	517	0.392157	0.914142		224	0.155521	0.710745		174	0.121507	0.641254
REACTOME_PROCESSING_OF_CAPPED_INTRONLESS_PRE_MRNA	598	0.440529	0.914142		292	0.193424	0.710745		175	0.121951	0.641254
BIOCARTA_ASBCELL_PATHWAY	55	0.0593472	0.914142		232	0.158983	0.710745		176	0.122699	0.641254
BIOCARTA_CTCF_PATHWAY	405	0.308642	0.914142		376	0.247525	0.710745		177	0.12285	0.641254
REACTOME_FACILITATIVE_NA_INDEPENDENT_GLUCOSE_TRANSPORTERS	275	0.214592	0.914142		190	0.139082	0.710745		178	0.123609	0.641254
REACTOME_RNA_POL_I_TRANSCRIPTION_INITIATION	1042	0.735294	0.927585		259	0.177936	0.710745		179	0.123916	0.641254
PID_EPHA2_FWD_PATHWAY	181	0.152672	0.914142		334	0.221239	0.710745		181	0.124224	0.641254
BIOCARTA_IL3_PATHWAY	472	0.362319	0.914142		328	0.21692	0.710745		180	0.124224	0.641254
REACTOME_BRANCHED_CHAIN_AMINO_ACID_CATABOLISM	645	0.465116	0.914142		348	0.230415	0.710745		182	0.124844	0.641254
REACTOME_EXTENSION_OF_TELOMERES	370	0.27933	0.914142		72	0.056243	0.710745		183	0.126582	0.641254
BIOCARTA_TFF_PATHWAY	663	0.47619	0.914142		431	0.274725	0.710745		184	0.126582	0.641254
KEGG_INOSITOL_PHOSPHATE_METABOLISM_MAP00562	250	0.201207	0.914142		479	0.294118	0.710745		185	0.126904	0.641254
REACTOME_ARMS_MEDIATED_ACTIVATION	547	0.413223	0.914142		300	0.198413	0.710745		186	0.127065	0.641254
KEGG_MUCIN_TYPE_O-GLYCAN_BIOSYNTHESIS_MAP00512	415	0.31348	0.914142		134	0.110988	0.710745		187	0.127226	0.641254
KEGG_VIBRIO_CHOLERAE_INFECTION	1084	0.769231	0.932256		443	0.277008	0.710745		188	0.128041	0.641254
KEGG_HOMOLOGOUS_RECOMBINATION	738	0.518135	0.914142		453	0.28169	0.710745		189	0.129199	0.641254
REACTOME_IONOTROPIC_ACTIVITY_OF_KAINATE_RECEPTORS	397	0.301205	0.914142		307	0.204918	0.710745		190	0.129366	0.641254
BIOCARTA_VIP_PATHWAY	452	0.347222	0.914142		368	0.242718	0.710745		191	0.129534	0.641254
REACTOME_ENOS_ACTIVATION_AND_REGULATION	576	0.42735	0.914142		318	0.210526	0.710745		192	0.131579	0.641254
PID_ANTHRAX_PATHWAY	717	0.505051	0.914142		325	0.215983	0.710745		193	0.132275	0.641254
SIG_PIP3_SIGNALING_IN_CARDIAC_MYOCTES	449	0.343643	0.914142		416	0.265252	0.710745		194	0.132979	0.641254
REACTOME_SHC_RELATED_EVENTS	578	0.42735	0.914142		295	0.196078	0.710745		195	0.13369	0.641254
REACTOME_TIE2_SIGNALING	662	0.473934	0.914142		308	0.205339	0.710745		196	0.134771	0.641254
REACTOME_HEMOSTASIS	682	0.485437	0.914142		301	0.198413	0.710745		197	0.135501	0.641254
REACTOME_DESTABILIZATION_OF_MRNA_BY_TRISTETRAPROLIN_TTP	158	0.138889	0.914142		306	0.204499	0.710745		199	0.136612	0.641254
REACTOME_REGULATION_OF_IFNA_SIGNALING	414	0.31348	0.914142		235	0.162602	0.710745		198	0.136612	0.641254
KEGG_COLORECTAL_CANCER	665	0.47619	0.914142		489	0.3003	0.710745		200	0.136986	0.641254
KEGG_NATURAL_KILLER_CELL_MEDIATED_CYTOTOXICITY	96	0.10582	0.914142		826	0.45045	0.719815		201	0.139276	0.641254
KEGG_CYSTEINE_AND_METHIONINE_METABOLISM_MAP00270	107	0.111111	0.914142		279	0.187266	0.710745		202	0.13986	0.641254
KEGG_PANCREATIC_CANCER	282	0.225225	0.914142		551	0.322581	0.710745		203	0.140056	0.641254
REACTOME_GLYCEROPHOSPHOLIPID_BIOSYNTHESIS	395	0.3003	0.914142		173	0.131234	0.710745		204	0.140252	0.641254
PID_CERAMIDE_PATHWAY	838	0.588235	0.921703		339	0.224215	0.710745		205	0.140252	0.641254
NABA_MATRISOME	518	0.393701	0.914142		216	0.151976	0.710745		206	0.140449	0.641254
REACTOME_REGULATION_OF_INSULIN_SECRETION_BY_GLUCAGON_LIKE_PEPTIDE1	352	0.265957	0.914142		87	0.0692042	0.710745		207	0.140845	0.641254
BIOCARTA_COMP_PATHWAY	582	0.431034	0.914142		358	0.238663	0.710745		208	0.141443	0.641254
REACTOME_PASSIVE_TRANSPORT_BY_AQUAPORINS	531	0.4	0.914142		299	0.197239	0.710745		209	0.141643	0.641254
REACTOME_SIGNALING_BY_INSULIN_RECEPTOR	1188	0.854701	0.950261		608	0.346021	0.710745		210	0.142045	0.641254
KEGG_HEMATOPOIETIC_CELL_LINEAGE	125	0.119617	0.914142		144	0.117233	0.710745		212	0.142248	0.641254
PID_CASPASE_PATHWAY	396	0.301205	0.914142		102	0.081103	0.710745		211	0.142248	0.641254
REACTOME_REGULATION_OF_IFNG_SIGNALING	465	0.357143	0.914142		296	0.196464	0.710745		213	0.142248	0.641254
REACTOME_TRANSLATION	44	0.0486145	0.914142		267	0.183486	0.710745		214	0.14245	0.641254
REACTOME_RESPONSE_TO_ELEVATED_PLATELET_CYTOSOLIC_CA2_	466	0.357143	0.914142		145	0.117233	0.710745		215	0.143472	0.641254
REACTOME_RECYCLING_OF_BILE_ACIDS_AND_SALTS	394	0.298507	0.914142		208	0.14771	0.710745		216	0.144092	0.641254
KEGG_PYRIMIDINE_METABOLISM_MAP00240	1209	0.869565	0.95056		165	0.125471	0.710745		217	0.144928	0.641254
REACTOME_PLATELET_HOMEOSTASIS	496	0.377358	0.914142		126	0.106952	0.710745		218	0.145349	0.641254
PID_KIT_PATHWAY	131	0.122699	0.914142		38	0.0299401	0.710745		219	0.146843	0.641254
BIOCARTA_NO2IL12_PATHWAY	291	0.229885	0.914142		354	0.236967	0.710745		220	0.147275	0.641254
REACTOME_PROLONGED_ERK_ACTIVATION_EVENTS	694	0.490196	0.914142		352	0.235849	0.710745		221	0.147493	0.641254
SIG_CHEMOTAXIS	148	0.1321	0.914142		104	0.0829876	0.710745		222	0.14771	0.641254
BIOCARTA_RELA_PATHWAY	635	0.456621	0.914142		284	0.189753	0.710745		223	0.15015	0.641254
REACTOME_PLATELET_SENSITIZATION_BY_LDL	197	0.163132	0.914142		412	0.263852	0.710745		224	0.151057	0.641254
REACTOME_FORMATION_OF_TUBULIN_FOLDING_INTERMEDIATES_BY_CCT_TRIC	630	0.454545	0.914142		356	0.23753	0.710745		225	0.151976	0.641254
PID_CD8_TCR_DOWNSTREAM_PATHWAY	324	0.253165	0.914142		492	0.301205	0.710745		226	0.152439	0.641254
REACTOME_CLASS_B_2_SECRETIN_FAMILY_RECEPTORS	251	0.20202	0.914142		57	0.047259	0.710745		227	0.152672	0.641254
BIOCARTA_PML_PATHWAY	521	0.395257	0.914142		305	0.203252	0.710745		228	0.153139	0.641254
REACTOME_COPI_MEDIATED_TRANSPORT	81	0.0869565	0.914142		403	0.25974	0.710745		229	0.153846	0.641254
KEGG_GLIOMA	444	0.338983	0.914142		448	0.27933	0.710745		230	0.154083	0.641254
BIOCARTA_PTEN_PATHWAY	507	0.3861	0.914142		343	0.227273	0.710745		231	0.15456	0.641254
KEGG_ANTIGEN_PROCESSING_AND_PRESENTATION	664	0.47619	0.914142		414	0.26455	0.710745		232	0.15456	0.641254
BIOCARTA_STEM_PATHWAY	85	0.0899281	0.914142		31	0.0246245	0.710745		233	0.15528	0.641254
KEGG_RNA_POLYMERASE	401	0.306748	0.914142		77	0.060024	0.710745		234	0.15528	0.641254
BIOCARTA_HIVNEF_PATHWAY	852	0.598802	0.921703		410	0.262467	0.710745		235	0.15528	0.641254
BIOCARTA_CHEMICAL_PATHWAY	263	0.206612	0.914142		372	0.245098	0.710745		236	0.156006	0.641254
REACTOME_SIGNALING_BY_FGFR_IN_DISEASE	609	0.444444	0.914142		250	0.170648	0.710745		237	0.15625	0.641254
PID_FCER1_PATHWAY	209	0.171527	0.914142		230	0.157978	0.710745		238	0.15748	0.641254
REACTOME_SHC1_EVENTS_IN_ERBB4_SIGNALING	533	0.4	0.914142		439	0.276243	0.710745		239	0.157729	0.641254
ST_GA12_PATHWAY	206	0.170068	0.914142		523	0.3125	0.710745		241	0.158228	0.641254
REACTOME_FGFR_LIGAND_BINDING_AND_ACTIVATION	678	0.483092	0.914142		319	0.212314	0.710745		240	0.158228	0.641254
KEGG_NICOTINATE_AND_NICOTINAMIDE_METABOLISM_MAP00760	403	0.306748	0.914142		423	0.268097	0.710745		242	0.15873	0.641254
KEGG_MELANOMA	789	0.546448	0.914142		604	0.346021	0.710745		243	0.159744	0.641254
REACTOME_TRANSFERRIN_ENDOCYTOSIS_AND_RECYCLING	1173	0.840336	0.945248		351	0.234192	0.710745		244	0.16	0.641254
REACTOME_GAMMA_CARBOXYLATION_TRANSPORT_AND_AMINO_TERMINAL_CLEAVAGE_OF_PROTEINS	505	0.383142	0.914142		330	0.217391	0.710745		245	0.16129	0.641254
BIOCARTA_SPPA_PATHWAY	194	0.161551	0.914142		464	0.289855	0.710745		246	0.161551	0.641254
PID_CXCR4_PATHWAY	106	0.111111	0.914142		350	0.2331	0.710745		247	0.162602	0.641254
REACTOME_ORGANIC_CATION_ANION_ZWITTERION_TRANSPORT	446	0.341297	0.914142		291	0.19305	0.710745		248	0.162866	0.641254
REACTOME_G2_M_DNA_DAMAGE_CHECKPOINT	520	0.393701	0.914142		360	0.239234	0.710745		249	0.163132	0.641254
KEGG_RETINOL_METABOLISM_MAP00830	377	0.2849	0.914142		310	0.205761	0.710745		250	0.163399	0.641254
PID_SHP2_PATHWAY	1109	0.793651	0.942765		369	0.242718	0.710745		251	0.163399	0.641254
BIOCARTA_ERK_PATHWAY	241	0.19802	0.914142		384	0.251256	0.710745		252	0.164745	0.641254
PID_RAS_PATHWAY	159	0.139082	0.914142		18	0.0155739	0.710745		253	0.165837	0.641254
REACTOME_XENOBIOTICS	302	0.235849	0.914142		322	0.214592	0.710745		254	0.165837	0.641254
REACTOME_GLUCURONIDATION	569	0.420168	0.914142		418	0.265252	0.710745		255	0.165837	0.641254
REACTOME_GRB2_EVENTS_IN_ERBB2_SIGNALING	651	0.46729	0.914142		494	0.302115	0.710745		256	0.167224	0.641254
KEGG_RENAL_CELL_CARCINOMA	768	0.534759	0.914142		555	0.327869	0.710745		257	0.167224	0.641254
REACTOME_BASE_FREE_SUGAR_PHOSPHATE_REMOVAL_VIA_THE_SINGLE_NUCLEOTIDE_REPLACEMENT_PATHWAY	538	0.403226	0.914142		380	0.249377	0.710745		258	0.16835	0.641254
BIOCARTA_WNT_PATHWAY	448	0.343643	0.914142		359	0.239234	0.710745		259	0.168634	0.641254
PID_PRL_SIGNALING_EVENTS_PATHWAY	195	0.161812	0.914142		378	0.248756	0.710745		261	0.168919	0.641254
BIOCARTA_RAB_PATHWAY	464	0.355872	0.914142		329	0.217391	0.710745		260	0.168919	0.641254
PID_IL2_1PATHWAY	281	0.223714	0.914142		387	0.253165	0.710745		262	0.169779	0.641254
PID_TELOMERASE_PATHWAY	494	0.377358	0.914142		386	0.251889	0.710745		263	0.170068	0.641254
PID_CD40_PATHWAY	54	0.0588928	0.914142		467	0.290698	0.710745		264	0.170648	0.641254
REACTOME_APOPTOTIC_CLEAVAGE_OF_CELL_ADHESION_PROTEINS	145	0.129702	0.914142		338	0.224215	0.710745		265	0.17094	0.641254
BIOCARTA_ECM_PATHWAY	268	0.211416	0.914142		520	0.311526	0.710745		266	0.17094	0.641254
REACTOME_PHASE1_FUNCTIONALIZATION_OF_COMPOUNDS	130	0.121803	0.914142		457	0.285714	0.710745		267	0.171233	0.641254
REACTOME_CYTOSOLIC_SULFONATION_OF_SMALL_MOLECULES	488	0.373134	0.914142		401	0.259067	0.710745		268	0.172117	0.641254
KEGG_GNRH_SIGNALING_PATHWAY	393	0.296736	0.914142		539	0.318471	0.710745		269	0.17331	0.641254
REACTOME_EARLY_PHASE_OF_HIV_LIFE_CYCLE	489	0.373134	0.914142		266	0.182815	0.710745		270	0.173611	0.641254
REACTOME_LATENT_INFECTION_OF_HOMO_SAPIENS_WITH_MYCOBACTERIUM_TUBERCULOSIS	199	0.164745	0.914142		1084	0.628931	0.760813		271	0.17452	0.641254
REACTOME_HORMONE_SENSITIVE_LIPASE_HSL_MEDIATED_TRIACYLGLYCEROL_HYDROLYSIS	523	0.395257	0.914142		373	0.245098	0.710745		272	0.175439	0.641254
REACTOME_PROSTACYCLIN_SIGNALLING_THROUGH_PROSTACYCLIN_RECEPTOR	169	0.143678	0.914142		35	0.0282486	0.710745		273	0.177305	0.641254
REACTOME_G_BETA_GAMMA_SIGNALLING_THROUGH_PLC_BETA	172	0.145985	0.914142		54	0.0462321	0.710745		274	0.177936	0.641254
BIOCARTA_TID_PATHWAY	597	0.440529	0.914142		463	0.289017	0.710745		275	0.178571	0.641254
REACTOME_POST_TRANSLATIONAL_MODIFICATION_SYNTHESIS_OF_GPI_ANCHORED_PROTEINS	123	0.119048	0.914142		407	0.26178	0.710745		276	0.178891	0.641254
KEGG_CIRCADIAN_RHYTHM_MAMMAL	94	0.10395	0.914142		370	0.243309	0.710745		277	0.179533	0.641254
BIOCARTA_MTA3_PATHWAY	223	0.180832	0.914142		85	0.0661376	0.710745		278	0.180505	0.641254
KEGG_SULFUR_METABOLISM_MAP00920	475	0.363636	0.914142		311	0.205761	0.710745		279	0.180832	0.641254
ST_PAC1_RECEPTOR_PATHWAY	477	0.364964	0.914142		446	0.278552	0.710745		280	0.182149	0.641254
PID_IL6_7_PATHWAY	47	0.0524384	0.914142		491	0.301205	0.710745		282	0.182815	0.641254
BIOCARTA_EPHA4_PATHWAY	445	0.340136	0.914142		398	0.257732	0.710745		281	0.182815	0.641254
REACTOME_MRNA_SPLICING_MINOR_PATHWAY	382	0.286533	0.914142		113	0.0927644	0.710745		283	0.184162	0.641254
REACTOME_PHOSPHOLIPASE_C_MEDIATED_CASCADE	881	0.621118	0.921703		552	0.323625	0.710745		284	0.184162	0.641254
REACTOME_CIRCADIAN_CLOCK	101	0.10661	0.914142		169	0.128205	0.710745		285	0.184502	0.641254
BIOCARTA_ACE2_PATHWAY	93	0.103734	0.914142		361	0.239808	0.710745		286	0.185185	0.641254
REACTOME_NEF_MEDIATED_DOWNREGULATION_OF_MHC_CLASS_I_COMPLEX_CELL_SURFACE_EXPRESSION	176	0.148148	0.914142		76	0.0595238	0.710745		287	0.185529	0.641254
REACTOME_LIPID_DIGESTION_MOBILIZATION_AND_TRANSPORT	535	0.401606	0.914142		454	0.282486	0.710745		288	0.185529	0.641254
PID_BETA_CATENIN_NUC_PATHWAY	270	0.212314	0.914142		297	0.197239	0.710745		289	0.185874	0.641254
REACTOME_RECRUITMENT_OF_NUMA_TO_MITOTIC_CENTROSOMES	588	0.434783	0.914142		385	0.251256	0.710745		290	0.185874	0.641254
REACTOME_RESOLUTION_OF_AP_SITES_VIA_THE_SINGLE_NUCLEOTIDE_REPLACEMENT_PATHWAY	499	0.378788	0.914142		404	0.25974	0.710745		291	0.18622	0.641254
PID_TRKR_PATHWAY	1035	0.729927	0.927585		522	0.311526	0.710745		292	0.18622	0.641254
PID_CD8_TCR_PATHWAY	283	0.225225	0.914142		530	0.315457	0.710745		295	0.186916	0.641254
REACTOME_THE_ACTIVATION_OF_ARYLSULFATASES	468	0.357143	0.914142		400	0.259067	0.710745		293	0.186916	0.641254
REACTOME_G_ALPHA_Q_SIGNALLING_EVENTS	657	0.471698	0.914142		455	0.2849	0.710745		294	0.186916	0.641254
REACTOME_PROSTANOID_LIGAND_RECEPTORS	632	0.454545	0.914142		440	0.276243	0.710745		296	0.18797	0.641254
KEGG_CHRONIC_MYELOID_LEUKEMIA	300	0.235849	0.914142		648	0.363636	0.710745		297	0.188324	0.641254
REACTOME_HDL_MEDIATED_LIPID_TRANSPORT	375	0.283286	0.914142		309	0.205761	0.710745		298	0.188679	0.641254
REACTOME_MEMBRANE_BINDING_AND_TARGETTING_OF_GAG_PROTEINS	267	0.209205	0.914142		149	0.118483	0.710745		299	0.189036	0.641254
REACTOME_MRNA_SPLICING	577	0.42735	0.914142		289	0.192308	0.710745		300	0.189036	0.641254
BIOCARTA_CSK_PATHWAY	97	0.105932	0.914142		429	0.274725	0.710745		301	0.189394	0.641254
KEGG_ADIPOCYTOKINE_SIGNALING_PATHWAY	491	0.374532	0.914142		592	0.341297	0.710745		303	0.190114	0.641254
SA_G2_AND_M_PHASES	571	0.420168	0.914142		402	0.259067	0.710745		302	0.190114	0.641254
REACTOME_PERK_REGULATED_GENE_EXPRESSION	177	0.14881	0.914142		516	0.310559	0.710745		304	0.190476	0.641254
REACTOME_STEROID_HORMONES	589	0.434783	0.914142		524	0.3125	0.710745		305	0.190476	0.641254
REACTOME_IRAK1_RECRUITS_IKK_COMPLEX	668	0.47619	0.914142		394	0.25641	0.710745		306	0.191205	0.641254
REACTOME_NOREPINEPHRINE_NEUROTRANSMITTER_RELEASE_CYCLE	379	0.285714	0.914142		181	0.134771	0.710745		307	0.191939	0.641254
REACTOME_DNA_STRAND_ELONGATION	157	0.138504	0.914142		94	0.0755287	0.710745		308	0.192308	0.641254
KEGG_FATTY_ACID_ELONGATION_IN_MITOCHONDRIA_MAP00062	562	0.416667	0.914142		342	0.225734	0.710745		310	0.19305	0.641254
REACTOME_ROLE_OF_SECOND_MESSENGERS_IN_NETRIN1_SIGNALING	561	0.416667	0.914142		312	0.205761	0.710745		309	0.19305	0.641254
BIOCARTA_CELLCYCLE_PATHWAY	43	0.0469704	0.914142		382	0.250627	0.710745		311	0.193424	0.641254
KEGG_GLYCOSYLPHOSPHATIDYLINOSITOLGPI-ANCHOR_BIOSYNTHESIS_MAP00563	152	0.13459	0.914142		383	0.251256	0.710745		312	0.193424	0.641254
REACTOME_SYNTHESIS_OF_PIPS_AT_THE_LATE_ENDOSOME_MEMBRANE	614	0.446429	0.914142		413	0.26455	0.710745		313	0.193798	0.641254
REACTOME_GENERATION_OF_SECOND_MESSENGER_MOLECULES	140	0.125471	0.914142		475	0.293255	0.710745		315	0.194553	0.641254
KEGG_SMALL_CELL_LUNG_CANCER	141	0.126904	0.914142		568	0.333333	0.710745		316	0.194553	0.641254
REACTOME_GROWTH_HORMONE_RECEPTOR_SIGNALING	636	0.456621	0.914142		451	0.280899	0.710745		314	0.194553	0.641254
REACTOME_TRANS_GOLGI_NETWORK_VESICLE_BUDDING	277	0.21645	0.914142		200	0.142248	0.710745		317	0.195312	0.641254
REACTOME_HIGHLY_CALCIUM_PERMEABLE_POSTSYNAPTIC_NICOTINIC_ACETYLCHOLINE_RECEPTORS	631	0.454545	0.914142		411	0.263158	0.710745		318	0.195695	0.641254
BIOCARTA_VEGF_PATHWAY	340	0.26178	0.914142		610	0.348432	0.710745		319	0.19685	0.641254
REACTOME_ACTIVATION_OF_CHAPERONE_GENES_BY_ATF6_ALPHA	450	0.344828	0.914142		503	0.307692	0.710745		321	0.197628	0.641254
BIOCARTA_DNAFRAGMENT_PATHWAY	648	0.46729	0.914142		340	0.224719	0.710745		320	0.197628	0.641254
KEGG_VEGF_SIGNALING_PATHWAY	256	0.203252	0.914142		430	0.274725	0.710745		322	0.19802	0.641254
REACTOME_APOPTOSIS	259	0.203666	0.914142		589	0.338983	0.710745		323	0.19802	0.641254
REACTOME_REGULATION_OF_INSULIN_SECRETION_BY_ACETYLCHOLINE	669	0.47619	0.914142		471	0.291545	0.710745		324	0.198413	0.641254
REACTOME_VEGF_LIGAND_RECEPTOR_INTERACTIONS	658	0.471698	0.914142		434	0.275482	0.710745		325	0.198807	0.641254
REACTOME_DOUBLE_STRAND_BREAK_REPAIR	677	0.483092	0.914142		501	0.306748	0.710745		326	0.199203	0.641254
KEGG_P53_SIGNALING_PATHWAY	180	0.151976	0.914142		118	0.0982318	0.710745		327	0.199601	0.641254
REACTOME_GLYCOPROTEIN_HORMONES	680	0.483092	0.914142		390	0.254453	0.710745		328	0.199601	0.641254
BIOCARTA_EPO_PATHWAY	150	0.134228	0.914142		53	0.0455996	0.710745		329	0.200803	0.641254
REACTOME_NEGATIVE_REGULATION_OF_THE_PI3K_AKT_NETWORK	524	0.395257	0.914142		323	0.214592	0.710745		330	0.201613	0.641254
REACTOME_P75NTR_RECRUITS_SIGNALLING_COMPLEXES	617	0.44843	0.914142		377	0.247525	0.710745		331	0.201613	0.641254
REACTOME_INTEGRATION_OF_PROVIRUS	702	0.49505	0.914142		408	0.26178	0.710745		332	0.201613	0.641254
REACTOME_THROMBOXANE_SIGNALLING_THROUGH_TP_RECEPTOR	216	0.17452	0.914142		62	0.0501253	0.710745		333	0.20202	0.641254
BIOCARTA_CERAMIDE_PATHWAY	691	0.490196	0.914142		506	0.307692	0.710745		334	0.20202	0.641254
REACTOME_SIGNALING_BY_FGFR1_FUSION_MUTANTS	124	0.11919	0.914142		64	0.0502765	0.710745		335	0.202429	0.641254
BIOCARTA_FREE_PATHWAY	187	0.155521	0.914142		371	0.243902	0.710745		336	0.202429	0.641254
REACTOME_TRAFFICKING_AND_PROCESSING_OF_ENDOSOMAL_TLR	594	0.438596	0.914142		345	0.228833	0.710745		337	0.20284	0.641254
REACTOME_GABA_A_RECEPTOR_ACTIVATION	542	0.408163	0.914142		362	0.239808	0.710745		338	0.203666	0.641254
REACTOME_KERATAN_SULFATE_KERATIN_METABOLISM	39	0.0416667	0.914142		468	0.291545	0.710745		341	0.204499	0.641254
BIOCARTA_RANMS_PATHWAY	175	0.147493	0.914142		409	0.262467	0.710745		339	0.204499	0.641254
ST_DIFFERENTIATION_PATHWAY_IN_PC12_CELLS	566	0.41841	0.914142		781	0.425532	0.710745		342	0.204499	0.641254
REACTOME_GASTRIN_CREB_SIGNALLING_PATHWAY_VIA_PKC_AND_MAPK	774	0.537634	0.914142		452	0.280899	0.710745		340	0.204499	0.641254
BIOCARTA_MCALPAIN_PATHWAY	638	0.458716	0.914142		357	0.23753	0.710745		343	0.205339	0.641254
REACTOME_REGULATION_OF_COMPLEMENT_CASCADE	526	0.396825	0.914142		395	0.257069	0.710745		344	0.207039	0.641254
REACTOME_ROLE_OF_DCC_IN_REGULATING_APOPTOSIS	600	0.440529	0.914142		525	0.3125	0.710745		346	0.207469	0.641254
PID_RANBP2_PATHWAY	718	0.505051	0.914142		435	0.275482	0.710745		345	0.207469	0.641254
BIOCARTA_KREB_PATHWAY	649	0.46729	0.914142		447	0.278552	0.710745		347	0.2079	0.641254
PID_RAC1_REG_PATHWAY	1239	0.900901	0.956933		1105	0.641026	0.766984		348	0.2079	0.641254
SA_FAS_SIGNALING	764	0.531915	0.914142		437	0.275482	0.710745		349	0.208333	0.641254
REACTOME_REGULATION_OF_KIT_SIGNALING	27	0.0304599	0.914142		41	0.0322685	0.710745		350	0.208768	0.641254
BIOCARTA_TNFR1_PATHWAY	501	0.380228	0.914142		616	0.34965	0.710745		352	0.209205	0.641254
KEGG_UBIQUINONE_AND_OTHER_TERPENOID-QUINONE_BIOSYNTHESIS_MAP00130	512	0.387597	0.914142		336	0.221729	0.710745		351	0.209205	0.641254
REACTOME_ACTIVATION_OF_GENES_BY_ATF4	135	0.124069	0.914142		427	0.271003	0.710745		353	0.209644	0.641254
BIOCARTA_NFKB_PATHWAY	274	0.213675	0.914142		511	0.309598	0.710745		354	0.211416	0.641254
BIOCARTA_BARRESTIN_PATHWAY	586	0.434783	0.914142		391	0.25641	0.710745		355	0.211864	0.641254
REACTOME_REVERSIBLE_HYDRATION_OF_CARBON_DIOXIDE	599	0.440529	0.914142		428	0.27248	0.710745		356	0.21322	0.641254
REACTOME_NFKB_IS_ACTIVATED_AND_SIGNALS_SURVIVAL	641	0.460829	0.914142		347	0.230415	0.710745		357	0.213675	0.641254
KEGG_SNARE_INTERACTIONS_IN_VESICULAR_TRANSPORT	245	0.199601	0.914142		142	0.116822	0.710745		358	0.214133	0.641254
REACTOME_PURINE_SALVAGE	807	0.561798	0.919524		575	0.333333	0.710745		359	0.214133	0.641254
REACTOME_ADP_SIGNALLING_THROUGH_P2RY12	202	0.16835	0.914142		67	0.0546448	0.710745		360	0.214592	0.641254
REACTOME_APOPTOSIS_INDUCED_DNA_FRAGMENTATION	616	0.44843	0.914142		337	0.222717	0.710745		361	0.214592	0.641254
REACTOME_PRESYNAPTIC_NICOTINIC_ACETYLCHOLINE_RECEPTORS	646	0.465116	0.914142		397	0.257069	0.710745		362	0.215054	0.641254
REACTOME_PURINE_CATABOLISM	759	0.529101	0.914142		465	0.289855	0.710745		363	0.215054	0.641254
BIOCARTA_MONOCYTE_PATHWAY	754	0.529101	0.914142		519	0.310559	0.710745		364	0.215517	0.641254
REACTOME_DOWNSTREAM_SIGNALING_OF_ACTIVATED_FGFR	1242	0.900901	0.956933		801	0.4329	0.710745		365	0.215517	0.641254
BIOCARTA_CACAM_PATHWAY	779	0.540541	0.914142		578	0.334448	0.710745		366	0.215983	0.641254
REACTOME_PLATELET_CALCIUM_HOMEOSTASIS	622	0.45045	0.914142		517	0.310559	0.710745		367	0.21645	0.641254
BIOCARTA_EDG1_PATHWAY	330	0.25641	0.914142		684	0.384615	0.710745		368	0.217391	0.641254
KEGG_DILATED_CARDIOMYOPATHY	331	0.257069	0.914142		862	0.471698	0.72325		369	0.217865	0.641254
REACTOME_HYALURONAN_UPTAKE_AND_DEGRADATION	338	0.260417	0.914142		222	0.154083	0.710745		370	0.218818	0.641254
PID_ERA_GENOMIC_PATHWAY	1073	0.757576	0.9302		683	0.383142	0.710745		371	0.218818	0.641254
REACTOME_RNA_POL_I_TRANSCRIPTION	1140	0.813008	0.942765		1174	0.714286	0.802824		372	0.218818	0.641254
REACTOME_SIGNALLING_TO_RAS	69	0.0685401	0.914142		542	0.319489	0.710745		376	0.219298	0.641254
BIOCARTA_LECTIN_PATHWAY	568	0.420168	0.914142		538	0.31746	0.710745		375	0.219298	0.641254
REACTOME_E2F_ENABLED_INHIBITION_OF_PRE_REPLICATION_COMPLEX_FORMATION	720	0.505051	0.914142		490	0.3003	0.710745		373	0.219298	0.641254
REACTOME_NOTCH_HLH_TRANSCRIPTION_PATHWAY	726	0.507614	0.914142		507	0.307692	0.710745		374	0.219298	0.641254
BIOCARTA_FIBRINOLYSIS_PATHWAY	265	0.208333	0.914142		98	0.0787402	0.710745		377	0.21978	0.641254
REACTOME_TRANSCRIPTIONAL_ACTIVITY_OF_SMAD2_SMAD3_SMAD4_HETEROTRIMER	33	0.0359971	0.914142		121	0.101729	0.710745		378	0.220751	0.641254
REACTOME_UNWINDING_OF_DNA	128	0.121212	0.914142		596	0.343643	0.710745		381	0.221239	0.641254
BIOCARTA_GABA_PATHWAY	255	0.203252	0.914142		482	0.295858	0.710745		379	0.221239	0.641254
REACTOME_PROLACTIN_RECEPTOR_SIGNALING	714	0.502513	0.914142		572	0.333333	0.710745		380	0.221239	0.641254
REACTOME_INHIBITION_OF_INSULIN_SECRETION_BY_ADRENALINE_NORADRENALINE	266	0.209205	0.914142		103	0.0812348	0.710745		382	0.221729	0.641254
KEGG_MELANOGENESIS	604	0.444444	0.914142		381	0.249377	0.710745		383	0.221729	0.641254
REACTOME_NFKB_ACTIVATION_THROUGH_FADD_RIP1_PATHWAY_MEDIATED_BY_CASPASE_8_AND10	546	0.411523	0.914142		476	0.293255	0.710745		384	0.222222	0.641254
REACTOME_REGULATION_OF_RHEB_GTPASE_ACTIVITY_BY_AMPK	695	0.490196	0.914142		518	0.310559	0.710745		385	0.222222	0.641254
PID_IGF1_PATHWAY	849	0.595238	0.921703		658	0.367647	0.710745		386	0.222222	0.641254
BIOCARTA_PARKIN_PATHWAY	692	0.490196	0.914142		481	0.294985	0.710745		387	0.222717	0.641254
REACTOME_ACYL_CHAIN_REMODELLING_OF_PI	639	0.458716	0.914142		399	0.257732	0.710745		388	0.223714	0.641254
ST_INTERFERON_GAMMA_PATHWAY	735	0.515464	0.914142		510	0.308642	0.710745		389	0.224719	0.641254
KEGG_ARRHYTHMOGENIC_RIGHT_VENTRICULAR_CARDIOMYOPATHY_ARVC	476	0.364964	0.914142		626	0.353357	0.710745		390	0.225225	0.641254
REACTOME_ADP_SIGNALLING_THROUGH_P2RY1	57	0.060241	0.914142		83	0.0646831	0.710745		391	0.226244	0.641254
KEGG_HYPERTROPHIC_CARDIOMYOPATHY_HCM	345	0.263852	0.914142		547	0.321543	0.710745		392	0.226244	0.641254
REACTOME_NEF_MEDIATES_DOWN_MODULATION_OF_CELL_SURFACE_RECEPTORS_BY_RECRUITING_THEM_TO_CLATHRIN_ADAPTERS	147	0.131926	0.914142		69	0.0554939	0.710745		393	0.226757	0.641254
REACTOME_SYNTHESIS_SECRETION_AND_INACTIVATION_OF_GLP1	615	0.446429	0.914142		459	0.287356	0.710745		394	0.226757	0.641254
PID_NETRIN_PATHWAY	363	0.277008	0.914142		536	0.31746	0.710745		395	0.227273	0.641254
REACTOME_DOWNREGULATION_OF_ERBB2_ERBB3_SIGNALING	650	0.46729	0.914142		461	0.288184	0.710745		397	0.22779	0.641254
REACTOME_MTORC1_MEDIATED_SIGNALLING	731	0.510204	0.914142		436	0.275482	0.710745		396	0.22779	0.641254
KEGG_SYNTHESIS_AND_DEGRADATION_OF_KETONE_BODIES_MAP00072	563	0.416667	0.914142		417	0.265252	0.710745		398	0.228311	0.641254
REACTOME_IL_7_SIGNALING	671	0.478469	0.914142		458	0.286533	0.710745		399	0.228311	0.641254
REACTOME_REGULATION_OF_PYRUVATE_DEHYDROGENASE_PDH_COMPLEX	709	0.5	0.914142		674	0.377358	0.710745		400	0.228311	0.641254
KEGG_SYSTEMIC_LUPUS_ERYTHEMATOSUS	497	0.378788	0.914142		911	0.502513	0.725071		401	0.228833	0.641254
PID_P38_GAMMA_DELTA_PATHWAY	271	0.212314	0.914142		656	0.3663	0.710745		402	0.229885	0.641254
REACTOME_INTEGRIN_CELL_SURFACE_INTERACTIONS	442	0.3367	0.914142		680	0.381679	0.710745		403	0.229885	0.641254
REACTOME_CELL_CELL_COMMUNICATION	137	0.124688	0.914142		107	0.0865801	0.710745		404	0.231481	0.641254
BIOCARTA_P38MAPK_PATHWAY	332	0.257732	0.914142		353	0.236407	0.710745		405	0.231481	0.641254
REACTOME_PYRUVATE_METABOLISM	733	0.512821	0.914142		675	0.377358	0.710745		406	0.231481	0.641254
REACTOME_IRON_UPTAKE_AND_TRANSPORT	1231	0.892857	0.956933		1166	0.704225	0.796922		407	0.231481	0.641254
BIOCARTA_P35ALZHEIMERS_PATHWAY	742	0.520833	0.914142		623	0.352113	0.710745		408	0.232558	0.641254
REACTOME_INSULIN_RECEPTOR_SIGNALLING_CASCADE	1139	0.813008	0.942765		645	0.361011	0.710745		409	0.232558	0.641254
REACTOME_DSCAM_INTERACTIONS	756	0.529101	0.914142		526	0.3125	0.710745		410	0.2331	0.641254
REACTOME_CREB_PHOSPHORYLATION_THROUGH_THE_ACTIVATION_OF_CAMKII	826	0.578035	0.921703		606	0.346021	0.710745		411	0.2331	0.641254
KEGG_GLUTATHIONE_METABOLISM_MAP00480	60	0.061237	0.914142		635	0.358423	0.710745		414	0.233645	0.641254
PID_NECTIN_PATHWAY	258	0.203666	0.914142		677	0.378788	0.710745		415	0.233645	0.641254
REACTOME_SIGNAL_ATTENUATION	705	0.497512	0.914142		405	0.260417	0.710745		412	0.233645	0.641254
KEGG_STEROID_HORMONE_BIOSYNTHESIS_MAP00140	746	0.520833	0.914142		693	0.389105	0.710745		416	0.233645	0.641254
PID_LKB1_PATHWAY	1074	0.757576	0.9302		487	0.299401	0.710745		413	0.233645	0.641254
REACTOME_SEMA3A_PAK_DEPENDENT_AXON_REPULSION	151	0.13459	0.914142		48	0.0415282	0.710745		417	0.234192	0.641254
KEGG_LIMONENE_AND_PINENE_DEGRADATION	603	0.444444	0.914142		392	0.25641	0.710745		418	0.234742	0.641254
REACTOME_ADENYLATE_CYCLASE_ACTIVATING_PATHWAY	711	0.502513	0.914142		692	0.389105	0.710745		419	0.234742	0.641254
BIOCARTA_CFTR_PATHWAY	787	0.546448	0.914142		549	0.321543	0.710745		420	0.236407	0.641254
BIOCARTA_D4GDI_PATHWAY	165	0.142045	0.914142		488	0.3003	0.710745		421	0.236967	0.641254
REACTOME_SPRY_REGULATION_OF_FGF_SIGNALING	289	0.228833	0.914142		509	0.308642	0.710745		422	0.236967	0.641254
REACTOME_SIGNALING_BY_FGFR	1105	0.787402	0.942157		960	0.529101	0.725071		423	0.236967	0.641254
PID_IL4_2PATHWAY	89	0.094697	0.914142		667	0.37594	0.710745		424	0.23753	0.641254
REACTOME_CRMPS_IN_SEMA3A_SIGNALING	605	0.444444	0.914142		500	0.30581	0.710745		426	0.239808	0.641254
REACTOME_RECEPTOR_LIGAND_BINDING_INITIATES_THE_SECOND_PROTEOLYTIC_CLEAVAGE_OF_NOTCH_RECEPTOR	643	0.462963	0.914142		393	0.25641	0.710745		425	0.239808	0.641254
ST_STAT3_PATHWAY	317	0.245098	0.914142		609	0.348432	0.710745		427	0.240385	0.641254
REACTOME_ALPHA_LINOLENIC_ACID_ALA_METABOLISM	676	0.483092	0.914142		545	0.320513	0.710745		429	0.242131	0.641254
REACTOME_GAP_JUNCTION_DEGRADATION	757	0.529101	0.914142		477	0.293255	0.710745		428	0.242131	0.641254
KEGG_T_CELL_RECEPTOR_SIGNALING_PATHWAY	804	0.561798	0.919524		743	0.406504	0.710745		430	0.242131	0.641254
REACTOME_CELL_SURFACE_INTERACTIONS_AT_THE_VASCULAR_WALL	226	0.183486	0.914142		597	0.343643	0.710745		432	0.242718	0.641254
PID_ALK2_PATHWAY	685	0.487805	0.914142		441	0.276243	0.710745		431	0.242718	0.641254
BIOCARTA_PTC1_PATHWAY	693	0.490196	0.914142		462	0.288184	0.710745		433	0.243309	0.641254
BIOCARTA_BLYMPHOCYTE_PATHWAY	492	0.377358	0.914142		543	0.319489	0.710745		435	0.243902	0.641254
REACTOME_SEROTONIN_RECEPTORS	752	0.526316	0.914142		495	0.302115	0.710745		434	0.243902	0.641254
REACTOME_INHIBITION_OF_VOLTAGE_GATED_CA2_CHANNELS_VIA_GBETA_GAMMA_SUBUNITS	115	0.114811	0.914142		80	0.0617665	0.710745		436	0.244499	0.641254
REACTOME_TELOMERE_MAINTENANCE	406	0.308642	0.914142		167	0.126422	0.710745		437	0.244499	0.641254
BIOCARTA_IL4_PATHWAY	554	0.416667	0.914142		528	0.314465	0.710745		439	0.244499	0.641254
REACTOME_PACKAGING_OF_TELOMERE_ENDS	621	0.45045	0.914142		594	0.342466	0.710745		440	0.244499	0.641254
REACTOME_PURINE_RIBONUCLEOSIDE_MONOPHOSPHATE_BIOSYNTHESIS	704	0.497512	0.914142		485	0.298507	0.710745		438	0.244499	0.641254
REACTOME_EICOSANOID_LIGAND_BINDING_RECEPTORS	801	0.558659	0.919524		605	0.346021	0.710745		441	0.2457	0.641254
REACTOME_SEMA3A_PLEXIN_REPULSION_SIGNALING_BY_INHIBITING_INTEGRIN_ADHESION	633	0.454545	0.914142		512	0.309598	0.710745		442	0.246305	0.641254
REACTOME_LYSOSOME_VESICLE_BIOGENESIS	290	0.229358	0.914142		95	0.0759301	0.710745		443	0.246914	0.641254
BIOCARTA_PLATELETAPP_PATHWAY	162	0.140449	0.914142		97	0.0781861	0.710745		444	0.247525	0.641254
REACTOME_ACTIVATION_OF_CHAPERONES_BY_ATF6_ALPHA	628	0.454545	0.914142		484	0.297619	0.710745		446	0.247525	0.641254
REACTOME_INCRETIN_SYNTHESIS_SECRETION_AND_INACTIVATION	758	0.529101	0.914142		473	0.292398	0.710745		445	0.247525	0.641254
REACTOME_GLYCOGEN_BREAKDOWN_GLYCOGENOLYSIS	387	0.292398	0.914142		620	0.350877	0.710745		448	0.25	0.641254
BIOCARTA_ETC_PATHWAY	455	0.34965	0.914142		445	0.278552	0.710745		447	0.25	0.641254
REACTOME_PEPTIDE_HORMONE_BIOSYNTHESIS	713	0.502513	0.914142		502	0.306748	0.710745		449	0.250627	0.641254
REACTOME_THROMBIN_SIGNALLING_THROUGH_PROTEINASE_ACTIVATED_RECEPTORS_PARS	82	0.0876424	0.914142		122	0.102041	0.710745		450	0.251256	0.641254
PID_P73PATHWAY	108	0.111235	0.914142		242	0.165563	0.710745		451	0.251256	0.641254
REACTOME_YAP1_AND_WWTR1_TAZ_STIMULATED_GENE_EXPRESSION	287	0.226757	0.914142		650	0.364964	0.710745		454	0.251256	0.641254
BIOCARTA_SKP2E2F_PATHWAY	328	0.255754	0.914142		576	0.334448	0.710745		452	0.251256	0.641254
REACTOME_PROCESSING_OF_INTRONLESS_PRE_MRNAS	785	0.543478	0.914142		582	0.33557	0.710745		453	0.251256	0.641254
REACTOME_VIRAL_MESSENGER_RNA_SYNTHESIS	182	0.152672	0.914142		71	0.056243	0.710745		455	0.251889	0.641254
REACTOME_NEGATIVE_REGULATION_OF_FGFR_SIGNALING	305	0.238663	0.914142		755	0.413223	0.710745		457	0.251889	0.641254
ST_TYPE_I_INTERFERON_PATHWAY	778	0.537634	0.914142		406	0.261097	0.710745		456	0.251889	0.641254
PID_INTEGRIN4_PATHWAY	139	0.125313	0.914142		419	0.265957	0.710745		458	0.252525	0.641254
REACTOME_COMPLEMENT_CASCADE	424	0.321543	0.914142		569	0.333333	0.710745		460	0.252525	0.641254
REACTOME_IKK_COMPLEX_RECRUITMENT_MEDIATED_BY_RIP1	515	0.390625	0.914142		533	0.316456	0.710745		459	0.252525	0.641254
REACTOME_SIGNALING_BY_NOTCH2	193	0.160514	0.914142		601	0.346021	0.710745		462	0.253165	0.641254
BIOCARTA_EIF2_PATHWAY	273	0.21322	0.914142		496	0.30303	0.710745		461	0.253165	0.641254
REACTOME_TGF_BETA_RECEPTOR_SIGNALING_IN_EMT_EPITHELIAL_TO_MESENCHYMAL_TRANSITION	132	0.122699	0.914142		100	0.0790514	0.710745		463	0.253807	0.641254
BIOCARTA_PLCE_PATHWAY	743	0.520833	0.914142		573	0.333333	0.710745		464	0.253807	0.641254
KEGG_ALANINE_ASPARTATE_AND_GLUTAMATE_METABOLISM_MAP00250	246	0.199601	0.914142		227	0.15625	0.710745		465	0.254453	0.641254
REACTOME_GAP_JUNCTION_ASSEMBLY	712	0.502513	0.914142		432	0.274725	0.710745		466	0.254453	0.641254
REACTOME_G_PROTEIN_ACTIVATION	336	0.25974	0.914142		99	0.0787402	0.710745		467	0.255102	0.641254
PID_VEGFR1_2_PATHWAY	350	0.265252	0.914142		747	0.408163	0.710745		469	0.255102	0.641254
KEGG_TERPENOID_BACKBONE_BIOSYNTHESIS_MAP00900	644	0.462963	0.914142		570	0.333333	0.710745		468	0.255102	0.641254
REACTOME_G_PROTEIN_BETA_GAMMA_SIGNALLING	320	0.248756	0.914142		117	0.0968054	0.710745		470	0.25641	0.641254
REACTOME_RESPIRATORY_ELECTRON_TRANSPORT	537	0.401606	0.914142		652	0.364964	0.710745		471	0.25641	0.641254
REACTOME_REGULATED_PROTEOLYSIS_OF_P75NTR	142	0.128866	0.914142		460	0.288184	0.710745		473	0.257732	0.641254
ST_JAK_STAT_PATHWAY	527	0.396825	0.914142		442	0.277008	0.710745		472	0.257732	0.641254
REACTOME_COSTIMULATION_BY_THE_CD28_FAMILY	558	0.416667	0.914142		638	0.359712	0.710745		474	0.257732	0.641254
BIOCARTA_SRCRPTP_PATHWAY	262	0.205761	0.914142		553	0.324675	0.710745		476	0.258398	0.641254
REACTOME_RNA_POL_I_PROMOTER_OPENING	734	0.515464	0.914142		541	0.318471	0.710745		475	0.258398	0.641254
REACTOME_ACYL_CHAIN_REMODELLING_OF_PG	580	0.429185	0.914142		531	0.315457	0.710745		477	0.259067	0.641254
BIOCARTA_STRESS_PATHWAY	670	0.478469	0.914142		591	0.340136	0.710745		478	0.259067	0.641254
PID_IL2_PI3K_PATHWAY	146	0.130719	0.914142		450	0.280112	0.710745		479	0.25974	0.641254
REACTOME_INHIBITION_OF_REPLICATION_INITIATION_OF_DAMAGED_DNA_BY_RB1_E2F1	428	0.325733	0.914142		540	0.318471	0.710745		481	0.25974	0.641254
REACTOME_PREFOLDIN_MEDIATED_TRANSFER_OF_SUBSTRATE_TO_CCT_TRIC	435	0.328947	0.914142		537	0.31746	0.710745		480	0.25974	0.641254
ST_GA13_PATHWAY	1071	0.75188	0.928402		931	0.512821	0.725071		482	0.260417	0.641254
BIOCARTA_LYM_PATHWAY	653	0.469484	0.914142		622	0.352113	0.710745		485	0.261097	0.641254
BIOCARTA_CTL_PATHWAY	803	0.561798	0.919524		562	0.330033	0.710745		484	0.261097	0.641254
REACTOME_TRYPTOPHAN_CATABOLISM	871	0.613497	0.921703		486	0.299401	0.710745		483	0.261097	0.641254
KEGG_ASCORBATE_AND_ALDARATE_METABOLISM_MAP00053	681	0.483092	0.914142		586	0.337838	0.710745		486	0.26178	0.641254
REACTOME_AKT_PHOSPHORYLATES_TARGETS_IN_THE_CYTOSOL	894	0.628931	0.921703		640	0.359712	0.710745		487	0.26178	0.641254
BIOCARTA_RNA_PATHWAY	237	0.193424	0.914142		598	0.344828	0.710745		488	0.262467	0.641254
BIOCARTA_GH_PATHWAY	736	0.518135	0.914142		734	0.403226	0.710745		489	0.262467	0.641254
REACTOME_METABOLISM_OF_NON_CODING_RNA	745	0.520833	0.914142		513	0.309598	0.710745		490	0.263158	0.641254
REACTOME_ACTIVATION_OF_THE_AP1_FAMILY_OF_TRANSCRIPTION_FACTORS	675	0.483092	0.914142		571	0.333333	0.710745		491	0.263852	0.641254
REACTOME_DOPAMINE_NEUROTRANSMITTER_RELEASE_CYCLE	373	0.280112	0.914142		209	0.14881	0.710745		492	0.265957	0.641254
REACTOME_SYNTHESIS_SECRETION_AND_INACTIVATION_OF_GIP	943	0.657895	0.921703		679	0.380228	0.710745		493	0.265957	0.641254
REACTOME_ACETYLCHOLINE_NEUROTRANSMITTER_RELEASE_CYCLE	365	0.277778	0.914142		237	0.163934	0.710745		494	0.266667	0.641254
REACTOME_P75NTR_SIGNALS_VIA_NFKB	796	0.552486	0.918505		478	0.293255	0.710745		495	0.26738	0.641254
BIOCARTA_SALMONELLA_PATHWAY	292	0.229885	0.914142		101	0.0810373	0.710745		496	0.268097	0.641254
KEGG_TAURINE_AND_HYPOTAURINE_METABOLISM_MAP00430	383	0.286533	0.914142		483	0.297619	0.710745		497	0.268097	0.641254
REACTOME_NUCLEOTIDE_LIKE_PURINERGIC_RECEPTORS	215	0.17452	0.914142		438	0.276243	0.710745		498	0.268817	0.641254
BIOCARTA_AHSP_PATHWAY	672	0.480769	0.914142		444	0.277778	0.710745		499	0.268817	0.641254
KEGG_RIBOFLAVIN_METABOLISM_MAP00740	765	0.531915	0.914142		466	0.289855	0.710745		500	0.269542	0.641254
REACTOME_KERATAN_SULFATE_DEGRADATION	24	0.0294118	0.914142		499	0.30581	0.710745		502	0.27027	0.641254
REACTOME_O_LINKED_GLYCOSYLATION_OF_MUCINS	536	0.401606	0.914142		470	0.291545	0.710745		501	0.27027	0.641254
BIOCARTA_AT1R_PATHWAY	307	0.239234	0.914142		563	0.331126	0.710745		505	0.271739	0.641254
REACTOME_CDC6_ASSOCIATION_WITH_THE_ORC_ORIGIN_COMPLEX	461	0.35461	0.914142		585	0.337838	0.710745		506	0.271739	0.641254
REACTOME_METABOLISM_OF_STEROID_HORMONES_AND_VITAMINS_A_AND_D	652	0.46729	0.914142		712	0.395257	0.710745		507	0.271739	0.641254
KEGG_REGULATION_OF_AUTOPHAGY	722	0.507614	0.914142		752	0.411523	0.710745		508	0.271739	0.641254
REACTOME_IL_6_SIGNALING	729	0.510204	0.914142		554	0.324675	0.710745		504	0.271739	0.641254
REACTOME_REMOVAL_OF_THE_FLAP_INTERMEDIATE_FROM_THE_C_STRAND	781	0.540541	0.914142		474	0.292398	0.710745		503	0.271739	0.641254
REACTOME_COMMON_PATHWAY	773	0.537634	0.914142		728	0.4	0.710745		509	0.273224	0.641254
REACTOME_ACETYLCHOLINE_BINDING_AND_DOWNSTREAM_EVENTS	812	0.564972	0.919524		710	0.393701	0.710745		510	0.273973	0.641254
REACTOME_ANDROGEN_BIOSYNTHESIS	688	0.487805	0.914142		504	0.307692	0.710745		511	0.274725	0.641254
REACTOME_SYNTHESIS_OF_VERY_LONG_CHAIN_FATTY_ACYL_COAS	941	0.657895	0.921703		665	0.373134	0.710745		512	0.274725	0.641254
KEGG_B_CELL_RECEPTOR_SIGNALING_PATHWAY	1018	0.719424	0.927585		816	0.438596	0.710745		513	0.274725	0.641254
REACTOME_G1_PHASE	116	0.115075	0.914142		668	0.37594	0.710745		515	0.275482	0.641254
REACTOME_SYNTHESIS_OF_PIPS_AT_THE_GOLGI_MEMBRANE	882	0.621118	0.921703		695	0.389105	0.710745		516	0.275482	0.641254
BIOCARTA_CARM1_PATHWAY	897	0.632911	0.921703		629	0.35461	0.710745		514	0.275482	0.641254
REACTOME_SIGNALING_BY_NOTCH3	189	0.15625	0.914142		558	0.330033	0.710745		519	0.276243	0.641254
BIOCARTA_CBL_PATHWAY	376	0.284091	0.914142		689	0.389105	0.710745		520	0.276243	0.641254
REACTOME_NETRIN1_SIGNALING	463	0.35461	0.914142		784	0.429185	0.710745		521	0.276243	0.641254
PID_VEGF_VEGFR_PATHWAY	724	0.507614	0.914142		472	0.292398	0.710745		517	0.276243	0.641254
REACTOME_THE_NLRP3_INFLAMMASOME	808	0.561798	0.919524		514	0.309598	0.710745		518	0.276243	0.641254
BIOCARTA_LEPTIN_PATHWAY	747	0.52356	0.914142		611	0.348432	0.710745		522	0.277008	0.641254
REACTOME_PYRUVATE_METABOLISM_AND_CITRIC_ACID_TCA_CYCLE	179	0.151057	0.914142		197	0.141643	0.710745		523	0.277778	0.641254
REACTOME_PEROXISOMAL_LIPID_METABOLISM	780	0.540541	0.914142		561	0.330033	0.710745		524	0.277778	0.641254
REACTOME_SIGNALING_BY_NOTCH4	198	0.163399	0.914142		602	0.346021	0.710745		525	0.278552	0.641254
PID_AR_NONGENOMIC_PATHWAY	367	0.278552	0.914142		603	0.346021	0.710745		526	0.278552	0.641254
PID_LPA4_PATHWAY	968	0.680272	0.921703		791	0.431034	0.710745		527	0.278552	0.641254
REACTOME_LIPOPROTEIN_METABOLISM	421	0.318471	0.914142		751	0.411523	0.710745		529	0.27933	0.641254
BIOCARTA_TCYTOTOXIC_PATHWAY	737	0.518135	0.914142		497	0.303951	0.710745		528	0.27933	0.641254
REACTOME_HORMONE_LIGAND_BINDING_RECEPTORS	620	0.45045	0.914142		421	0.266667	0.710745		530	0.280112	0.641254
REACTOME_VITAMIN_B5_PANTOTHENATE_METABOLISM	707	0.497512	0.914142		590	0.338983	0.710745		531	0.280112	0.641254
REACTOME_ACTIVATION_OF_IRF3_IRF7_MEDIATED_BY_TBK1_IKK_EPSILON	113	0.11325	0.914142		515	0.310559	0.710745		532	0.280899	0.641254
REACTOME_ASSOCIATION_OF_TRIC_CCT_WITH_TARGET_PROTEINS_DURING_BIOSYNTHESIS	667	0.47619	0.914142		708	0.393701	0.710745		533	0.280899	0.641254
REACTOME_INTERFERON_GAMMA_SIGNALING	840	0.588235	0.921703		941	0.518135	0.725071		534	0.280899	0.641254
REACTOME_G_BETA_GAMMA_SIGNALLING_THROUGH_PI3KGAMMA	364	0.277008	0.914142		82	0.0646412	0.710745		535	0.28169	0.641254
REACTOME_SYNTHESIS_OF_BILE_ACIDS_AND_BILE_SALTS_VIA_24_HYDROXYCHOLESTEROL	820	0.571429	0.921703		449	0.27933	0.710745		536	0.28169	0.641254
PID_IL12_2PATHWAY	217	0.174825	0.914142		888	0.487805	0.725071		540	0.282486	0.641254
PID_IL1_PATHWAY	254	0.20284	0.914142		771	0.41841	0.710745		539	0.282486	0.641254
KEGG_BASAL_CELL_CARCINOMA	703	0.497512	0.914142		269	0.183824	0.710745		537	0.282486	0.641254
PID_PS1_PATHWAY	770	0.534759	0.914142		621	0.350877	0.710745		538	0.282486	0.641254
REACTOME_CS_DS_DEGRADATION	689	0.487805	0.914142		505	0.307692	0.710745		542	0.283286	0.641254
REACTOME_BILE_SALT_AND_ORGANIC_ANION_SLC_TRANSPORTERS	748	0.52356	0.914142		493	0.301205	0.710745		541	0.283286	0.641254
BIOCARTA_CDC42RAC_PATHWAY	430	0.326797	0.914142		136	0.112486	0.710745		543	0.284091	0.641254
REACTOME_CD28_DEPENDENT_VAV1_PATHWAY	791	0.546448	0.914142		617	0.34965	0.710745		545	0.284091	0.641254
KEGG_NUCLEOTIDE_EXCISION_REPAIR	874	0.617284	0.921703		261	0.178891	0.710745		544	0.284091	0.641254
BIOCARTA_EGFR_SMRTE_PATHWAY	766	0.534759	0.914142		574	0.333333	0.710745		546	0.2849	0.641254
PID_IL5_PATHWAY	919	0.645161	0.921703		745	0.406504	0.710745		547	0.2849	0.641254
BIOCARTA_VDR_PATHWAY	750	0.526316	0.914142		624	0.352113	0.710745		549	0.285714	0.641254
REACTOME_ERKS_ARE_INACTIVATED	792	0.546448	0.914142		579	0.334448	0.710745		548	0.285714	0.641254
REACTOME_PYRIMIDINE_CATABOLISM	797	0.552486	0.918505		580	0.334448	0.710745		550	0.286533	0.641254
REACTOME_RAS_ACTIVATION_UOPN_CA2_INFUX_THROUGH_NMDA_RECEPTOR	925	0.645161	0.921703		630	0.355872	0.710745		551	0.286533	0.641254
KEGG_N-GLYCAN_BIOSYNTHESIS_MAP00510	205	0.169205	0.914142		1143	0.680272	0.784732		554	0.287356	0.641254
REACTOME_N_GLYCAN_TRIMMING_IN_THE_ER_AND_CALNEXIN_CALRETICULIN_CYCLE	212	0.174216	0.914142		794	0.4329	0.710745		553	0.287356	0.641254
PID_S1P_S1P4_PATHWAY	960	0.675676	0.921703		722	0.396825	0.710745		552	0.287356	0.641254
BIOCARTA_P27_PATHWAY	469	0.361011	0.914142		691	0.389105	0.710745		557	0.288184	0.641254
REACTOME_HYALURONAN_METABOLISM	514	0.390625	0.914142		326	0.21645	0.710745		555	0.288184	0.641254
BIOCARTA_AKAP13_PATHWAY	860	0.606061	0.921703		550	0.321543	0.710745		556	0.288184	0.641254
REACTOME_IL_RECEPTOR_SHC_SIGNALING	730	0.510204	0.914142		654	0.364964	0.710745		559	0.289017	0.641254
ST_TUMOR_NECROSIS_FACTOR_PATHWAY	771	0.534759	0.914142		631	0.357143	0.710745		558	0.289017	0.641254
REACTOME_CHONDROITIN_SULFATE_BIOSYNTHESIS	842	0.591716	0.921703		744	0.406504	0.710745		560	0.289017	0.641254
REACTOME_METABOLISM_OF_POLYAMINES	817	0.571429	0.921703		664	0.373134	0.710745		561	0.289855	0.641254
BIOCARTA_GRANULOCYTES_PATHWAY	824	0.578035	0.921703		735	0.403226	0.710745		562	0.289855	0.641254
REACTOME_TRAF6_MEDIATED_INDUCTION_OF_TAK1_COMPLEX	585	0.431034	0.914142		567	0.332226	0.710745		563	0.291545	0.641254
REACTOME_OXYGEN_DEPENDENT_PROLINE_HYDROXYLATION_OF_HYPOXIA_INDUCIBLE_FACTOR_ALPHA	608	0.444444	0.914142		765	0.416667	0.710745		564	0.291545	0.641254
BIOCARTA_IL10_PATHWAY	229	0.18622	0.914142		884	0.485437	0.724519		567	0.292398	0.641254
REACTOME_FORMATION_OF_ATP_BY_CHEMIOSMOTIC_COUPLING	242	0.19802	0.914142		119	0.0990099	0.710745		565	0.292398	0.641254
BIOCARTA_ARENRF2_PATHWAY	794	0.552486	0.918505		618	0.34965	0.710745		566	0.292398	0.641254
BIOCARTA_CDK5_PATHWAY	823	0.578035	0.921703		649	0.363636	0.710745		569	0.293255	0.641254
REACTOME_RNA_POL_III_CHAIN_ELONGATION	844	0.591716	0.921703		607	0.346021	0.710745		568	0.293255	0.641254
SA_REG_CASCADE_OF_CYCLIN_EXPR	549	0.413223	0.914142		727	0.4	0.710745		571	0.294985	0.641254
BIOCARTA_EXTRINSIC_PATHWAY	798	0.555556	0.919524		498	0.303951	0.710745		570	0.294985	0.641254
REACTOME_CALNEXIN_CALRETICULIN_CYCLE	301	0.235849	0.914142		584	0.3367	0.710745		572	0.296736	0.641254
REACTOME_MITOCHONDRIAL_FATTY_ACID_BETA_OXIDATION	818	0.571429	0.921703		614	0.348432	0.710745		573	0.296736	0.641254
KEGG_SELENOCOMPOUND_METABOLISM_MAP00450	845	0.591716	0.921703		721	0.396825	0.710745		575	0.297619	0.641254
KEGG_GRAFT_VERSUS_HOST_DISEASE	911	0.641026	0.921703		659	0.37037	0.710745		574	0.297619	0.641254
REACTOME_SYNTHESIS_OF_PIPS_AT_THE_EARLY_ENDOSOME_MEMBRANE	867	0.609756	0.921703		639	0.359712	0.710745		576	0.298507	0.641254
REACTOME_ASSOCIATION_OF_LICENSING_FACTORS_WITH_THE_PRE_REPLICATIVE_COMPLEX	353	0.26738	0.914142		756	0.413223	0.710745		578	0.299401	0.641254
KEGG_PHOSPHATIDYLINOSITOL_SIGNALING_SYSTEM	510	0.387597	0.914142		1048	0.598802	0.752074		579	0.299401	0.641254
REACTOME_GLUTAMATE_NEUROTRANSMITTER_RELEASE_CYCLE	541	0.406504	0.914142		344	0.22779	0.710745		577	0.299401	0.641254
BIOCARTA_INTEGRIN_PATHWAY	154	0.13624	0.914142		830	0.452489	0.720384		581	0.3003	0.641254
REACTOME_RETROGRADE_NEUROTROPHIN_SIGNALLING	836	0.584795	0.921703		637	0.358423	0.710745		580	0.3003	0.641254
SA_PROGRAMMED_CELL_DEATH	299	0.235294	0.914142		651	0.364964	0.710745		584	0.301205	0.641254
REACTOME_DOWNSTREAM_TCR_SIGNALING	591	0.436681	0.914142		833	0.454545	0.722091		586	0.301205	0.641254
REACTOME_PROCESSING_OF_CAPPED_INTRON_CONTAINING_PRE_MRNA	727	0.507614	0.914142		355	0.236967	0.710745		582	0.301205	0.641254
BIOCARTA_BARR_MAPK_PATHWAY	786	0.546448	0.914142		613	0.348432	0.710745		583	0.301205	0.641254
REACTOME_SIGNALING_BY_NOTCH1	866	0.609756	0.921703		732	0.401606	0.710745		585	0.301205	0.641254
REACTOME_TRANSCRIPTION_COUPLED_NER_TC_NER	257	0.203252	0.914142		70	0.0562114	0.710745		587	0.302115	0.641254
KEGG_PROSTATE_CANCER	886	0.625	0.921703		669	0.37594	0.710745		588	0.302115	0.641254
REACTOME_PROCESSIVE_SYNTHESIS_ON_THE_LAGGING_STRAND	924	0.645161	0.921703		688	0.387597	0.710745		589	0.302115	0.641254
REACTOME_NRIF_SIGNALS_CELL_DEATH_FROM_THE_NUCLEUS	171	0.14556	0.914142		619	0.350877	0.710745		590	0.303951	0.641254
BIOCARTA_TRKA_PATHWAY	788	0.546448	0.914142		723	0.398406	0.710745		591	0.303951	0.641254
ST_GAQ_PATHWAY	815	0.568182	0.921703		802	0.434783	0.710745		592	0.303951	0.641254
REACTOME_METABOLISM_OF_PROTEINS	321	0.248756	0.914142		796	0.4329	0.710745		595	0.304878	0.641254
ST_INTEGRIN_SIGNALING_PATHWAY	478	0.3663	0.914142		922	0.507614	0.725071		596	0.304878	0.641254
REACTOME_ANTIGEN_ACTIVATES_B_CELL_RECEPTOR_LEADING_TO_GENERATION_OF_SECOND_MESSENGERS	955	0.671141	0.921703		733	0.401606	0.710745		594	0.304878	0.641254
REACTOME_RNA_POL_III_TRANSCRIPTION_TERMINATION	975	0.680272	0.921703		643	0.361011	0.710745		593	0.304878	0.641254
REACTOME_GLUCAGON_SIGNALING_IN_METABOLIC_REGULATION	374	0.283286	0.914142		176	0.131926	0.710745		597	0.30581	0.641254
REACTOME_ZINC_TRANSPORTERS	883	0.621118	0.921703		678	0.380228	0.710745		599	0.30581	0.641254
KEGG_NON_HOMOLOGOUS_END_JOINING	937	0.657895	0.921703		662	0.371747	0.710745		598	0.30581	0.641254
BIOCARTA_ALK_PATHWAY	957	0.675676	0.921703		681	0.381679	0.710745		600	0.30581	0.641254
BIOCARTA_EPONFKB_PATHWAY	248	0.200401	0.914142		81	0.0625	0.710745		601	0.306748	0.641254
BIOCARTA_CCR5_PATHWAY	927	0.649351	0.921703		770	0.416667	0.710745		604	0.306748	0.641254
REACTOME_NOTCH1_INTRACELLULAR_DOMAIN_REGULATES_TRANSCRIPTION	1061	0.746269	0.927585		480	0.294118	0.710745		603	0.306748	0.641254
NABA_ECM_GLYCOPROTEINS	1121	0.806452	0.942765		150	0.118906	0.710745		602	0.306748	0.641254
KEGG_ARGININE_AND_PROLINE_METABOLISM_MAP00330	272	0.212766	0.914142		469	0.291545	0.710745		605	0.307692	0.641254
BIOCARTA_MET_PATHWAY	438	0.334448	0.914142		841	0.460829	0.722091		607	0.307692	0.641254
BIOCARTA_AKAPCENTROSOME_PATHWAY	822	0.578035	0.921703		758	0.413223	0.710745		606	0.307692	0.641254
BIOCARTA_BARRESTIN_SRC_PATHWAY	73	0.0778816	0.914142		742	0.406504	0.710745		608	0.308642	0.641254
REACTOME_SIGNALING_BY_RHO_GTPASES	753	0.526316	0.914142		969	0.534759	0.725071		609	0.308642	0.641254
REACTOME_MRNA_PROCESSING	751	0.526316	0.914142		363	0.240385	0.710745		610	0.309598	0.641254
REACTOME_MICRORNA_MIRNA_BIOGENESIS	319	0.247525	0.914142		116	0.095511	0.710745		611	0.311526	0.641254
REACTOME_SIGNALING_BY_SCF_KIT	392	0.295858	0.914142		275	0.185185	0.710745		612	0.311526	0.641254
BIOCARTA_SET_PATHWAY	772	0.537634	0.914142		560	0.330033	0.710745		613	0.311526	0.641254
PID_TCR_JNK_PATHWAY	944	0.662252	0.921703		686	0.384615	0.710745		614	0.311526	0.641254
REACTOME_REGULATION_OF_AMPK_ACTIVITY_VIA_LKB1	989	0.689655	0.921703		670	0.37594	0.710745		615	0.3125	0.641254
KEGG_JAK_STAT_SIGNALING_PATHWAY	173	0.147059	0.914142		313	0.2079	0.710745		616	0.31348	0.641254
REACTOME_ANTIGEN_PRESENTATION_FOLDING_ASSEMBLY_AND_PEPTIDE_LOADING_OF_CLASS_I_MHC	938	0.657895	0.921703		814	0.438596	0.710745		617	0.31348	0.641254
REACTOME_SMOOTH_MUSCLE_CONTRACTION	487	0.371747	0.914142		818	0.440529	0.710745		619	0.314465	0.641254
REACTOME_SYNTHESIS_OF_SUBSTRATES_IN_N_GLYCAN_BIOSYTHESIS	868	0.609756	0.921703		740	0.404858	0.710745		618	0.314465	0.641254
REACTOME_MITOCHONDRIAL_PROTEIN_IMPORT	1059	0.746269	0.927585		852	0.465116	0.722091		620	0.314465	0.641254
BIOCARTA_STATHMIN_PATHWAY	885	0.625	0.921703		782	0.425532	0.710745		621	0.315457	0.641254
REACTOME_SYNTHESIS_OF_BILE_ACIDS_AND_BILE_SALTS_VIA_7ALPHA_HYDROXYCHOLESTEROL	990	0.689655	0.921703		792	0.431034	0.710745		622	0.315457	0.641254
REACTOME_CITRIC_ACID_CYCLE_TCA_CYCLE	98	0.106157	0.914142		158	0.122399	0.710745		623	0.316456	0.641254
REACTOME_ABCA_TRANSPORTERS_IN_LIPID_HOMEOSTASIS	719	0.505051	0.914142		660	0.371747	0.710745		624	0.316456	0.641254
PID_ERB_GENOMIC_PATHWAY	932	0.653595	0.921703		749	0.409836	0.710745		625	0.316456	0.641254
BIOCARTA_PS1_PATHWAY	906	0.636943	0.921703		774	0.420168	0.710745		626	0.31746	0.641254
REACTOME_POL_SWITCHING	228	0.183824	0.914142		78	0.0604961	0.710745		627	0.318471	0.641254
REACTOME_LIGAND_GATED_ION_CHANNEL_TRANSPORT	858	0.60241	0.921703		661	0.371747	0.710745		628	0.318471	0.641254
REACTOME_METABOLISM_OF_PORPHYRINS	219	0.176056	0.914142		647	0.362319	0.710745		631	0.319489	0.641254
REACTOME_SRP_DEPENDENT_COTRANSLATIONAL_PROTEIN_TARGETING_TO_MEMBRANE	303	0.236967	0.914142		1182	0.729927	0.809973		635	0.319489	0.641254
REACTOME_REGULATORY_RNA_PATHWAYS	437	0.333333	0.914142		151	0.119048	0.710745		630	0.319489	0.641254
BIOCARTA_MCM_PATHWAY	853	0.598802	0.921703		694	0.389105	0.710745		632	0.319489	0.641254
REACTOME_TRAFFICKING_OF_GLUR2_CONTAINING_AMPA_RECEPTORS	890	0.625	0.921703		704	0.392157	0.710745		633	0.319489	0.641254
REACTOME_PTM_GAMMA_CARBOXYLATION_HYPUSINE_FORMATION_AND_ARYLSULFATASE_ACTIVATION	974	0.680272	0.921703		148	0.118343	0.710745		629	0.319489	0.641254
BIOCARTA_IL7_PATHWAY	977	0.684932	0.921703		736	0.403226	0.710745		634	0.319489	0.641254
KEGG_GLYCOSPHINGOLIPID_BIOSYNTHESIS-LACTO_AND_NEOLACTO_SERIES_MAP00601	326	0.253807	0.914142		825	0.44843	0.719815		637	0.320513	0.641254
REACTOME_POST_CHAPERONIN_TUBULIN_FOLDING_PATHWAY	784	0.543478	0.914142		636	0.358423	0.710745		636	0.320513	0.641254
SA_CASPASE_CASCADE	934	0.653595	0.921703		919	0.505051	0.725071		638	0.320513	0.641254
BIOCARTA_NKT_PATHWAY	316	0.245098	0.914142		788	0.431034	0.710745		640	0.321543	0.641254
REACTOME_CHYLOMICRON_MEDIATED_LIPID_TRANSPORT	661	0.473934	0.914142		702	0.392157	0.710745		639	0.321543	0.641254
BIOCARTA_RANKL_PATHWAY	936	0.657895	0.921703		746	0.406504	0.710745		641	0.322581	0.641254
PID_RHODOPSIN_PATHWAY	728	0.510204	0.914142		653	0.364964	0.710745		643	0.323625	0.641254
BIOCARTA_AMI_PATHWAY	829	0.581395	0.921703		632	0.357143	0.710745		642	0.323625	0.641254
BIOCARTA_AGR_PATHWAY	342	0.263158	0.914142		697	0.390625	0.710745		644	0.324675	0.641254
PID_HEDGEHOG_2PATHWAY	431	0.326797	0.914142		804	0.436681	0.710745		646	0.324675	0.641254
REACTOME_CYCLIN_A_B1_ASSOCIATED_EVENTS_DURING_G2_M_TRANSITION	933	0.653595	0.921703		790	0.431034	0.710745		645	0.324675	0.641254
KEGG_OOCYTE_MEIOSIS	1133	0.813008	0.942765		1258	0.813008	0.852548		647	0.324675	0.641254
REACTOME_GABA_SYNTHESIS_RELEASE_REUPTAKE_AND_DEGRADATION	143	0.129032	0.914142		433	0.275482	0.710745		648	0.325733	0.641254
PID_PI3KCI_PATHWAY	188	0.156006	0.914142		895	0.492611	0.725071		651	0.325733	0.641254
PID_SYNDECAN_3_PATHWAY	192	0.16	0.914142		701	0.392157	0.710745		649	0.325733	0.641254
PID_CIRCADIAN_PATHWAY	619	0.45045	0.914142		772	0.41841	0.710745		650	0.325733	0.641254
REACTOME_THE_ROLE_OF_NEF_IN_HIV1_REPLICATION_AND_DISEASE_PATHOGENESIS	31	0.0346021	0.914142		114	0.0932836	0.710745		652	0.326797	0.641254
BIOCARTA_PITX2_PATHWAY	337	0.260417	0.914142		155	0.121507	0.710745		653	0.326797	0.641254
REACTOME_ADVANCED_GLYCOSYLATION_ENDPRODUCT_RECEPTOR_SIGNALING	783	0.543478	0.914142		612	0.348432	0.710745		654	0.326797	0.641254
REACTOME_ADENYLATE_CYCLASE_INHIBITORY_PATHWAY	839	0.588235	0.921703		731	0.401606	0.710745		655	0.326797	0.641254
REACTOME_SIGNALING_BY_TGF_BETA_RECEPTOR_COMPLEX	34	0.0370233	0.914142		75	0.0588235	0.710745		656	0.327869	0.641254
BIOCARTA_DREAM_PATHWAY	239	0.197239	0.914142		676	0.378788	0.710745		657	0.327869	0.641254
PID_INTEGRIN_A4B1_PATHWAY	422	0.319489	0.914142		803	0.436681	0.710745		658	0.327869	0.641254
PID_HIV_NEF_PATHWAY	848	0.595238	0.921703		848	0.465116	0.722091		659	0.327869	0.641254
REACTOME_RIP_MEDIATED_NFKB_ACTIVATION_VIA_DAI	980	0.684932	0.921703		880	0.480769	0.7234		660	0.327869	0.641254
REACTOME_NA_CL_DEPENDENT_NEUROTRANSMITTER_TRANSPORTERS	994	0.694444	0.92236		892	0.490196	0.725071		661	0.327869	0.641254
BIOCARTA_CD40_PATHWAY	891	0.628931	0.921703		705	0.392157	0.710745		662	0.328947	0.641254
BIOCARTA_CALCINEURIN_PATHWAY	904	0.636943	0.921703		706	0.392157	0.710745		663	0.328947	0.641254
PID_IL12_STAT4_PATHWAY	436	0.331126	0.914142		780	0.423729	0.710745		666	0.330033	0.641254
REACTOME_SYNTHESIS_OF_GLYCOSYLPHOSPHATIDYLINOSITOL_GPI	799	0.555556	0.919524		776	0.421941	0.710745		665	0.330033	0.641254
KEGG_PHENYLALANINE_METABOLISM_MAP00360	821	0.574713	0.921703		711	0.393701	0.710745		664	0.330033	0.641254
REACTOME_ACTIVATION_OF_BH3_ONLY_PROTEINS	519	0.393701	0.914142		760	0.414938	0.710745		669	0.331126	0.641254
PID_MYC_REPRESS_PATHWAY	835	0.584795	0.921703		1100	0.641026	0.766984		671	0.331126	0.641254
PID_GMCSF_PATHWAY	954	0.671141	0.921703		682	0.383142	0.710745		668	0.331126	0.641254
KEGG_LONG_TERM_DEPRESSION	1004	0.704225	0.926023		953	0.526316	0.725071		670	0.331126	0.641254
REACTOME_CLEAVAGE_OF_GROWING_TRANSCRIPT_IN_THE_TERMINATION_REGION_	1146	0.819672	0.943049		655	0.364964	0.710745		667	0.331126	0.641254
ST_G_ALPHA_S_PATHWAY	402	0.306748	0.914142		685	0.384615	0.710745		674	0.332226	0.641254
PID_THROMBIN_PAR4_PATHWAY	888	0.625	0.921703		729	0.4	0.710745		675	0.332226	0.641254
KEGG_ALPHA-LINOLENIC_ACID_METABOLISM_MAP00592	902	0.632911	0.921703		600	0.344828	0.710745		673	0.332226	0.641254
KEGG_REGULATION_OF_ACTIN_CYTOSKELETON	1254	0.917431	0.963563		303	0.202429	0.710745		672	0.332226	0.641254
REACTOME_ACTIVATED_TAK1_MEDIATES_P38_MAPK_ACTIVATION	399	0.302115	0.914142		750	0.411523	0.710745		677	0.333333	0.641254
REACTOME_PRE_NOTCH_PROCESSING_IN_GOLGI	973	0.680272	0.921703		718	0.395257	0.710745		676	0.333333	0.641254
KEGG_PRIMARY_BILE_ACID_BIOSYNTHESIS_MAP00120	1054	0.740741	0.927585		913	0.502513	0.725071		678	0.333333	0.641254
BIOCARTA_AGPCR_PATHWAY	810	0.564972	0.919524		724	0.398406	0.710745		679	0.334448	0.641254
BIOCARTA_INTRINSIC_PATHWAY	935	0.657895	0.921703		813	0.438596	0.710745		680	0.334448	0.641254
BIOCARTA_HIF_PATHWAY	231	0.187266	0.914142		141	0.115607	0.710745		681	0.3367	0.641254
PID_PI3K_PLC_TRK_PATHWAY	434	0.328947	0.914142		757	0.413223	0.710745		682	0.3367	0.641254
REACTOME_AMYLOIDS	741	0.518135	0.914142		838	0.458716	0.722091		683	0.3367	0.641254
REACTOME_RAP1_SIGNALLING	1006	0.704225	0.926023		842	0.460829	0.722091		684	0.3367	0.641254
BIOCARTA_MEF2D_PATHWAY	833	0.584795	0.921703		824	0.444444	0.714408		685	0.337838	0.641254
REACTOME_LOSS_OF_NLP_FROM_MITOTIC_CENTROSOMES	91	0.102775	0.914142		858	0.469484	0.722942		689	0.338983	0.641254
PID_CXCR3_PATHWAY	504	0.381679	0.914142		812	0.438596	0.710745		688	0.338983	0.641254
REACTOME_CLASS_C_3_METABOTROPIC_GLUTAMATE_PHEROMONE_RECEPTORS	861	0.606061	0.921703		714	0.395257	0.710745		686	0.338983	0.641254
REACTOME_ABC_FAMILY_PROTEINS_MEDIATED_TRANSPORT	899	0.632911	0.921703		807	0.436681	0.710745		687	0.338983	0.641254
REACTOME_DEPOSITION_OF_NEW_CENPA_CONTAINING_NUCLEOSOMES_AT_THE_CENTROMERE	1027	0.724638	0.927585		902	0.497512	0.725071		690	0.338983	0.641254
REACTOME_DOWNREGULATION_OF_SMAD2_3_SMAD4_TRANSCRIPTIONAL_ACTIVITY	313	0.243902	0.914142		787	0.431034	0.710745		692	0.340136	0.641254
REACTOME_APC_C_CDC20_MEDIATED_DEGRADATION_OF_CYCLIN_B	1047	0.740741	0.927585		748	0.408163	0.710745		691	0.340136	0.641254
REACTOME_DOWNREGULATION_OF_TGF_BETA_RECEPTOR_SIGNALING	378	0.285714	0.914142		157	0.1221	0.710745		693	0.341297	0.641254
REACTOME_TRANSPORT_OF_VITAMINS_NUCLEOSIDES_AND_RELATED_MOLECULES	749	0.52356	0.914142		785	0.429185	0.710745		694	0.341297	0.641254
REACTOME_PHOSPHORYLATION_OF_THE_APC_C	995	0.694444	0.92236		809	0.436681	0.710745		695	0.341297	0.641254
REACTOME_DNA_REPAIR	425	0.322581	0.914142		195	0.140252	0.710745		696	0.343643	0.641254
REACTOME_RESPIRATORY_ELECTRON_TRANSPORT_ATP_SYNTHESIS_BY_CHEMIOSMOTIC_COUPLING_AND_HEAT_PRODUCTION_BY_UNCOUPLING_PROTEINS_	481	0.367647	0.914142		277	0.185874	0.710745		697	0.343643	0.641254
KEGG_PROTEIN_EXPORT	931	0.653595	0.921703		923	0.507614	0.725071		699	0.343643	0.641254
REACTOME_SYNTHESIS_SECRETION_AND_DEACYLATION_OF_GHRELIN	942	0.657895	0.921703		556	0.327869	0.710745		698	0.343643	0.641254
PID_SMAD2_3PATHWAY	921	0.645161	0.921703		850	0.465116	0.722091		701	0.344828	0.641254
BIOCARTA_BCELLSURVIVAL_PATHWAY	983	0.689655	0.921703		808	0.436681	0.710745		700	0.344828	0.641254
REACTOME_GLUCAGON_TYPE_LIGAND_RECEPTORS	111	0.112994	0.914142		180	0.13459	0.710745		702	0.346021	0.641254
REACTOME_POST_TRANSLATIONAL_PROTEIN_MODIFICATION	252	0.202429	0.914142		599	0.344828	0.710745		703	0.346021	0.641254
REACTOME_BILE_ACID_AND_BILE_SALT_METABOLISM	862	0.609756	0.921703		839	0.458716	0.722091		706	0.346021	0.641254
REACTOME_CELL_EXTRACELLULAR_MATRIX_INTERACTIONS	863	0.609756	0.921703		700	0.390625	0.710745		704	0.346021	0.641254
REACTOME_UNBLOCKING_OF_NMDA_RECEPTOR_GLUTAMATE_BINDING_AND_ACTIVATION	872	0.613497	0.921703		761	0.414938	0.710745		705	0.346021	0.641254
KEGG_PENTOSE_PHOSPHATE_PATHWAY_MAP00030	1000	0.699301	0.92513		901	0.497512	0.725071		707	0.346021	0.641254
BIOCARTA_LAIR_PATHWAY	847	0.595238	0.921703		777	0.421941	0.710745		708	0.347222	0.641254
PID_EPO_PATHWAY	153	0.135135	0.914142		258	0.177936	0.710745		709	0.348432	0.641254
BIOCARTA_EIF_PATHWAY	70	0.0689655	0.914142		783	0.42735	0.710745		710	0.34965	0.641254
KEGG_STEROID_BIOSYNTHESIS_MAP00100	859	0.60241	0.921703		882	0.483092	0.724375		711	0.34965	0.641254
PID_NOTCH_PATHWAY	502	0.380228	0.914142		593	0.342466	0.710745		712	0.350877	0.641254
REACTOME_CTNNB1_PHOSPHORYLATION_CASCADE	629	0.454545	0.914142		797	0.4329	0.710745		714	0.350877	0.641254
BIOCARTA_NUCLEARRS_PATHWAY	642	0.462963	0.914142		657	0.3663	0.710745		713	0.350877	0.641254
BIOCARTA_HSP27_PATHWAY	163	0.141044	0.914142		366	0.241546	0.710745		716	0.352113	0.641254
PID_AP1_PATHWAY	309	0.240964	0.914142		255	0.176367	0.710745		715	0.352113	0.641254
BIOCARTA_INFLAM_PATHWAY	359	0.273973	0.914142		811	0.438596	0.710745		719	0.352113	0.641254
SA_G1_AND_S_PHASES	506	0.383142	0.914142		773	0.420168	0.710745		717	0.352113	0.641254
REACTOME_SYNTHESIS_AND_INTERCONVERSION_OF_NUCLEOTIDE_DI_AND_TRIPHOSPHATES	964	0.675676	0.921703		786	0.429185	0.710745		718	0.352113	0.641254
REACTOME_TRAF3_DEPENDENT_IRF_ACTIVATION_PATHWAY	429	0.325733	0.914142		690	0.389105	0.710745		720	0.353357	0.641254
KEGG_BIOSYNTHESIS_OF_UNSATURATED_FATTY_ACIDS_MAP01040	1053	0.740741	0.927585		930	0.512821	0.725071		721	0.353357	0.641254
REACTOME_SIGNALLING_TO_ERKS	114	0.113895	0.914142		719	0.396825	0.710745		724	0.35461	0.641254
PID_E2F_PATHWAY	122	0.118203	0.914142		91	0.0722022	0.710745		722	0.35461	0.641254
KEGG_GLYCEROPHOSPHOLIPID_METABOLISM_MAP00564	683	0.485437	0.914142		379	0.248756	0.710745		723	0.35461	0.641254
REACTOME_FANCONI_ANEMIA_PATHWAY	732	0.512821	0.914142		835	0.456621	0.722091		727	0.35461	0.641254
PID_FAK_PATHWAY	755	0.529101	0.914142		767	0.416667	0.710745		726	0.35461	0.641254
PID_BETA_CATENIN_DEG_PATHWAY	1009	0.70922	0.927585		754	0.411523	0.710745		725	0.35461	0.641254
PID_AURORA_B_PATHWAY	723	0.507614	0.914142		834	0.456621	0.722091		728	0.355872	0.641254
BIOCARTA_CARM_ER_PATHWAY	884	0.625	0.921703		715	0.395257	0.710745		729	0.357143	0.641254
REACTOME_PKA_MEDIATED_PHOSPHORYLATION_OF_CREB	998	0.699301	0.92513		863	0.471698	0.72325		730	0.357143	0.641254
REACTOME_TCA_CYCLE_AND_RESPIRATORY_ELECTRON_TRANSPORT	484	0.37037	0.914142		302	0.200803	0.710745		731	0.358423	0.641254
KEGG_GLYCOSAMINOGLYCAN_BIOSYNTHESIS-CHONDROITIN_SULFATE_MAP00532	945	0.662252	0.921703		870	0.47619	0.72325		732	0.358423	0.641254
BIOCARTA_PPARA_PATHWAY	1002	0.704225	0.926023		1129	0.666667	0.778606		733	0.358423	0.641254
PID_P53_DOWNSTREAM_PATHWAY	294	0.230415	0.914142		231	0.157978	0.710745		735	0.359712	0.641254
REACTOME_REPAIR_SYNTHESIS_FOR_GAP_FILLING_BY_DNA_POL_IN_TC_NER	296	0.233645	0.914142		90	0.0717875	0.710745		734	0.359712	0.641254
BIOCARTA_ARAP_PATHWAY	312	0.242718	0.914142		898	0.49505	0.725071		740	0.359712	0.641254
BIOCARTA_RB_PATHWAY	856	0.60241	0.921703		739	0.404858	0.710745		736	0.359712	0.641254
REACTOME_DEVELOPMENTAL_BIOLOGY	857	0.60241	0.921703		900	0.497512	0.725071		741	0.359712	0.641254
REACTOME_DEADENYLATION_OF_MRNA	914	0.641026	0.921703		762	0.414938	0.710745		738	0.359712	0.641254
BIOCARTA_NDKDYNAMIN_PATHWAY	958	0.675676	0.921703		753	0.411523	0.710745		737	0.359712	0.641254
REACTOME_ACTIVATED_AMPK_STIMULATES_FATTY_ACID_OXIDATION_IN_MUSCLE	1125	0.806452	0.942765		866	0.473934	0.72325		739	0.359712	0.641254
KEGG_ASTHMA	214	0.17452	0.914142		810	0.438596	0.710745		742	0.361011	0.641254
REACTOME_NCAM1_INTERACTIONS	167	0.143472	0.914142		926	0.510204	0.725071		744	0.362319	0.641254
KEGG_AUTOIMMUNE_THYROID_DISEASE	417	0.316456	0.914142		846	0.465116	0.722091		743	0.362319	0.641254
REACTOME_N_GLYCAN_ANTENNAE_ELONGATION_IN_THE_MEDIAL_TRANS_GOLGI	354	0.268097	0.914142		917	0.505051	0.725071		746	0.363636	0.641254
KEGG_RENIN_ANGIOTENSIN_SYSTEM	432	0.327869	0.914142		867	0.47619	0.72325		745	0.363636	0.641254
REACTOME_SIGNAL_AMPLIFICATION	105	0.110497	0.914142		111	0.0909091	0.710745		747	0.364964	0.641254
REACTOME_TRAF6_MEDIATED_IRF7_ACTIVATION	539	0.403226	0.914142		991	0.549451	0.73211		748	0.364964	0.641254
BIOCARTA_PROTEASOME_PATHWAY	453	0.348432	0.914142		905	0.5	0.725071		751	0.3663	0.641254
KEGG_GLYCOSAMINOGLYCAN_DEGRADATION_MAP00531	715	0.502513	0.914142		389	0.253807	0.710745		749	0.3663	0.641254
PID_FGF_PATHWAY	953	0.671141	0.921703		1006	0.561798	0.73781		752	0.3663	0.641254
KEGG_CELL_CYCLE	1072	0.757576	0.9302		860	0.469484	0.722942		750	0.3663	0.641254
REACTOME_HS_GAG_DEGRADATION	210	0.171527	0.914142		63	0.0501505	0.710745		753	0.367647	0.641254
BIOCARTA_LONGEVITY_PATHWAY	910	0.641026	0.921703		849	0.465116	0.722091		755	0.367647	0.641254
REACTOME_OPIOID_SIGNALLING	950	0.666667	0.921703		588	0.337838	0.710745		754	0.367647	0.641254
ST_ADRENERGIC	208	0.171233	0.914142		916	0.505051	0.725071		758	0.369004	0.641254
PID_NFKAPPAB_ATYPICAL_PATHWAY	627	0.454545	0.914142		885	0.485437	0.724519		757	0.369004	0.641254
BIOCARTA_SHH_PATHWAY	918	0.645161	0.921703		823	0.442478	0.712225		756	0.369004	0.641254
REACTOME_PI_3K_CASCADE	1223	0.884956	0.95548		1037	0.584795	0.745889		759	0.369004	0.641254
REACTOME_CHOLESTEROL_BIOSYNTHESIS	879	0.621118	0.921703		821	0.440529	0.710745		761	0.37037	0.641254
BIOCARTA_CK1_PATHWAY	1055	0.746269	0.927585		793	0.431034	0.710745		760	0.37037	0.641254
REACTOME_N_GLYCAN_ANTENNAE_ELONGATION	161	0.140056	0.914142		853	0.46729	0.722091		764	0.371747	0.641254
REACTOME_REGULATION_OF_SIGNALING_BY_CBL	470	0.361011	0.914142		921	0.507614	0.725071		765	0.371747	0.641254
REACTOME_G_ALPHA_S_SIGNALLING_EVENTS	793	0.549451	0.918161		544	0.319489	0.710745		762	0.371747	0.641254
REACTOME_SIGNALING_BY_NODAL	901	0.632911	0.921703		827	0.45045	0.719815		763	0.371747	0.641254
REACTOME_DAG_AND_IP3_SIGNALING	992	0.694444	0.92236		935	0.515464	0.725071		766	0.371747	0.641254
BIOCARTA_ERYTH_PATHWAY	372	0.280112	0.914142		131	0.108932	0.710745		767	0.373134	0.641254
BIOCARTA_DC_PATHWAY	540	0.406504	0.914142		881	0.483092	0.724375		770	0.373134	0.641254
BIOCARTA_GATA3_PATHWAY	1001	0.704225	0.926023		741	0.404858	0.710745		769	0.373134	0.641254
KEGG_NEUROTROPHIN_SIGNALING_PATHWAY	1020	0.719424	0.927585		529	0.314465	0.710745		768	0.373134	0.641254
SA_PTEN_PATHWAY	1040	0.729927	0.927585		954	0.526316	0.725071		771	0.373134	0.641254
BIOCARTA_ERK5_PATHWAY	947	0.666667	0.921703		759	0.413223	0.710745		772	0.374532	0.641254
KEGG_OXIDATIVE_PHOSPHORYLATION_MAP00190	457	0.350877	0.914142		698	0.390625	0.710745		773	0.377358	0.641254
REACTOME_ACTIVATION_OF_RAC	913	0.641026	0.921703		625	0.352113	0.710745		774	0.378788	0.641254
REACTOME_REGULATION_OF_INSULIN_LIKE_GROWTH_FACTOR_IGF_ACTIVITY_BY_INSULIN_LIKE_GROWTH_FACTOR_BINDING_PROTEINS_IGFBPS	939	0.657895	0.921703		717	0.395257	0.710745		775	0.378788	0.641254
REACTOME_FATTY_ACYL_COA_BIOSYNTHESIS	972	0.680272	0.921703		871	0.47619	0.72325		776	0.378788	0.641254
KEGG_AXON_GUIDANCE	579	0.429185	0.914142		396	0.257069	0.710745		777	0.380228	0.641254
BIOCARTA_CTLA4_PATHWAY	965	0.680272	0.921703		726	0.398406	0.710745		778	0.380228	0.641254
KEGG_PEROXISOME	1026	0.724638	0.927585		1055	0.60241	0.753716		779	0.380228	0.641254
REACTOME_AMINE_DERIVED_HORMONES	970	0.680272	0.921703		730	0.4	0.710745		780	0.383142	0.641254
REACTOME_ERK_MAPK_TARGETS	1081	0.763359	0.932256		937	0.515464	0.725071		781	0.383142	0.641254
BIOCARTA_MAL_PATHWAY	235	0.190476	0.914142		641	0.361011	0.710745		782	0.384615	0.641254
REACTOME_CGMP_EFFECTS	1086	0.769231	0.932256		1002	0.555556	0.733548		783	0.384615	0.641254
PID_PDGFRB_PATHWAY	439	0.334448	0.914142		566	0.332226	0.710745		784	0.3861	0.641254
REACTOME_G1_S_SPECIFIC_TRANSCRIPTION	654	0.469484	0.914142		877	0.480769	0.7234		787	0.3861	0.641254
BIOCARTA_RARRXR_PATHWAY	917	0.645161	0.921703		716	0.395257	0.710745		785	0.3861	0.641254
SA_TRKA_RECEPTOR	982	0.684932	0.921703		828	0.45045	0.719815		786	0.3861	0.641254
REACTOME_CYCLIN_E_ASSOCIATED_EVENTS_DURING_G1_S_TRANSITION_	1241	0.900901	0.956933		904	0.497512	0.725071		788	0.3861	0.641254
BIOCARTA_TALL1_PATHWAY	825	0.578035	0.921703		874	0.478469	0.72325		791	0.387597	0.641254
REACTOME_JNK_C_JUN_KINASES_PHOSPHORYLATION_AND_ACTIVATION_MEDIATED_BY_ACTIVATED_HUMAN_TAK1	900	0.632911	0.921703		666	0.374532	0.710745		789	0.387597	0.641254
BIOCARTA_GCR_PATHWAY	1041	0.735294	0.927585		908	0.5	0.725071		792	0.387597	0.641254
REACTOME_GAP_JUNCTION_TRAFFICKING	1058	0.746269	0.927585		845	0.462963	0.722091		790	0.387597	0.641254
KEGG_PROXIMAL_TUBULE_BICARBONATE_RECLAMATION	887	0.625	0.921703		875	0.478469	0.72325		793	0.389105	0.641254
REACTOME_UNFOLDED_PROTEIN_RESPONSE	1091	0.769231	0.932256		1046	0.595238	0.752074		794	0.389105	0.641254
PID_ER_NONGENOMIC_PATHWAY	479	0.367647	0.914142		896	0.492611	0.725071		795	0.390625	0.641254
PID_ECADHERIN_KERATINOCYTE_PATHWAY	556	0.416667	0.914142		987	0.543478	0.728545		798	0.390625	0.641254
REACTOME_SIGNALING_BY_ILS	876	0.617284	0.921703		1126	0.662252	0.776225		799	0.390625	0.641254
BIOCARTA_PTDINS_PATHWAY	1008	0.70922	0.927585		943	0.518135	0.725071		797	0.390625	0.641254
PID_INTEGRIN5_PATHWAY	1014	0.714286	0.927585		912	0.502513	0.725071		796	0.390625	0.641254
PID_WNT_CANONICAL_PATHWAY	126	0.120048	0.914142		861	0.471698	0.72325		803	0.392157	0.641254
REACTOME_LAGGING_STRAND_SYNTHESIS	545	0.411523	0.914142		212	0.150376	0.710745		800	0.392157	0.641254
KEGG_LINOLEIC_ACID_METABOLISM_MAP00591	1031	0.724638	0.927585		278	0.186567	0.710745		801	0.392157	0.641254
BIOCARTA_NOS1_PATHWAY	1045	0.740741	0.927585		844	0.462963	0.722091		802	0.392157	0.641254
KEGG_HEDGEHOG_SIGNALING_PATHWAY	1245	0.909091	0.958674		894	0.490196	0.725071		804	0.392157	0.641254
REACTOME_GABA_B_RECEPTOR_ACTIVATION	462	0.35461	0.914142		293	0.194932	0.710745		805	0.393701	0.641254
BIOCARTA_MITOCHONDRIA_PATHWAY	493	0.377358	0.914142		868	0.47619	0.72325		808	0.393701	0.641254
BIOCARTA_CASPASE_PATHWAY	926	0.649351	0.921703		832	0.452489	0.720384		807	0.393701	0.641254
BIOCARTA_TOB1_PATHWAY	984	0.689655	0.921703		815	0.438596	0.710745		806	0.393701	0.641254
KEGG_OTHER_GLYCAN_DEGRADATION_MAP00511	1016	0.714286	0.927585		989	0.546448	0.730199		809	0.393701	0.641254
KEGG_PROPANOATE_METABOLISM_MAP00640	104	0.109769	0.914142		925	0.510204	0.725071		813	0.395257	0.641254
REACTOME_INFLAMMASOMES	409	0.309598	0.914142		789	0.431034	0.710745		811	0.395257	0.641254
BIOCARTA_IL22BP_PATHWAY	830	0.581395	0.921703		713	0.395257	0.710745		810	0.395257	0.641254
REACTOME_REGULATION_OF_MRNA_STABILITY_BY_PROTEINS_THAT_BIND_AU_RICH_ELEMENTS	864	0.609756	0.921703		869	0.47619	0.72325		812	0.395257	0.641254
BIOCARTA_P53_PATHWAY	583	0.431034	0.914142		843	0.462963	0.722091		814	0.396825	0.641254
KEGG_GLYOXYLATE_AND_DICARBOXYLATE_METABOLISM_MAP00630	800	0.555556	0.919524		709	0.393701	0.710745		815	0.398406	0.641254
KEGG_ABC_TRANSPORTERS	1003	0.704225	0.926023		1090	0.628931	0.760813		816	0.398406	0.641254
KEGG_CHEMOKINE_SIGNALING_PATHWAY	1186	0.854701	0.950261		546	0.320513	0.710745		817	0.4	0.641254
BIOCARTA_ETS_PATHWAY	185	0.154799	0.914142		872	0.478469	0.72325		819	0.401606	0.641254
REACTOME_SIGNALING_BY_HIPPO	1015	0.714286	0.927585		946	0.520833	0.725071		822	0.401606	0.641254
BIOCARTA_41BB_PATHWAY	1025	0.724638	0.927585		778	0.421941	0.710745		818	0.401606	0.641254
REACTOME_NEPHRIN_INTERACTIONS	1111	0.793651	0.942765		887	0.485437	0.724519		821	0.401606	0.641254
PID_TNF_PATHWAY	1159	0.833333	0.943832		883	0.483092	0.724375		820	0.401606	0.641254
REACTOME_SYNTHESIS_OF_PIPS_AT_THE_PLASMA_MEMBRANE	451	0.346021	0.914142		805	0.436681	0.710745		823	0.403226	0.641254
PID_HIF1A_PATHWAY	308	0.239234	0.914142		1014	0.568182	0.739053		829	0.404858	0.641254
REACTOME_ABORTIVE_ELONGATION_OF_HIV1_TRANSCRIPT_IN_THE_ABSENCE_OF_TAT	528	0.398406	0.914142		183	0.135318	0.710745		824	0.404858	0.641254
KEGG_NITROGEN_METABOLISM_MAP00910	850	0.595238	0.921703		906	0.5	0.725071		827	0.404858	0.641254
REACTOME_INTERFERON_ALPHA_BETA_SIGNALING	855	0.598802	0.921703		886	0.485437	0.724519		826	0.404858	0.641254
REACTOME_CONVERSION_FROM_APC_C_CDC20_TO_APC_C_CDH1_IN_LATE_ANAPHASE	971	0.680272	0.921703		696	0.389105	0.710745		825	0.404858	0.641254
PID_ANGIOPOIETIN_RECEPTOR_PATHWAY	1122	0.806452	0.942765		996	0.552486	0.733136		828	0.404858	0.641254
KEGG_PYRUVATE_METABOLISM_MAP00620	56	0.0593824	0.914142		374	0.2457	0.710745		830	0.406504	0.641254
BIOCARTA_SPRY_PATHWAY	490	0.374532	0.914142		847	0.465116	0.722091		831	0.406504	0.641254
REACTOME_DARPP_32_EVENTS	1087	0.769231	0.932256		932	0.512821	0.725071		832	0.406504	0.641254
REACTOME_DOWNSTREAM_SIGNAL_TRANSDUCTION	1110	0.793651	0.942765		1042	0.591716	0.750324		833	0.406504	0.641254
REACTOME_SYNTHESIS_OF_PC	400	0.303951	0.914142		161	0.124378	0.710745		834	0.408163	0.641254
BIOCARTA_IGF1MTOR_PATHWAY	503	0.381679	0.914142		889	0.487805	0.725071		837	0.408163	0.641254
REACTOME_METAL_ION_SLC_TRANSPORTERS	516	0.392157	0.914142		859	0.469484	0.722942		836	0.408163	0.641254
PID_ARF6_DOWNSTREAM_PATHWAY	967	0.680272	0.921703		763	0.414938	0.710745		835	0.408163	0.641254
REACTOME_TAK1_ACTIVATES_NFKB_BY_PHOSPHORYLATION_AND_ACTIVATION_OF_IKKS_COMPLEX	1063	0.746269	0.927585		984	0.540541	0.725263		838	0.408163	0.641254
REACTOME_INSULIN_SYNTHESIS_AND_PROCESSING	233	0.190114	0.914142		508	0.308642	0.710745		841	0.409836	0.641254
REACTOME_TGF_BETA_RECEPTOR_SIGNALING_ACTIVATES_SMADS	412	0.3125	0.914142		229	0.157729	0.710745		839	0.409836	0.641254
BIOCARTA_ACTINY_PATHWAY	454	0.34965	0.914142		282	0.188679	0.710745		840	0.409836	0.641254
REACTOME_AMINO_ACID_SYNTHESIS_AND_INTERCONVERSION_TRANSAMINATION	878	0.621118	0.921703		836	0.456621	0.722091		842	0.409836	0.641254
REACTOME_S_PHASE	996	0.694444	0.92236		907	0.5	0.725071		844	0.409836	0.641254
KEGG_INSULIN_SIGNALING_PATHWAY	1056	0.746269	0.927585		865	0.473934	0.72325		843	0.409836	0.641254
REACTOME_EGFR_DOWNREGULATION	1076	0.757576	0.9302		949	0.52356	0.725071		845	0.409836	0.641254
REACTOME_G_ALPHA_Z_SIGNALLING_EVENTS	371	0.27933	0.914142		331	0.217865	0.710745		846	0.411523	0.641254
REACTOME_RNA_POL_III_TRANSCRIPTION_INITIATION_FROM_TYPE_2_PROMOTER	1043	0.735294	0.927585		1003	0.558659	0.735426		847	0.411523	0.641254
REACTOME_MITOTIC_G2_G2_M_PHASES	203	0.168634	0.914142		939	0.518135	0.725071		853	0.414938	0.641254
KEGG_HISTIDINE_METABOLISM_MAP00340	323	0.251256	0.914142		287	0.190476	0.710745		849	0.414938	0.641254
REACTOME_REGULATION_OF_WATER_BALANCE_BY_RENAL_AQUAPORINS	602	0.442478	0.914142		276	0.185185	0.710745		848	0.414938	0.641254
REACTOME_METABOLISM_OF_RNA	1010	0.70922	0.927585		799	0.4329	0.710745		850	0.414938	0.641254
BIOCARTA_TNFR2_PATHWAY	1017	0.719424	0.927585		897	0.492611	0.725071		852	0.414938	0.641254
REACTOME_ENERGY_DEPENDENT_REGULATION_OF_MTOR_BY_LKB1_AMPK	1038	0.729927	0.927585		837	0.456621	0.722091		851	0.414938	0.641254
REACTOME_CREB_PHOSPHORYLATION_THROUGH_THE_ACTIVATION_OF_RAS	1067	0.75188	0.928402		977	0.537634	0.725071		854	0.414938	0.641254
REACTOME_IMMUNOREGULATORY_INTERACTIONS_BETWEEN_A_LYMPHOID_AND_A_NON_LYMPHOID_CELL	77	0.0814996	0.914142		944	0.520833	0.725071		858	0.416667	0.641254
REACTOME_GLYCOSAMINOGLYCAN_METABOLISM	419	0.31746	0.914142		642	0.361011	0.710745		855	0.416667	0.641254
REACTOME_SULFUR_AMINO_ACID_METABOLISM	565	0.41841	0.914142		927	0.510204	0.725071		857	0.416667	0.641254
REACTOME_RNA_POL_II_TRANSCRIPTION	999	0.699301	0.92513		644	0.361011	0.710745		856	0.416667	0.641254
REACTOME_RNA_POL_III_TRANSCRIPTION_INITIATION_FROM_TYPE_3_PROMOTER	1050	0.740741	0.927585		970	0.534759	0.725071		859	0.416667	0.641254
REACTOME_PLC_BETA_MEDIATED_EVENTS	1062	0.746269	0.927585		1001	0.555556	0.733548		860	0.416667	0.641254
REACTOME_RORA_ACTIVATES_CIRCADIAN_EXPRESSION	325	0.253807	0.914142		1034	0.584795	0.745889		864	0.41841	0.641254
BIOCARTA_HCMV_PATHWAY	1044	0.740741	0.927585		817	0.438596	0.710745		861	0.41841	0.641254
REACTOME_MITOTIC_G1_G1_S_PHASES	1060	0.746269	0.927585		955	0.526316	0.725071		863	0.41841	0.641254
BIOCARTA_IL2_PATHWAY	1065	0.75188	0.928402		936	0.515464	0.725071		862	0.41841	0.641254
SIG_REGULATION_OF_THE_ACTIN_CYTOSKELETON_BY_RHO_GTPASES	234	0.190114	0.914142		264	0.180832	0.710745		865	0.421941	0.641666
KEGG_PARKINSONS_DISEASE	612	0.446429	0.914142		933	0.515464	0.725071		867	0.421941	0.641666
BIOCARTA_TGFB_PATHWAY	1079	0.763359	0.932256		1004	0.558659	0.735426		869	0.421941	0.641666
PID_TRAIL_PATHWAY	1136	0.813008	0.942765		997	0.552486	0.733136		868	0.421941	0.641666
PID_S1P_META_PATHWAY	1143	0.819672	0.943049		856	0.46729	0.722091		866	0.421941	0.641666
PID_NFAT_TFPATHWAY	178	0.15083	0.914142		891	0.490196	0.725071		873	0.423729	0.641666
PID_LYSOPHOSPHOLIPID_PATHWAY	360	0.274725	0.914142		426	0.269542	0.710745		870	0.423729	0.641666
BIOCARTA_TH1TH2_PATHWAY	716	0.505051	0.914142		819	0.440529	0.710745		871	0.423729	0.641666
BIOCARTA_NGF_PATHWAY	1011	0.714286	0.927585		851	0.465116	0.722091		872	0.423729	0.641666
REACTOME_TRAF6_MEDIATED_NFKB_ACTIVATION	1051	0.740741	0.927585		971	0.534759	0.725071		874	0.423729	0.641666
PID_AR_PATHWAY	555	0.416667	0.914142		775	0.421941	0.710745		875	0.425532	0.641666
BIOCARTA_IL12_PATHWAY	634	0.456621	0.914142		966	0.531915	0.725071		876	0.425532	0.641666
BIOCARTA_CREB_PATHWAY	1113	0.8	0.942765		1039	0.588235	0.748049		878	0.425532	0.641666
PID_S1P_S1P2_PATHWAY	1124	0.806452	0.942765		1020	0.571429	0.739462		877	0.425532	0.641666
PID_ALK1_PATHWAY	574	0.42735	0.914142		945	0.520833	0.725071		879	0.42735	0.643056
REACTOME_MITOCHONDRIAL_TRNA_AMINOACYLATION	993	0.694444	0.92236		994	0.552486	0.733136		880	0.42735	0.643056
REACTOME_TRAFFICKING_OF_AMPA_RECEPTORS	1165	0.833333	0.943832		1007	0.561798	0.73781		881	0.429185	0.643069
PID_IL23_PATHWAY	58	0.0604595	0.914142		958	0.529101	0.725071		883	0.431034	0.643069
BIOCARTA_CYTOKINE_PATHWAY	573	0.42735	0.914142		964	0.531915	0.725071		884	0.431034	0.643069
REACTOME_CD28_DEPENDENT_PI3K_AKT_SIGNALING	1080	0.763359	0.932256		978	0.537634	0.725071		885	0.431034	0.643069
PID_PDGFRA_PATHWAY	1123	0.806452	0.942765		980	0.537634	0.725071		886	0.431034	0.643069
KEGG_DRUG_METABOLISM-CYTOCHROME_P450_MAP00982	1208	0.869565	0.95056		324	0.215054	0.710745		882	0.431034	0.643069
REACTOME_RECRUITMENT_OF_MITOTIC_CENTROSOME_PROTEINS_AND_COMPLEXES	120	0.118064	0.914142		779	0.423729	0.710745		887	0.4329	0.643069
BIOCARTA_INSULIN_PATHWAY	1107	0.793651	0.942765		950	0.52356	0.725071		888	0.4329	0.643069
PID_A6B1_A6B4_INTEGRIN_PATHWAY	508	0.3861	0.914142		982	0.540541	0.725263		891	0.434783	0.643069
KEGG_PENTOSE_AND_GLUCURONATE_INTERCONVERSIONS_MAP00040	698	0.492611	0.914142		425	0.268097	0.710745		889	0.434783	0.643069
BIOCARTA_PGC1A_PATHWAY	1012	0.714286	0.927585		968	0.531915	0.725071		890	0.434783	0.643069
KEGG_SELENOAMINO_ACID_METABOLISM	46	0.0497265	0.914142		223	0.155039	0.710745		892	0.436681	0.643069
PID_ERBB2_ERBB3_PATHWAY	575	0.42735	0.914142		855	0.46729	0.722091		894	0.436681	0.643069
REACTOME_AQUAPORIN_MEDIATED_TRANSPORT	744	0.520833	0.914142		375	0.246305	0.710745		893	0.436681	0.643069
BIOCARTA_EIF4_PATHWAY	946	0.666667	0.921703		920	0.505051	0.725071		896	0.436681	0.643069
BIOCARTA_G2_PATHWAY	1078	0.763359	0.932256		910	0.5	0.725071		895	0.436681	0.643069
BIOCARTA_IGF1_PATHWAY	1100	0.787402	0.942157		979	0.537634	0.725071		897	0.436681	0.643069
PID_P38_MKK3_6PATHWAY	1158	0.833333	0.943832		981	0.537634	0.725071		898	0.436681	0.643069
REACTOME_G1_S_TRANSITION	1229	0.892857	0.956933		1212	0.75188	0.819179		899	0.436681	0.643069
REACTOME_FORMATION_OF_INCISION_COMPLEX_IN_GG_NER	1068	0.75188	0.928402		956	0.526316	0.725071		900	0.442478	0.650764
PID_INTEGRIN_A9B1_PATHWAY	174	0.147059	0.914142		1058	0.606061	0.755471		904	0.444444	0.650764
REACTOME_MRNA_CAPPING	607	0.444444	0.914142		314	0.208333	0.710745		902	0.444444	0.650764
REACTOME_IL_3_5_AND_GM_CSF_SIGNALING	674	0.480769	0.914142		948	0.52356	0.725071		903	0.444444	0.650764
REACTOME_REGULATION_OF_INSULIN_SECRETION	760	0.529101	0.914142		187	0.137931	0.710745		901	0.444444	0.650764
REACTOME_SIGNALING_BY_BMP	447	0.342466	0.914142		244	0.167504	0.710745		905	0.446429	0.650794
REACTOME_INHIBITION_OF_THE_PROTEOLYTIC_ACTIVITY_OF_APC_C_REQUIRED_FOR_THE_ONSET_OF_ANAPHASE_BY_MITOTIC_SPINDLE_CHECKPOINT_COMPONENTS	1039	0.729927	0.927585		800	0.4329	0.710745		906	0.446429	0.650794
BIOCARTA_ATM_PATHWAY	1157	0.833333	0.943832		903	0.497512	0.725071		908	0.446429	0.650794
REACTOME_PI3K_CASCADE	1250	0.909091	0.958674		857	0.46729	0.722091		907	0.446429	0.650794
KEGG_VALINE_LEUCINE_AND_ISOLEUCINE_DEGRADATION_MAP00280	846	0.591716	0.921703		879	0.480769	0.7234		909	0.44843	0.652966
REACTOME_ELONGATION_ARREST_AND_RECOVERY	164	0.141243	0.914142		327	0.21692	0.710745		910	0.45045	0.652966
REACTOME_GOLGI_ASSOCIATED_VESICLE_BIOGENESIS	391	0.294985	0.914142		364	0.240964	0.710745		911	0.45045	0.652966
REACTOME_NITRIC_OXIDE_STIMULATES_GUANYLATE_CYCLASE	1206	0.869565	0.95056		1040	0.588235	0.748049		912	0.45045	0.652966
REACTOME_CIRCADIAN_REPRESSION_OF_EXPRESSION_BY_REV_ERBA	279	0.220751	0.914142		1062	0.609756	0.755784		915	0.452489	0.652966
REACTOME_ACTIVATION_OF_ATR_IN_RESPONSE_TO_REPLICATION_STRESS	782	0.543478	0.914142		415	0.26455	0.710745		913	0.452489	0.652966
REACTOME_AMINO_ACID_AND_OLIGOPEPTIDE_SLC_TRANSPORTERS	805	0.561798	0.919524		967	0.531915	0.725071		914	0.452489	0.652966
REACTOME_PURINE_METABOLISM	1172	0.840336	0.945248		1112	0.649351	0.772117		916	0.452489	0.652966
ST_G_ALPHA_I_PATHWAY	243	0.198413	0.914142		975	0.537634	0.725071		920	0.454545	0.652966
REACTOME_ACTIVATED_NOTCH1_TRANSMITS_SIGNAL_TO_THE_NUCLEUS	247	0.2	0.914142		840	0.460829	0.722091		918	0.454545	0.652966
REACTOME_GABA_RECEPTOR_ACTIVATION	679	0.483092	0.914142		424	0.268097	0.710745		917	0.454545	0.652966
REACTOME_PROTEIN_FOLDING	777	0.537634	0.914142		929	0.512821	0.725071		919	0.454545	0.652966
KEGG_ECM_RECEPTOR_INTERACTION	892	0.628931	0.921703		1081	0.625	0.760813		921	0.454545	0.652966
PID_P38_MK2_PATHWAY	249	0.201207	0.914142		615	0.34965	0.710745		922	0.456621	0.652966
REACTOME_MYOGENESIS	525	0.396825	0.914142		1041	0.591716	0.750324		924	0.456621	0.652966
BIOCARTA_IGF1R_PATHWAY	1115	0.8	0.942765		1036	0.584795	0.745889		923	0.456621	0.652966
ST_INTERLEUKIN_4_PATHWAY	610	0.444444	0.914142		951	0.526316	0.725071		925	0.458716	0.652966
REACTOME_AXON_GUIDANCE	962	0.675676	0.921703		1089	0.628931	0.760813		928	0.458716	0.652966
REACTOME_RNA_POL_III_TRANSCRIPTION	1099	0.78125	0.93999		1005	0.558659	0.735426		926	0.458716	0.652966
PID_VEGFR1_PATHWAY	1169	0.840336	0.945248		1066	0.609756	0.755784		927	0.458716	0.652966
REACTOME_COLLAGEN_FORMATION	557	0.416667	0.914142		257	0.176678	0.710745		929	0.460829	0.652966
REACTOME_TCR_SIGNALING	710	0.5	0.914142		878	0.480769	0.7234		930	0.460829	0.652966
SIG_PIP3_SIGNALING_IN_B_LYMPHOCYTES	1064	0.746269	0.927585		909	0.5	0.725071		931	0.460829	0.652966
PID_RB_1PATHWAY	1075	0.757576	0.9302		1139	0.675676	0.78217		934	0.460829	0.652966
KEGG_BUTANOATE_METABOLISM_MAP00650	1095	0.775194	0.935218		938	0.515464	0.725071		932	0.460829	0.652966
REACTOME_NOD1_2_SIGNALING_PATHWAY	1128	0.806452	0.942765		1024	0.574713	0.739462		933	0.460829	0.652966
PID_IL27_PATHWAY	1085	0.769231	0.932256		1056	0.60241	0.753716		936	0.462963	0.653723
PID_S1P_S1P1_PATHWAY	1135	0.813008	0.942765		915	0.502513	0.725071		935	0.462963	0.653723
KEGG_VASCULAR_SMOOTH_MUSCLE_CONTRACTION	253	0.20284	0.914142		899	0.497512	0.725071		939	0.465116	0.653723
REACTOME_FORMATION_OF_TRANSCRIPTION_COUPLED_NER_TC_NER_REPAIR_COMPLEX	344	0.263158	0.914142		315	0.208768	0.710745		937	0.465116	0.653723
REACTOME_CTLA4_INHIBITORY_SIGNALING	413	0.31348	0.914142		988	0.546448	0.730199		940	0.465116	0.653723
REACTOME_METABOLISM_OF_VITAMINS_AND_COFACTORS	548	0.413223	0.914142		873	0.478469	0.72325		938	0.465116	0.653723
KEGG_AMYOTROPHIC_LATERAL_SCLEROSIS_ALS	522	0.395257	0.914142		1080	0.625	0.760813		946	0.46729	0.653723
PID_IL8_CXCR2_PATHWAY	624	0.452489	0.914142		965	0.531915	0.725071		942	0.46729	0.653723
PID_HDAC_CLASSIII_PATHWAY	626	0.454545	0.914142		1068	0.613497	0.756803		945	0.46729	0.653723
PID_TOLL_ENDOGENOUS_PATHWAY	1034	0.729927	0.927585		983	0.540541	0.725263		943	0.46729	0.653723
REACTOME_INTERACTION_BETWEEN_L1_AND_ANKYRINS	1117	0.8	0.942765		961	0.529101	0.725071		941	0.46729	0.653723
BIOCARTA_P53HYPOXIA_PATHWAY	1131	0.813008	0.942765		1025	0.574713	0.739462		944	0.46729	0.653723
REACTOME_REGULATION_OF_HYPOXIA_INDUCIBLE_FACTOR_HIF_BY_OXYGEN	433	0.327869	0.914142		281	0.188679	0.710745		947	0.469484	0.654711
REACTOME_ACTIVATION_OF_THE_PRE_REPLICATIVE_COMPLEX	1036	0.729927	0.927585		1078	0.621118	0.760813		949	0.469484	0.654711
PID_HDAC_CLASSII_PATHWAY	1134	0.813008	0.942765		957	0.526316	0.725071		948	0.469484	0.654711
REACTOME_HS_GAG_BIOSYNTHESIS	637	0.456621	0.914142		673	0.377358	0.710745		951	0.471698	0.655001
REACTOME_FORMATION_OF_THE_HIV1_EARLY_ELONGATION_COMPLEX	690	0.487805	0.914142		335	0.221239	0.710745		950	0.471698	0.655001
BIOCARTA_IL6_PATHWAY	1106	0.793651	0.942765		890	0.487805	0.725071		952	0.471698	0.655001
BIOCARTA_MTOR_PATHWAY	1141	0.819672	0.943049		1092	0.628931	0.760813		953	0.471698	0.655001
KEGG_LEISHMANIA_INFECTION	220	0.176991	0.914142		795	0.4329	0.710745		956	0.473934	0.655288
REACTOME_A_TETRASACCHARIDE_LINKER_SEQUENCE_IS_REQUIRED_FOR_GAG_SYNTHESIS	740	0.518135	0.914142		559	0.330033	0.710745		955	0.473934	0.655288
REACTOME_PEPTIDE_LIGAND_BINDING_RECEPTORS	841	0.588235	0.921703		1029	0.581395	0.744441		957	0.473934	0.655288
REACTOME_G_ALPHA1213_SIGNALLING_EVENTS	1162	0.833333	0.943832		557	0.328947	0.710745		954	0.473934	0.655288
KEGG_MISMATCH_REPAIR	834	0.584795	0.921703		252	0.175439	0.710745		958	0.47619	0.656814
REACTOME_SYNTHESIS_OF_BILE_ACIDS_AND_BILE_SALTS	1028	0.724638	0.927585		1019	0.571429	0.739462		959	0.47619	0.656814
BIOCARTA_RAC1_PATHWAY	51	0.055371	0.914142		285	0.190114	0.710745		961	0.478469	0.656814
REACTOME_TIGHT_JUNCTION_INTERACTIONS	129	0.121507	0.914142		84	0.0648929	0.710745		960	0.478469	0.656814
REACTOME_RECYCLING_PATHWAY_OF_L1	532	0.4	0.914142		998	0.555556	0.733548		962	0.478469	0.656814
REACTOME_NEGATIVE_REGULATORS_OF_RIG_I_MDA5_SIGNALING	776	0.537634	0.914142		1136	0.675676	0.78217		964	0.478469	0.656814
PID_INTEGRIN2_PATHWAY	920	0.645161	0.921703		1010	0.564972	0.73781		963	0.478469	0.656814
BIOCARTA_RHO_PATHWAY	36	0.0393856	0.914142		189	0.139082	0.710745		965	0.480769	0.657911
REACTOME_KINESINS	560	0.416667	0.914142		959	0.529101	0.725071		966	0.480769	0.657911
PID_RXR_VDR_PATHWAY	1219	0.884956	0.95548		1017	0.568182	0.739053		967	0.480769	0.657911
PID_IL3_PATHWAY	168	0.143678	0.914142		1038	0.588235	0.748049		969	0.483092	0.659001
SA_B_CELL_RECEPTOR_COMPLEXES	1070	0.75188	0.928402		995	0.552486	0.733136		968	0.483092	0.659001
PID_LYMPH_ANGIOGENESIS_PATHWAY	1108	0.793651	0.942765		1063	0.609756	0.755784		970	0.483092	0.659001
REACTOME_ENDOSOMAL_SORTING_COMPLEX_REQUIRED_FOR_TRANSPORT_ESCRT	293	0.229885	0.914142		565	0.332226	0.710745		971	0.487805	0.663347
KEGG_CALCIUM_SIGNALING_PATHWAY	985	0.689655	0.921703		1210	0.75188	0.819179		973	0.487805	0.663347
REACTOME_SIGNALING_BY_ERBB2	1182	0.847458	0.946867		1043	0.591716	0.750324		972	0.487805	0.663347
KEGG_ALLOGRAFT_REJECTION	618	0.45045	0.914142		864	0.473934	0.72325		974	0.490196	0.663502
KEGG_ADHERENS_JUNCTION	656	0.471698	0.914142		918	0.505051	0.725071		975	0.490196	0.663502
BIOCARTA_AKT_PATHWAY	1032	0.729927	0.927585		1023	0.574713	0.739462		976	0.490196	0.663502
SIG_IL4RECEPTOR_IN_B_LYPHOCYTES	1149	0.819672	0.943049		1117	0.653595	0.772917		977	0.490196	0.663502
KEGG_GAP_JUNCTION	1019	0.719424	0.927585		829	0.45045	0.719815		978	0.492611	0.663502
PID_BCR_5PATHWAY	1150	0.826446	0.943832		893	0.490196	0.725071		979	0.492611	0.663502
PID_LIS1_PATHWAY	1200	0.869565	0.95056		1053	0.598802	0.752074		980	0.492611	0.663502
REACTOME_ACTIVATION_OF_NMDA_RECEPTOR_UPON_GLUTAMATE_BINDING_AND_POSTSYNAPTIC_EVENTS	1255	0.917431	0.963563		1159	0.694444	0.791279		981	0.492611	0.663502
BIOCARTA_RAS_PATHWAY	458	0.35461	0.914142		940	0.518135	0.725071		982	0.49505	0.663502
BIOCARTA_G1_PATHWAY	655	0.471698	0.914142		1087	0.628931	0.760813		984	0.49505	0.663502
ST_GRANULE_CELL_SURVIVAL_PATHWAY	1130	0.806452	0.942765		1116	0.653595	0.772917		985	0.49505	0.663502
REACTOME_BASIGIN_INTERACTIONS	1154	0.826446	0.943832		1033	0.581395	0.744441		983	0.49505	0.663502
PID_GLYPICAN_1PATHWAY	260	0.204082	0.914142		1122	0.662252	0.776225		991	0.497512	0.663502
REACTOME_INTRINSIC_PATHWAY_FOR_APOPTOSIS	358	0.271739	0.914142		1125	0.662252	0.776225		992	0.497512	0.663502
REACTOME_NUCLEAR_EVENTS_KINASE_AND_TRANSCRIPTION_FACTOR_ACTIVATION	511	0.387597	0.914142		963	0.531915	0.725071		987	0.497512	0.663502
BIOCARTA_BAD_PATHWAY	595	0.440529	0.914142		1106	0.645161	0.769907		990	0.497512	0.663502
PID_WNT_SIGNALING_PATHWAY	969	0.680272	0.921703		365	0.240964	0.710745		986	0.497512	0.663502
BIOCARTA_HDAC_PATHWAY	1177	0.847458	0.946867		1011	0.564972	0.73781		989	0.497512	0.663502
BIOCARTA_KERATINOCYTE_PATHWAY	1185	0.854701	0.950261		973	0.534759	0.725071		988	0.497512	0.663502
PID_INSULIN_GLUCOSE_PATHWAY	572	0.423729	0.914142		1059	0.606061	0.755471		994	0.5	0.665486
REACTOME_PRE_NOTCH_TRANSCRIPTION_AND_TRANSLATION	762	0.531915	0.914142		952	0.526316	0.725071		993	0.5	0.665486
REACTOME_CELL_JUNCTION_ORGANIZATION	156	0.137174	0.914142		243	0.167224	0.710745		995	0.502513	0.666789
KEGG_CITRATE_CYCLE_TCA_CYCLE_MAP00020	420	0.31746	0.914142		341	0.225734	0.710745		996	0.502513	0.666789
REACTOME_SEMA4D_INDUCED_CELL_MIGRATION_AND_GROWTH_CONE_COLLAPSE	837	0.584795	0.921703		703	0.392157	0.710745		997	0.502513	0.666789
REACTOME_DEGRADATION_OF_THE_EXTRACELLULAR_MATRIX	606	0.444444	0.914142		1018	0.571429	0.739462		999	0.505051	0.668216
REACTOME_SYNTHESIS_OF_PA	1069	0.75188	0.928402		1138	0.675676	0.78217		1000	0.505051	0.668216
BIOCARTA_TPO_PATHWAY	1120	0.806452	0.942765		1015	0.568182	0.739053		998	0.505051	0.668216
KEGG_BASAL_TRANSCRIPTION_FACTORS	767	0.534759	0.914142		699	0.390625	0.710745		1001	0.507614	0.670175
SIG_BCR_SIGNALING_PATHWAY	1119	0.8	0.942765		1061	0.606061	0.755471		1002	0.507614	0.670175
PID_HES_HEY_PATHWAY	335	0.25974	0.914142		947	0.52356	0.725071		1003	0.510204	0.670913
REACTOME_STRIATED_MUSCLE_CONTRACTION	592	0.436681	0.914142		976	0.537634	0.725071		1004	0.510204	0.670913
REACTOME_PIP3_ACTIVATES_AKT_SIGNALING	1212	0.877193	0.954109		1103	0.641026	0.766984		1006	0.510204	0.670913
BIOCARTA_BCR_PATHWAY	1259	0.925926	0.966316		1075	0.617284	0.759354		1005	0.510204	0.670913
PID_P75_NTR_PATHWAY	761	0.531915	0.914142		1107	0.645161	0.769907		1009	0.512821	0.670977
NABA_BASEMENT_MEMBRANES	991	0.694444	0.92236		1165	0.704225	0.796922		1010	0.512821	0.670977
PID_FOXO_PATHWAY	1097	0.78125	0.93999		993	0.549451	0.73211		1007	0.512821	0.670977
KEGG_METABOLISM_OF_XENOBIOTICS_BY_CYTOCHROME_P450_MAP00980	1175	0.840336	0.945248		1027	0.574713	0.739462		1008	0.512821	0.670977
REACTOME_SIGNALING_BY_PDGF	1244	0.900901	0.956933		1236	0.787402	0.84113		1011	0.512821	0.670977
REACTOME_APC_CDC20_MEDIATED_DEGRADATION_OF_NEK2A	854	0.598802	0.921703		999	0.555556	0.733548		1012	0.515464	0.671424
PID_PI3KCI_AKT_PATHWAY	355	0.269542	0.914142		1085	0.628931	0.760813		1015	0.518135	0.671424
REACTOME_ADHERENS_JUNCTIONS_INTERACTIONS	948	0.666667	0.921703		1110	0.649351	0.772117		1016	0.518135	0.671424
REACTOME_MRNA_3_END_PROCESSING	1147	0.819672	0.943049		1140	0.675676	0.78217		1017	0.518135	0.671424
REACTOME_POST_NMDA_RECEPTOR_ACTIVATION_EVENTS	1164	0.833333	0.943832		1071	0.613497	0.756803		1014	0.518135	0.671424
REACTOME_AMINO_ACID_TRANSPORT_ACROSS_THE_PLASMA_MEMBRANE	1248	0.909091	0.958674		1028	0.574713	0.739462		1013	0.518135	0.671424
REACTOME_TRANSPORT_OF_INORGANIC_CATIONS_ANIONS_AND_AMINO_ACIDS_OLIGOPEPTIDES	832	0.581395	0.921703		1169	0.70922	0.799141		1025	0.520833	0.671424
REACTOME_SEMA4D_IN_SEMAPHORIN_SIGNALING	889	0.625	0.921703		769	0.416667	0.710745		1018	0.520833	0.671424
REACTOME_PHOSPHOLIPID_METABOLISM	963	0.675676	0.921703		1035	0.584795	0.745889		1021	0.520833	0.671424
BIOCARTA_ATRBRCA_PATHWAY	1007	0.70922	0.927585		1000	0.555556	0.733548		1019	0.520833	0.671424
KEGG_BETA-ALANINE_METABOLISM_MAP00410	1029	0.724638	0.927585		1101	0.641026	0.766984		1023	0.520833	0.671424
REACTOME_ION_TRANSPORT_BY_P_TYPE_ATPASES	1077	0.757576	0.9302		1127	0.662252	0.776225		1024	0.520833	0.671424
KEGG_GLYCOSAMINOGLYCAN_BIOSYNTHESIS-HEPARAN_SULFATE_MAP00534	1199	0.862069	0.950261		1016	0.568182	0.739053		1020	0.520833	0.671424
PID_MTOR_4PATHWAY	1237	0.900901	0.956933		1067	0.609756	0.755784		1022	0.520833	0.671424
KEGG_PROGESTERONE_MEDIATED_OOCYTE_MATURATION	1276	0.943396	0.972234		1180	0.719424	0.805802		1026	0.520833	0.671424
REACTOME_REGULATION_OF_GLUCOKINASE_BY_GLUCOKINASE_REGULATORY_PROTEIN	647	0.465116	0.914142		349	0.232019	0.710745		1027	0.52356	0.673054
PID_CDC42_REG_PATHWAY	1191	0.862069	0.950261		1128	0.662252	0.776225		1028	0.52356	0.673054
PID_REG_GR_PATHWAY	1202	0.869565	0.95056		1175	0.714286	0.802824		1029	0.52356	0.673054
PID_IL8_CXCR1_PATHWAY	769	0.534759	0.914142		1115	0.653595	0.772917		1032	0.529101	0.676864
PID_ATR_PATHWAY	790	0.546448	0.914142		583	0.33557	0.710745		1030	0.529101	0.676864
REACTOME_SIGNALING_BY_EGFR_IN_CANCER	1213	0.877193	0.954109		1104	0.641026	0.766984		1031	0.529101	0.676864
REACTOME_SPHINGOLIPID_DE_NOVO_BIOSYNTHESIS	1024	0.719424	0.927585		1031	0.581395	0.744441		1033	0.531915	0.676864
REACTOME_AMINE_COMPOUND_SLC_TRANSPORTERS	1145	0.819672	0.943049		1096	0.632911	0.762146		1035	0.531915	0.676864
REACTOME_CA_DEPENDENT_EVENTS	1160	0.833333	0.943832		1073	0.617284	0.759354		1034	0.531915	0.676864
BIOCARTA_PDGF_PATHWAY	1178	0.847458	0.946867		1156	0.694444	0.791279		1037	0.531915	0.676864
BIOCARTA_DEATH_PATHWAY	1225	0.892857	0.956933		1098	0.632911	0.762146		1036	0.531915	0.676864
PID_EPHRINB_REV_PATHWAY	64	0.0637755	0.914142		646	0.362319	0.710745		1038	0.534759	0.676864
KEGG_APOPTOSIS	623	0.452489	0.914142		1183	0.729927	0.809973		1045	0.534759	0.676864
BIOCARTA_PYK2_PATHWAY	659	0.473934	0.914142		1054	0.60241	0.753716		1041	0.534759	0.676864
REACTOME_NEP_NS2_INTERACTS_WITH_THE_CELLULAR_EXPORT_MACHINERY	795	0.552486	0.918505		768	0.416667	0.710745		1039	0.534759	0.676864
REACTOME_GPVI_MEDIATED_ACTIVATION_CASCADE	1005	0.704225	0.926023		1133	0.671141	0.781662		1044	0.534759	0.676864
REACTOME_PYRIMIDINE_METABOLISM	1049	0.740741	0.927585		990	0.546448	0.730199		1040	0.534759	0.676864
KEGG_TYPE_I_DIABETES_MELLITUS	1190	0.862069	0.950261		1099	0.636943	0.766261		1042	0.534759	0.676864
REACTOME_SIGNALING_BY_THE_B_CELL_RECEPTOR_BCR	1311	0.980392	0.987913		1132	0.666667	0.778606		1043	0.534759	0.676864
BIOCARTA_MYOSIN_PATHWAY	611	0.446429	0.914142		1050	0.598802	0.752074		1047	0.537634	0.677845
BIOCARTA_NTHI_PATHWAY	1142	0.819672	0.943049		986	0.540541	0.725263		1046	0.537634	0.677845
ST_P38_MAPK_PATHWAY	127	0.120919	0.914142		974	0.537634	0.725071		1048	0.540541	0.677845
REACTOME_PPARA_ACTIVATES_GENE_EXPRESSION	696	0.492611	0.914142		1154	0.694444	0.791279		1049	0.540541	0.677845
NABA_PROTEOGLYCANS	80	0.0845309	0.914142		1109	0.649351	0.772117		1053	0.543478	0.677845
REACTOME_MAPK_TARGETS_NUCLEAR_EVENTS_MEDIATED_BY_MAP_KINASES	725	0.507614	0.914142		1150	0.689655	0.791279		1055	0.543478	0.677845
BIOCARTA_FMLP_PATHWAY	1114	0.8	0.942765		1070	0.613497	0.756803		1051	0.543478	0.677845
REACTOME_CYTOSOLIC_TRNA_AMINOACYLATION	1161	0.833333	0.943832		1026	0.574713	0.739462		1050	0.543478	0.677845
REACTOME_TRANSPORT_OF_GLUCOSE_AND_OTHER_SUGARS_BILE_SALTS_AND_ORGANIC_ACIDS_METAL_IONS_AND_AMINE_COMPOUNDS	1174	0.840336	0.945248		1188	0.729927	0.809973		1057	0.543478	0.677845
BIOCARTA_FAS_PATHWAY	1176	0.847458	0.946867		1074	0.617284	0.759354		1052	0.543478	0.677845
REACTOME_CHEMOKINE_RECEPTORS_BIND_CHEMOKINES	1180	0.847458	0.946867		1141	0.675676	0.78217		1054	0.543478	0.677845
PID_MET_PATHWAY	1201	0.869565	0.95056		1247	0.8	0.845659		1058	0.543478	0.677845
PID_BARD1_PATHWAY	1267	0.934579	0.969242		1168	0.704225	0.796922		1056	0.543478	0.677845
REACTOME_FORMATION_OF_RNA_POL_II_ELONGATION_COMPLEX_	441	0.3367	0.914142		581	0.33557	0.710745		1059	0.546448	0.677845
REACTOME_NEUROTRANSMITTER_RELEASE_CYCLE	483	0.369004	0.914142		854	0.46729	0.722091		1061	0.546448	0.677845
BIOCARTA_GSK3_PATHWAY	567	0.420168	0.914142		1008	0.564972	0.73781		1062	0.546448	0.677845
REACTOME_SIGNALING_BY_ROBO_RECEPTOR	581	0.429185	0.914142		1086	0.628931	0.760813		1065	0.546448	0.677845
REACTOME_EXTRACELLULAR_MATRIX_ORGANIZATION	613	0.446429	0.914142		720	0.396825	0.710745		1060	0.546448	0.677845
BIOCARTA_RACCYCD_PATHWAY	684	0.487805	0.914142		1060	0.606061	0.755471		1063	0.546448	0.677845
PID_FAS_PATHWAY	893	0.628931	0.921703		1148	0.684932	0.787965		1066	0.546448	0.677845
BIOCARTA_HER2_PATHWAY	1184	0.854701	0.950261		1072	0.613497	0.756803		1064	0.546448	0.677845
REACTOME_RNA_POL_II_TRANSCRIPTION_PRE_INITIATION_AND_PROMOTER_OPENING	763	0.531915	0.914142		564	0.331126	0.710745		1067	0.549451	0.681049
PID_AURORA_A_PATHWAY	908	0.636943	0.921703		1155	0.694444	0.791279		1068	0.552486	0.684122
REACTOME_TRANSPORT_OF_RIBONUCLEOPROTEINS_INTO_THE_HOST_NUCLEUS	828	0.578035	0.921703		820	0.440529	0.710745		1069	0.555556	0.686023
REACTOME_GPCR_LIGAND_BINDING	979	0.684932	0.921703		1051	0.598802	0.752074		1071	0.555556	0.686023
REACTOME_BIOSYNTHESIS_OF_THE_N_GLYCAN_PRECURSOR_DOLICHOL_LIPID_LINKED_OLIGOSACCHARIDE_LLO_AND_TRANSFER_TO_A_NASCENT_PROTEIN	1240	0.900901	0.956933		1012	0.564972	0.73781		1070	0.555556	0.686023
REACTOME_G0_AND_EARLY_G1	230	0.186916	0.914142		1079	0.625	0.760813		1072	0.558659	0.687912
BIOCARTA_GPCR_PATHWAY	1226	0.892857	0.956933		1131	0.666667	0.778606		1073	0.558659	0.687912
REACTOME_SIGNAL_TRANSDUCTION_BY_L1	1273	0.934579	0.969242		1179	0.719424	0.805802		1074	0.558659	0.687912
PID_SMAD2_3NUCLEAR_PATHWAY	110	0.112994	0.914142		346	0.230415	0.710745		1075	0.561798	0.689148
PID_S1P_S1P3_PATHWAY	739	0.518135	0.914142		1069	0.613497	0.756803		1077	0.561798	0.689148
REACTOME_G2_M_CHECKPOINTS	831	0.581395	0.921703		633	0.357143	0.710745		1076	0.561798	0.689148
SIG_CD40PATHWAYMAP	1148	0.819672	0.943049		1162	0.699301	0.79411		1078	0.561798	0.689148
KEGG_HUNTINGTONS_DISEASE	593	0.438596	0.914142		928	0.512821	0.725071		1080	0.564972	0.69114
REACTOME_CHONDROITIN_SULFATE_DERMATAN_SULFATE_METABOLISM	895	0.628931	0.921703		628	0.353357	0.710745		1079	0.564972	0.69114
PID_INTEGRIN_CS_PATHWAY	1151	0.826446	0.943832		1032	0.581395	0.744441		1081	0.564972	0.69114
KEGG_PPAR_SIGNALING_PATHWAY	1083	0.769231	0.932256		1199	0.740741	0.814398		1082	0.568182	0.694408
PID_ALPHA_SYNUCLEIN_PATHWAY	310	0.241546	0.914142		1123	0.662252	0.776225		1084	0.571429	0.695089
PID_ARF6_PATHWAY	928	0.649351	0.921703		1193	0.735294	0.811855		1086	0.571429	0.695089
KEGG_FOCAL_ADHESION	1013	0.714286	0.927585		1076	0.621118	0.760813		1083	0.571429	0.695089
REACTOME_FORMATION_OF_THE_TERNARY_COMPLEX_AND_SUBSEQUENTLY_THE_43S_COMPLEX	1088	0.769231	0.932256		1205	0.746269	0.815781		1087	0.571429	0.695089
REACTOME_ER_PHAGOSOME_PATHWAY	1126	0.806452	0.942765		1149	0.684932	0.787965		1085	0.571429	0.695089
PID_DELTA_NP63_PATHWAY	673	0.480769	0.914142		1177	0.719424	0.805802		1091	0.574713	0.696526
REACTOME_GLOBAL_GENOMIC_NER_GG_NER	775	0.537634	0.914142		627	0.353357	0.710745		1088	0.574713	0.696526
PID_NEPHRIN_NEPH1_PATHWAY	1152	0.826446	0.943832		1111	0.649351	0.772117		1090	0.574713	0.696526
BIOCARTA_EGF_PATHWAY	1234	0.900901	0.956933		1021	0.571429	0.739462		1089	0.574713	0.696526
PID_HIF2PATHWAY	236	0.191939	0.914142		110	0.0900901	0.710745		1092	0.578035	0.698594
REACTOME_INTEGRATION_OF_ENERGY_METABOLISM	956	0.671141	0.921703		201	0.143266	0.710745		1093	0.578035	0.698594
PID_AVB3_OPN_PATHWAY	1262	0.925926	0.966316		1163	0.699301	0.79411		1094	0.578035	0.698594
PID_P38_ALPHA_BETA_PATHWAY	261	0.204082	0.914142		1047	0.598802	0.752074		1096	0.581395	0.700129
KEGG_PORPHYRIN_AND_CHLOROPHYLL_METABOLISM_MAP00860	286	0.226244	0.914142		707	0.393701	0.710745		1095	0.581395	0.700129
REACTOME_CD28_CO_STIMULATION	922	0.645161	0.921703		1146	0.680272	0.784732		1097	0.581395	0.700129
REACTOME_CLASS_A1_RHODOPSIN_LIKE_RECEPTORS	1203	0.869565	0.95056		1235	0.787402	0.84113		1098	0.581395	0.700129
BIOCARTA_NO1_PATHWAY	708	0.5	0.914142		1114	0.653595	0.772917		1099	0.584795	0.702294
PID_REELIN_PATHWAY	1192	0.862069	0.950261		1118	0.653595	0.772917		1100	0.584795	0.702294
KEGG_FATTY_ACID_METABOLISM_MAP00071	1253	0.909091	0.958674		1172	0.70922	0.799141		1101	0.584795	0.702294
NABA_CORE_MATRISOME	912	0.641026	0.921703		1192	0.735294	0.811855		1104	0.588235	0.704447
ST_JNK_MAPK_PATHWAY	930	0.649351	0.921703		1170	0.70922	0.799141		1103	0.588235	0.704447
KEGG_GLYCINE_SERINE_AND_THREONINE_METABOLISM_MAP00260	1198	0.862069	0.950261		1134	0.671141	0.781662		1102	0.588235	0.704447
PID_SYNDECAN_2_PATHWAY	1033	0.729927	0.927585		1152	0.689655	0.791279		1105	0.591716	0.707035
KEGG_OTHER_TYPES_OF_O-GLYCAN_BIOSYNTHESIS_MAP00514	23	0.0277701	0.914142		527	0.31348	0.710745		1107	0.595238	0.707035
PID_ERBB1_DOWNSTREAM_PATHWAY	460	0.35461	0.914142		962	0.531915	0.725071		1108	0.595238	0.707035
REACTOME_MEIOTIC_SYNAPSIS	553	0.414938	0.914142		280	0.18797	0.710745		1106	0.595238	0.707035
PID_AR_TF_PATHWAY	686	0.487805	0.914142		1271	0.840336	0.872135		1112	0.595238	0.707035
REACTOME_GAB1_SIGNALOSOME	915	0.641026	0.921703		1204	0.746269	0.815781		1111	0.595238	0.707035
KEGG_TRYPTOPHAN_METABOLISM_MAP00380	1215	0.877193	0.954109		1178	0.719424	0.805802		1110	0.595238	0.707035
PID_RETINOIC_ACID_PATHWAY	1211	0.877193	0.954109		1176	0.714286	0.802824		1109	0.595238	0.707035
REACTOME_SIGNALING_BY_GPCR	1316	0.990099	0.993121		1290	0.877193	0.898379		1113	0.595238	0.707035
PID_INSULIN_PATHWAY	875	0.617284	0.921703		595	0.342466	0.710745		1114	0.598802	0.708113
PID_ERBB4_PATHWAY	1101	0.787402	0.942157		1196	0.735294	0.811855		1117	0.598802	0.708113
REACTOME_PKB_MEDIATED_EVENTS	1156	0.826446	0.943832		1120	0.657895	0.775909		1115	0.598802	0.708113
NABA_COLLAGENS	1218	0.884956	0.95548		1207	0.746269	0.815781		1118	0.598802	0.708113
BIOCARTA_BIOPEPTIDES_PATHWAY	1260	0.925926	0.966316		1160	0.694444	0.791279		1116	0.598802	0.708113
REACTOME_MEMBRANE_TRAFFICKING	90	0.100301	0.914142		333	0.220751	0.710745		1119	0.606061	0.714177
REACTOME_ACTIVATION_OF_THE_MRNA_UPON_BINDING_OF_THE_CAP_BINDING_COMPLEX_AND_EIFS_AND_SUBSEQUENT_BINDING_TO_43S	601	0.442478	0.914142		1049	0.598802	0.752074		1120	0.606061	0.714177
REACTOME_GLYCOSPHINGOLIPID_METABOLISM	1138	0.813008	0.942765		1064	0.609756	0.755784		1121	0.606061	0.714177
ST_WNT_BETA_CATENIN_PATHWAY	1196	0.862069	0.950261		1093	0.628931	0.760813		1122	0.606061	0.714177
REACTOME_PI_METABOLISM	819	0.571429	0.921703		1203	0.746269	0.815781		1128	0.609756	0.714694
KEGG_TYROSINE_METABOLISM_MAP00350	903	0.632911	0.921703		798	0.4329	0.710745		1123	0.609756	0.714694
PID_TCR_CALCIUM_PATHWAY	961	0.675676	0.921703		1108	0.645161	0.769907		1126	0.609756	0.714694
PID_ILK_PATHWAY	1057	0.746269	0.927585		1091	0.628931	0.760813		1125	0.609756	0.714694
ST_ERK1_ERK2_MAPK_PATHWAY	1195	0.862069	0.950261		1052	0.598802	0.752074		1124	0.609756	0.714694
KEGG_VASOPRESSIN_REGULATED_WATER_REABSORPTION	1217	0.884956	0.95548		1200	0.740741	0.814398		1127	0.609756	0.714694
PID_NCADHERIN_PATHWAY	666	0.47619	0.914142		1153	0.694444	0.791279		1129	0.613497	0.717113
PID_INTEGRIN3_PATHWAY	986	0.689655	0.921703		1257	0.813008	0.852548		1131	0.613497	0.717113
REACTOME_ACTIVATION_OF_CHAPERONE_GENES_BY_XBP1S	1285	0.952381	0.976154		1173	0.70922	0.799141		1130	0.613497	0.717113
PID_UPA_UPAR_PATHWAY	388	0.294118	0.914142		577	0.334448	0.710745		1133	0.617284	0.718362
REACTOME_HIV_LIFE_CYCLE	814	0.564972	0.919524		388	0.253165	0.710745		1132	0.617284	0.718362
KEGG_PRION_DISEASES	1021	0.719424	0.927585		1077	0.621118	0.760813		1135	0.617284	0.718362
REACTOME_NEUROTRANSMITTER_RECEPTOR_BINDING_AND_DOWNSTREAM_TRANSMISSION_IN_THE_POSTSYNAPTIC_CELL	1163	0.833333	0.943832		1065	0.609756	0.755784		1134	0.617284	0.718362
KEGG_ETHER_LIPID_METABOLISM_MAP00565	1197	0.862069	0.950261		1130	0.666667	0.778606		1136	0.617284	0.718362
REACTOME_G_ALPHA_I_SIGNALLING_EVENTS	529	0.398406	0.914142		831	0.452489	0.720384		1137	0.621118	0.718967
REACTOME_CELL_CYCLE_MITOTIC	813	0.564972	0.919524		1291	0.884956	0.904957		1142	0.621118	0.718967
BIOCARTA_PAR1_PATHWAY	905	0.636943	0.921703		1145	0.680272	0.784732		1140	0.621118	0.718967
PID_WNT_NONCANONICAL_PATHWAY	1179	0.847458	0.946867		1097	0.632911	0.762146		1138	0.621118	0.718967
REACTOME_CROSS_PRESENTATION_OF_SOLUBLE_EXOGENOUS_ANTIGENS_ENDOSOMES	1187	0.854701	0.950261		1222	0.769231	0.831141		1141	0.621118	0.718967
ST_PHOSPHOINOSITIDE_3_KINASE_PATHWAY	1214	0.877193	0.954109		1121	0.657895	0.775909		1139	0.621118	0.718967
REACTOME_TRANSMISSION_ACROSS_CHEMICAL_SYNAPSES	809	0.561798	0.919524		663	0.373134	0.710745		1143	0.625	0.72221
REACTOME_DESTABILIZATION_OF_MRNA_BY_AUF1_HNRNP_D0	869	0.613497	0.921703		1094	0.632911	0.762146		1144	0.625	0.72221
REACTOME_MUSCLE_CONTRACTION	495	0.377358	0.914142		1252	0.806452	0.848438		1147	0.628931	0.724806
REACTOME_TRANSPORT_TO_THE_GOLGI_AND_SUBSEQUENT_MODIFICATION	976	0.680272	0.921703		1095	0.632911	0.762146		1145	0.628931	0.724806
REACTOME_METABOLISM_OF_MRNA	988	0.689655	0.921703		1119	0.657895	0.775909		1146	0.628931	0.724806
REACTOME_ASPARAGINE_N_LINKED_GLYCOSYLATION	564	0.41841	0.914142		1262	0.826446	0.861106		1151	0.632911	0.726868
PID_AVB3_INTEGRIN_PATHWAY	909	0.636943	0.921703		1088	0.628931	0.760813		1149	0.632911	0.726868
REACTOME_SEMAPHORIN_INTERACTIONS	981	0.684932	0.921703		456	0.2849	0.710745		1148	0.632911	0.726868
PID_IFNG_PATHWAY	1301	0.970874	0.982103		1202	0.740741	0.814398		1150	0.632911	0.726868
BIOCARTA_FCER1_PATHWAY	1082	0.769231	0.932256		1233	0.787402	0.84113		1153	0.636943	0.730186
REACTOME_P53_INDEPENDENT_G1_S_DNA_DAMAGE_CHECKPOINT	1304	0.970874	0.982103		1213	0.75188	0.819179		1152	0.636943	0.730186
REACTOME_DIABETES_PATHWAYS	843	0.591716	0.921703		1137	0.675676	0.78217		1155	0.641026	0.732333
KEGG_SPHINGOLIPID_METABOLISM_MAP00600	1233	0.892857	0.956933		1217	0.763359	0.827594		1157	0.641026	0.732333
REACTOME_PI3K_AKT_ACTIVATION	1270	0.934579	0.969242		1135	0.671141	0.781662		1154	0.641026	0.732333
PID_FRA_PATHWAY	1278	0.943396	0.972234		1164	0.699301	0.79411		1156	0.641026	0.732333
BIOCARTA_IL1R_PATHWAY	898	0.632911	0.921703		1198	0.740741	0.814398		1160	0.645161	0.734578
REACTOME_INTERACTIONS_OF_VPR_WITH_HOST_CELLULAR_PROTEINS	916	0.641026	0.921703		942	0.518135	0.725071		1158	0.645161	0.734578
PID_ECADHERIN_NASCENT_AJ_PATHWAY	1092	0.775194	0.935218		1221	0.769231	0.831141		1161	0.645161	0.734578
REACTOME_NUCLEOTIDE_BINDING_DOMAIN_LEUCINE_RICH_REPEAT_CONTAINING_RECEPTOR_NLR_SIGNALING_PATHWAYS	1112	0.793651	0.942765		1185	0.729927	0.809973		1159	0.645161	0.734578
REACTOME_E2F_MEDIATED_REGULATION_OF_DNA_REPLICATION	949	0.666667	0.921703		1151	0.689655	0.791279		1163	0.649351	0.738082
PID_RHOA_PATHWAY	1093	0.775194	0.935218		1057	0.60241	0.753716		1162	0.649351	0.738082
PID_TCPTP_PATHWAY	1066	0.75188	0.928402		1194	0.735294	0.811855		1165	0.653595	0.739659
REACTOME_ASSEMBLY_OF_THE_PRE_REPLICATIVE_COMPLEX	1098	0.78125	0.93999		1211	0.75188	0.819179		1166	0.653595	0.739659
REACTOME_TRIGLYCERIDE_BIOSYNTHESIS	1224	0.884956	0.95548		1248	0.8	0.845659		1168	0.653595	0.739659
PID_ATM_PATHWAY	1247	0.909091	0.958674		1167	0.704225	0.796922		1164	0.653595	0.739659
PID_ECADHERIN_STABILIZATION_PATHWAY	1277	0.943396	0.972234		1227	0.775194	0.834196		1167	0.653595	0.739659
REACTOME_MEIOTIC_RECOMBINATION	1205	0.869565	0.95056		1158	0.694444	0.791279		1169	0.657895	0.742608
REACTOME_TRNA_AMINOACYLATION	1266	0.925926	0.966316		1241	0.793651	0.843747		1171	0.657895	0.742608
REACTOME_REGULATION_OF_ORNITHINE_DECARBOXYLASE_ODC	1279	0.943396	0.972234		1230	0.78125	0.838702		1170	0.657895	0.742608
BIOCARTA_MPR_PATHWAY	347	0.26455	0.914142		548	0.321543	0.710745		1172	0.662252	0.74438
PID_EPHA_FWDPATHWAY	356	0.271003	0.914142		1124	0.662252	0.776225		1173	0.662252	0.74438
REACTOME_MAP_KINASE_ACTIVATION_IN_TLR_CASCADE	1118	0.8	0.942765		1245	0.8	0.845659		1176	0.662252	0.74438
KEGG_CYTOSOLIC_DNA_SENSING_PATHWAY	1132	0.813008	0.942765		1239	0.793651	0.843747		1175	0.662252	0.74438
REACTOME_PI3K_EVENTS_IN_ERBB4_SIGNALING	1271	0.934579	0.969242		1190	0.729927	0.809973		1174	0.662252	0.74438
PID_P38_ALPHA_BETA_DOWNSTREAM_PATHWAY	38	0.0411862	0.914142		1044	0.595238	0.752074		1177	0.666667	0.746772
REACTOME_ADAPTIVE_IMMUNE_SYSTEM	1153	0.826446	0.943832		1186	0.729927	0.809973		1179	0.666667	0.746772
KEGG_FC_EPSILON_RI_SIGNALING_PATHWAY	1235	0.900901	0.956933		1171	0.70922	0.799141		1178	0.666667	0.746772
ST_B_CELL_ANTIGEN_RECEPTOR	1252	0.909091	0.958674		1208	0.746269	0.815781		1180	0.666667	0.746772
BIOCARTA_TOLL_PATHWAY	1168	0.840336	0.945248		1197	0.735294	0.811855		1182	0.671141	0.750422
REACTOME_METABOLISM_OF_LIPIDS_AND_LIPOPROTEINS	1221	0.884956	0.95548		1181	0.724638	0.809973		1181	0.671141	0.750422
KEGG_PATHOGENIC_ESCHERICHIA_COLI_INFECTION	907	0.636943	0.921703		634	0.357143	0.710745		1183	0.675676	0.75366
REACTOME_SIGNALING_BY_ERBB4	1243	0.900901	0.956933		1261	0.819672	0.858889		1184	0.675676	0.75366
PID_AMB2_NEUTROPHILS_PATHWAY	426	0.323625	0.914142		1244	0.8	0.845659		1190	0.680272	0.75366
PID_PTP1B_PATHWAY	480	0.367647	0.914142		1238	0.793651	0.843747		1189	0.680272	0.75366
NABA_ECM_REGULATORS	550	0.414938	0.914142		738	0.404858	0.710745		1185	0.680272	0.75366
KEGG_DRUG_METABOLISM-OTHER_ENZYMES_MAP00983	721	0.505051	0.914142		806	0.436681	0.710745		1186	0.680272	0.75366
REACTOME_PEPTIDE_CHAIN_ELONGATION	1194	0.862069	0.950261		1234	0.787402	0.84113		1188	0.680272	0.75366
PID_HNF3A_PATHWAY	1210	0.877193	0.954109		1189	0.729927	0.809973		1187	0.680272	0.75366
BIOCARTA_MAPK_PATHWAY	1216	0.884956	0.95548		1276	0.854701	0.882206		1193	0.680272	0.75366
REACTOME_REGULATION_OF_APOPTOSIS	1298	0.961538	0.978616		1268	0.826446	0.861106		1192	0.680272	0.75366
REACTOME_DOWNSTREAM_SIGNALING_EVENTS_OF_B_CELL_RECEPTOR_BCR	1303	0.970874	0.982103		1256	0.806452	0.848438		1191	0.680272	0.75366
BIOCARTA_CHREBP2_PATHWAY	851	0.598802	0.921703		1009	0.564972	0.73781		1195	0.684932	0.754308
PID_BMP_PATHWAY	997	0.699301	0.92513		532	0.315457	0.710745		1194	0.684932	0.754308
KEGG_GLYCEROLIPID_METABOLISM_MAP00561	1030	0.724638	0.927585		1161	0.699301	0.79411		1196	0.684932	0.754308
ST_T_CELL_SIGNAL_TRANSDUCTION	1052	0.740741	0.927585		1220	0.769231	0.831141		1198	0.684932	0.754308
REACTOME_SLC_MEDIATED_TRANSMEMBRANE_TRANSPORT	1094	0.775194	0.935218		1195	0.735294	0.811855		1197	0.684932	0.754308
REACTOME_TRANSCRIPTIONAL_REGULATION_OF_WHITE_ADIPOCYTE_DIFFERENTIATION	1166	0.833333	0.943832		1226	0.775194	0.834196		1199	0.684932	0.754308
REACTOME_ANTIGEN_PROCESSING_CROSS_PRESENTATION	1249	0.909091	0.958674		1237	0.787402	0.84113		1200	0.684932	0.754308
REACTOME_CELL_DEATH_SIGNALLING_VIA_NRAGE_NRIF_AND_NADE	1137	0.813008	0.942765		1263	0.826446	0.861106		1202	0.689655	0.758324
PID_THROMBIN_PAR1_PATHWAY	1268	0.934579	0.969242		1259	0.813008	0.852548		1201	0.689655	0.758324
REACTOME_NRAGE_SIGNALS_DEATH_THROUGH_JNK	1222	0.884956	0.95548		1201	0.740741	0.814398		1203	0.694444	0.761581
PID_HNF3B_PATHWAY	1292	0.961538	0.978616		1218	0.763359	0.827594		1204	0.694444	0.761581
PID_SYNDECAN_1_PATHWAY	1302	0.970874	0.982103		1228	0.775194	0.834196		1205	0.694444	0.761581
KEGG_TGF_BETA_SIGNALING_PATHWAY	138	0.125313	0.914142		422	0.268097	0.710745		1206	0.699301	0.762504
REACTOME_PRE_NOTCH_EXPRESSION_AND_PROCESSING	485	0.371747	0.914142		1216	0.763359	0.827594		1209	0.699301	0.762504
REACTOME_IL1_SIGNALING	816	0.571429	0.921703		1225	0.775194	0.834196		1210	0.699301	0.762504
KEGG_LYSOSOME	952	0.671141	0.921703		924	0.507614	0.725071		1207	0.699301	0.762504
KEGG_NOTCH_SIGNALING_PATHWAY	1046	0.740741	0.927585		1082	0.625	0.760813		1208	0.699301	0.762504
REACTOME_ORC1_REMOVAL_FROM_CHROMATIN	1258	0.917431	0.963563		1274	0.847458	0.878221		1211	0.699301	0.762504
REACTOME_P53_DEPENDENT_G1_DNA_DAMAGE_RESPONSE	1296	0.961538	0.978616		1280	0.854701	0.882206		1212	0.699301	0.762504
KEGG_CYTOKINE_CYTOKINE_RECEPTOR_INTERACTION	423	0.320513	0.914142		1251	0.806452	0.848438		1216	0.704225	0.765308
BIOCARTA_TCR_PATHWAY	699	0.49505	0.914142		1229	0.78125	0.838702		1214	0.704225	0.765308
REACTOME_ION_CHANNEL_TRANSPORT	1170	0.840336	0.945248		1206	0.746269	0.815781		1213	0.704225	0.765308
REACTOME_CDK_MEDIATED_PHOSPHORYLATION_AND_REMOVAL_OF_CDC6	1293	0.961538	0.978616		1231	0.78125	0.838702		1215	0.704225	0.765308
REACTOME_3_UTR_MEDIATED_TRANSLATIONAL_REGULATION	440	0.334448	0.914142		1147	0.684932	0.787965		1217	0.70922	0.770106
REACTOME_NUCLEAR_RECEPTOR_TRANSCRIPTION_PATHWAY	929	0.649351	0.921703		1272	0.840336	0.872135		1223	0.714286	0.770553
REACTOME_INTERFERON_SIGNALING	1181	0.847458	0.946867		1157	0.694444	0.791279		1218	0.714286	0.770553
KEGG_VIRAL_MYOCARDITIS	1236	0.900901	0.956933		1277	0.854701	0.882206		1225	0.714286	0.770553
KEGG_AMINOACYL_TRNA_BIOSYNTHESIS	1275	0.943396	0.972234		1250	0.8	0.845659		1219	0.714286	0.770553
REACTOME_SCFSKP2_MEDIATED_DEGRADATION_OF_P27_P21	1288	0.952381	0.976154		1254	0.806452	0.848438		1220	0.714286	0.770553
KEGG_MTOR_SIGNALING_PATHWAY	1290	0.961538	0.978616		1265	0.826446	0.861106		1221	0.714286	0.770553
PID_ARF6_TRAFFICKING_PATHWAY	1291	0.961538	0.978616		1266	0.826446	0.861106		1222	0.714286	0.770553
REACTOME_NGF_SIGNALLING_VIA_TRKA_FROM_THE_PLASMA_MEMBRANE	1295	0.961538	0.978616		1275	0.847458	0.878221		1224	0.714286	0.770553
REACTOME_MHC_CLASS_II_ANTIGEN_PRESENTATION	587	0.434783	0.914142		822	0.442478	0.712225		1226	0.719424	0.772885
REACTOME_NUCLEAR_SIGNALING_BY_ERBB4	1171	0.840336	0.945248		1187	0.729927	0.809973		1227	0.719424	0.772885
REACTOME_SCF_BETA_TRCP_MEDIATED_DEGRADATION_OF_EMI1	1280	0.943396	0.972234		1242	0.793651	0.843747		1228	0.719424	0.772885
PID_ENDOTHELIN_PATHWAY	1283	0.952381	0.976154		1292	0.884956	0.904957		1229	0.719424	0.772885
REACTOME_AUTODEGRADATION_OF_CDH1_BY_CDH1_APC_C	1315	0.990099	0.993121		1299	0.909091	0.924568		1230	0.719424	0.772885
REACTOME_NUCLEOTIDE_EXCISION_REPAIR	366	0.277778	0.914142		138	0.114155	0.710745		1231	0.724638	0.774045
REACTOME_CELL_CYCLE	660	0.473934	0.914142		1232	0.787402	0.84113		1236	0.724638	0.774045
PID_FANCONI_PATHWAY	877	0.621118	0.921703		1030	0.581395	0.744441		1233	0.724638	0.774045
REACTOME_TRANSPORT_OF_MATURE_MRNA_DERIVED_FROM_AN_INTRONLESS_TRANSCRIPT	1090	0.769231	0.932256		992	0.549451	0.73211		1232	0.724638	0.774045
KEGG_RIBOSOME	1246	0.909091	0.958674		1214	0.757576	0.824023		1234	0.724638	0.774045
REACTOME_GPCR_DOWNSTREAM_SIGNALING	1287	0.952381	0.976154		1253	0.806452	0.848438		1237	0.724638	0.774045
KEGG_PROTEASOME	1299	0.970874	0.982103		1215	0.757576	0.824023		1235	0.724638	0.774045
KEGG_CELL_ADHESION_MOLECULES_CAMS	341	0.26178	0.914142		687	0.3861	0.710745		1238	0.729927	0.776552
REACTOME_INFLUENZA_VIRAL_RNA_TRANSCRIPTION_AND_REPLICATION	1089	0.769231	0.932256		985	0.540541	0.725263		1239	0.729927	0.776552
REACTOME_AMINE_LIGAND_BINDING_RECEPTORS	1193	0.862069	0.950261		1083	0.625	0.760813		1240	0.729927	0.776552
REACTOME_SYNTHESIS_OF_DNA	1207	0.869565	0.95056		1142	0.675676	0.78217		1241	0.729927	0.776552
REACTOME_CDT1_ASSOCIATION_WITH_THE_CDC6_ORC_ORIGIN_COMPLEX	1294	0.961538	0.978616		1255	0.806452	0.848438		1242	0.729927	0.776552
REACTOME_M_G1_TRANSITION	1204	0.869565	0.95056		1273	0.840336	0.872135		1244	0.735294	0.779774
KEGG_NOD_LIKE_RECEPTOR_SIGNALING_PATHWAY	1227	0.892857	0.956933		535	0.316456	0.710745		1243	0.735294	0.779774
BIOCARTA_NFAT_PATHWAY	1307	0.980392	0.987913		1281	0.862069	0.889146		1245	0.735294	0.779774
REACTOME_ACTIVATION_OF_NF_KAPPAB_IN_B_CELLS	1312	0.990099	0.993121		1295	0.892857	0.91091		1246	0.735294	0.779774
KEGG_LEUKOCYTE_TRANSENDOTHELIAL_MIGRATION	218	0.175747	0.914142		186	0.136799	0.710745		1247	0.740741	0.781718
KEGG_LYSINE_DEGRADATION_MAP00310	530	0.398406	0.914142		764	0.416667	0.710745		1248	0.740741	0.781718
REACTOME_SIGNALING_BY_NOTCH	706	0.497512	0.914142		1113	0.653595	0.772917		1249	0.740741	0.781718
REACTOME_RNA_POL_I_RNA_POL_III_AND_MITOCHONDRIAL_TRANSCRIPTION	1251	0.909091	0.958674		1269	0.833333	0.866922		1251	0.740741	0.781718
PID_HEDGEHOG_GLI_PATHWAY	1300	0.970874	0.982103		1288	0.877193	0.898379		1252	0.740741	0.781718
REACTOME_TRANSCRIPTION	1305	0.970874	0.982103		1209	0.746269	0.815781		1250	0.740741	0.781718
PID_TGFBR_PATHWAY	225	0.18315	0.914142		671	0.377358	0.710745		1253	0.746269	0.786366
REACTOME_PI3K_EVENTS_IN_ERBB2_SIGNALING	1297	0.961538	0.978616		1267	0.826446	0.861106		1254	0.746269	0.786366
REACTOME_CELL_CELL_JUNCTION_ORGANIZATION	381	0.286533	0.914142		521	0.311526	0.710745		1255	0.75188	0.788476
PID_PLK1_PATHWAY	416	0.315457	0.914142		1224	0.775194	0.834196		1257	0.75188	0.788476
REACTOME_RNA_POL_II_PRE_TRANSCRIPTION_EVENTS	940	0.657895	0.921703		876	0.478469	0.72325		1256	0.75188	0.788476
KEGG_RIG_I_LIKE_RECEPTOR_SIGNALING_PATHWAY	1189	0.862069	0.950261		1264	0.826446	0.861106		1259	0.75188	0.788476
PID_TAP63_PATHWAY	1228	0.892857	0.956933		1240	0.793651	0.843747		1258	0.75188	0.788476
REACTOME_SIGNALING_BY_WNT	1232	0.892857	0.956933		1285	0.877193	0.898379		1260	0.75188	0.788476
REACTOME_HEPARAN_SULFATE_HEPARIN_HS_GAG_METABOLISM	806	0.561798	0.919524		587	0.337838	0.710745		1261	0.757576	0.793188
REACTOME_VIF_MEDIATED_DEGRADATION_OF_APOBEC3G	1282	0.943396	0.972234		1260	0.813008	0.852548		1262	0.757576	0.793188
PID_RAC1_PATHWAY	398	0.302115	0.914142		206	0.146413	0.710745		1263	0.763359	0.797356
REACTOME_CHROMOSOME_MAINTENANCE	1037	0.729927	0.927585		273	0.184843	0.710745		1264	0.763359	0.797356
SIG_INSULIN_RECEPTOR_PATHWAY_IN_CARDIAC_MYOCYTES	1306	0.970874	0.982103		1223	0.769231	0.831141		1265	0.763359	0.797356
PID_TXA2PATHWAY	314	0.244499	0.914142		1282	0.869565	0.895477		1268	0.769231	0.800869
REACTOME_NONSENSE_MEDIATED_DECAY_ENHANCED_BY_THE_EXON_JUNCTION_COMPLEX	1155	0.826446	0.943832		1302	0.917431	0.93085		1269	0.769231	0.800869
REACTOME_ANTIVIRAL_MECHANISM_BY_IFN_STIMULATED_GENES	1256	0.917431	0.963563		1013	0.564972	0.73781		1266	0.769231	0.800869
REACTOME_AUTODEGRADATION_OF_THE_E3_UBIQUITIN_LIGASE_COP1	1309	0.980392	0.987913		1243	0.793651	0.843747		1267	0.769231	0.800869
PID_INTEGRIN1_PATHWAY	811	0.564972	0.919524		1300	0.917431	0.93085		1270	0.775194	0.806478
KEGG_ARACHIDONIC_ACID_METABOLISM_MAP00590	1167	0.833333	0.943832		1246	0.8	0.845659		1271	0.78125	0.812181
PID_P53_REGULATION_PATHWAY	1284	0.952381	0.976154		1270	0.833333	0.866922		1272	0.787402	0.81723
REACTOME_APC_C_CDC20_MEDIATED_DEGRADATION_OF_MITOTIC_PROTEINS	1313	0.990099	0.993121		1289	0.877193	0.898379		1273	0.787402	0.81723
PID_CDC42_PATHWAY	701	0.49505	0.914142		766	0.416667	0.710745		1274	0.793651	0.821177
KEGG_EPITHELIAL_CELL_SIGNALING_IN_HELICOBACTER_PYLORI_INFECTION	873	0.617284	0.921703		1284	0.877193	0.898379		1277	0.793651	0.821177
REACTOME_TRANSPORT_OF_MATURE_TRANSCRIPT_TO_CYTOPLASM	1129	0.806452	0.942765		914	0.502513	0.725071		1275	0.793651	0.821177
REACTOME_TRANSMEMBRANE_TRANSPORT_OF_SMALL_MOLECULES	1281	0.943396	0.972234		1191	0.729927	0.809973		1276	0.793651	0.821177
REACTOME_P75_NTR_RECEPTOR_MEDIATED_SIGNALLING	1264	0.925926	0.966316		1296	0.900901	0.917648		1279	0.8	0.826394
REACTOME_CLASS_I_MHC_MEDIATED_ANTIGEN_PROCESSING_PRESENTATION	1310	0.980392	0.987913		1219	0.763359	0.827594		1278	0.8	0.826394
KEGG_TIGHT_JUNCTION	482	0.369004	0.914142		367	0.242131	0.710745		1280	0.806452	0.832455
REACTOME_METABOLISM_OF_AMINO_ACIDS_AND_DERIVATIVES	1269	0.934579	0.969242		1249	0.8	0.845659		1281	0.813008	0.837849
REACTOME_RIG_I_MDA5_MEDIATED_INDUCTION_OF_IFN_ALPHA_BETA_PATHWAYS	1272	0.934579	0.969242		1286	0.877193	0.898379		1282	0.813008	0.837849
REACTOME_MEIOSIS	923	0.645161	0.921703		1184	0.729927	0.809973		1283	0.826446	0.848997
REACTOME_ACTIVATED_TLR4_SIGNALLING	1144	0.819672	0.943049		1313	0.961538	0.965907		1286	0.826446	0.848997
REACTOME_SPHINGOLIPID_METABOLISM	1265	0.925926	0.966316		1294	0.892857	0.91091		1284	0.826446	0.848997
REACTOME_OLFACTORY_SIGNALING_PATHWAY	1320	1	1		1307	0.934579	0.944657		1285	0.826446	0.848997
REACTOME_GENERIC_TRANSCRIPTION_PATHWAY	59	0.061237	0.914142		19	0.0157729	0.710745		1287	0.833333	0.852754
PID_ATF2_PATHWAY	544	0.411523	0.914142		1045	0.595238	0.752074		1289	0.833333	0.852754
REACTOME_HIV_INFECTION	987	0.689655	0.921703		737	0.403226	0.710745		1288	0.833333	0.852754
REACTOME_FATTY_ACID_TRIACYLGLYCEROL_AND_KETONE_BODY_METABOLISM	1116	0.8	0.942765		1312	0.961538	0.965907		1291	0.833333	0.852754
PID_NFAT_3PATHWAY	1238	0.900901	0.956933		1293	0.892857	0.91091		1290	0.833333	0.852754
REACTOME_HOST_INTERACTIONS_OF_HIV_FACTORS	802	0.558659	0.919524		934	0.515464	0.725071		1292	0.840336	0.859249
REACTOME_INNATE_IMMUNE_SYSTEM	1023	0.719424	0.927585		1305	0.934579	0.944657		1294	0.847458	0.864595
REACTOME_METABOLISM_OF_NUCLEOTIDES	1263	0.925926	0.966316		1278	0.854701	0.882206		1293	0.847458	0.864595
REACTOME_TRAF6_MEDIATED_INDUCTION_OF_NFKB_AND_MAP_KINASES_UPON_TLR7_8_OR_9_ACTIVATION	1274	0.934579	0.969242		1309	0.943396	0.952088		1295	0.847458	0.864595
REACTOME_INFLUENZA_LIFE_CYCLE	1127	0.806452	0.942765		972	0.534759	0.725071		1296	0.854701	0.869915
REACTOME_TRIF_MEDIATED_TLR3_SIGNALING	1183	0.847458	0.946867		1306	0.934579	0.944657		1297	0.854701	0.869915
KEGG_OLFACTORY_TRANSDUCTION	1308	0.980392	0.987913		1310	0.952381	0.959698		1298	0.854701	0.869915
KEGG_FC_GAMMA_R_MEDIATED_PHAGOCYTOSIS	584	0.431034	0.914142		672	0.377358	0.710745		1299	0.862069	0.876091
REACTOME_CYTOKINE_SIGNALING_IN_IMMUNE_SYSTEM	1220	0.884956	0.95548		1314	0.961538	0.965907		1300	0.862069	0.876091
KEGG_TOLL_LIKE_RECEPTOR_SIGNALING_PATHWAY	1022	0.719424	0.927585		1283	0.869565	0.895477		1301	0.869565	0.882349
REACTOME_NFKB_AND_MAP_KINASES_ACTIVATION_MEDIATED_BY_TLR4_SIGNALING_REPERTOIRE	1048	0.740741	0.927585		1301	0.917431	0.93085		1302	0.869565	0.882349
REACTOME_CELL_CYCLE_CHECKPOINTS	1286	0.952381	0.976154		1279	0.854701	0.882206		1303	0.877193	0.889374
REACTOME_FACTORS_INVOLVED_IN_MEGAKARYOCYTE_DEVELOPMENT_AND_PLATELET_PRODUCTION	1103	0.787402	0.942157		1102	0.641026	0.766984		1304	0.884956	0.895901
REACTOME_APC_C_CDH1_MEDIATED_DEGRADATION_OF_CDC20_AND_OTHER_APC_C_CDH1_TARGETED_PROTEINS_IN_LATE_MITOSIS_EARLY_G1	1314	0.990099	0.993121		1297	0.900901	0.917648		1305	0.884956	0.895901
ST_FAS_SIGNALING_PATHWAY	697	0.492611	0.914142		1144	0.680272	0.784732		1306	0.892857	0.903203
REACTOME_LATE_PHASE_OF_HIV_LIFE_CYCLE	827	0.578035	0.921703		725	0.398406	0.710745		1307	0.900901	0.907803
REACTOME_L1CAM_INTERACTIONS	896	0.628931	0.921703		1303	0.925926	0.938027		1310	0.900901	0.907803
KEGG_ENDOCYTOSIS	951	0.671141	0.921703		1022	0.574713	0.739462		1308	0.900901	0.907803
REACTOME_DNA_REPLICATION	1102	0.787402	0.942157		1304	0.925926	0.938027		1311	0.900901	0.907803
KEGG_PURINE_METABOLISM_MAP00230	1289	0.952381	0.976154		1287	0.877193	0.898379		1309	0.900901	0.907803
REACTOME_TOLL_RECEPTOR_CASCADES	870	0.613497	0.921703		1316	0.970874	0.973862		1313	0.909091	0.914664
REACTOME_REGULATION_OF_MITOTIC_CELL_CYCLE	1321	1	1		1311	0.952381	0.959698		1312	0.909091	0.914664
REACTOME_MYD88_MAL_CASCADE_INITIATED_ON_PLASMA_MEMBRANE	1257	0.917431	0.963563		1298	0.909091	0.924568		1314	0.917431	0.92231
REACTOME_MITOTIC_PROMETAPHASE	880	0.621118	0.921703		1308	0.943396	0.952088		1315	0.925926	0.930144
REACTOME_MITOTIC_M_M_G1_PHASES	1104	0.787402	0.942157		1317	0.970874	0.973862		1316	0.934579	0.938167
REACTOME_SIGNALLING_BY_NGF	1317	0.990099	0.993121		1319	0.980392	0.981146		1317	0.943396	0.946278
REACTOME_IMMUNE_SYSTEM	1230	0.892857	0.956933		1318	0.980392	0.981146		1318	0.952381	0.954578
KEGG_UBIQUITIN_MEDIATED_PROTEOLYSIS	1261	0.925926	0.966316		1315	0.961538	0.965907		1319	0.961538	0.962965
REACTOME_ANTIGEN_PROCESSING_UBIQUITINATION_PROTEASOME_DEGRADATION	1319	1	1		1320	0.980392	0.981146		1320	0.980392	0.981146
KEGG_NEUROACTIVE_LIGAND_RECEPTOR_INTERACTION	1318	1	1		1321	1	1		1321	1	1
