# Supplementary material for: Recurrent patterns of DNA copy number alterations in tumors reflect metabolic selection pressures
Source: Mol Syst Biol. 2017 Feb 15;13(2):914. doi: 10.15252/msb.20167159 (PMC5327725; doi:10.15252/msb.20167159)
Supplement: Supplementary file 5 — Table EV3 [file MSB-13-914-s005.xlsx]

## Sheet: Table EV3
Table EV3: KEGG metabolism pathway enrichment analysis of RNA expression.
Related to Fig. EV4A.	Average gene rank BRCA+LU RNA SigA v. SigB			BRCA RNA SigA v. SigB			LU RNA SigA v.SigB
KEGG metabolism pathway gene set (n = 76)	NES	Permutation p-value	FDR q-value	NES	Permutation p-value	FDR q-value	NES	Permutation p-value	FDR q-value
FDG_PET_HIGH_BRCA_PALASKAS_ET_AL	2.52376	0.00020284	0.0073	1.66296	0.0304374	0.259701	1.86168	0.0100503	0.0733668
KEGG_PYRIMIDINE_METABOLISM_MAP00240	2.20325	0.0010142	0.0243333	1.19073	0.235577	0.672257	2.61644	0.000200441	0.0048774
KEGG_PENTOSE_PHOSPHATE_PATHWAY_MAP00030	2.01396	0.00509404	0.0531857	1.52887	0.0634079	0.330627	1.67713	0.0296	0.166215
KEGG_GLYCOLYSIS-GLUCONEOGENESIS_&_PENTOSE_PHOSPHATE_PATHWAY	1.96487	0.00684931	0.06205	1.21843	0.216734	0.657643	1.61931	0.0427453	0.176714
KEGG_GLYCOSPHINGOLIPID_BIOSYNTHESIS-LACTO_AND_NEOLACTO_SERIES_MAP00601	1.86218	0.0106762	0.0867889	2.39702	< 0.0001	0.657643	-0.982975	0.458466	0.683021
KEGG_CYSTEINE_AND_METHIONINE_METABOLISM_MAP00270	1.8264	0.014487	0.0962273	1.10183	0.325531	0.672257	1.32836	0.142258	0.336003
KEGG_CORE_GLYCOLYSIS_MAP_M00001	1.8034	0.0156188	0.0915308	1.13275	0.285856	0.657643	2.08016	0.00256006	0.0266978
KEGG_PURINE_METABOLISM_MAP00230	1.72523	0.021914	0.122977	1.70325	0.0228084	0.285671	1.8112	0.0153937	0.112374
KEGG_GLYCOLYSIS-GLUCONEOGENESIS_MAP00010	1.65925	0.0322	0.156707	0.76985	0.755681	0.872819	1.24856	0.189966	0.373816
KEGG_ONE_CARBON_POOL_BY_FOLATE_MAP00670	1.63984	0.0363965	0.166075	1.19054	0.236999	0.672257	1.31555	0.152576	0.337517
KEGG_LYSINE_DEGRADATION_MAP00310	1.51859	0.0634823	0.231775	0.981341	0.460044	0.70574	1.17795	0.248333	0.431626
KEGG_CITRATE_CYCLE_TCA_CYCLE_MAP00020	1.4593	0.0794979	0.263796	1.07427	0.353119	0.672257	1.33751	0.142686	0.336003
KEGG_PYRUVATE_METABOLISM_MAP00620	1.27503	0.175293	0.473959	1.0802	0.345667	0.672257	0.926337	0.541115	0.759642
KEGG_GLYCOSAMINOGLYCAN_BIOSYNTHESIS-CHONDROITIN_SULFATE_MAP00532	1.26342	0.182035	0.4745	1.52481	0.0626108	0.330627	-1.14849	0.271503	0.450448
KEGG_GLYCOSAMINOGLYCAN_BIOSYNTHESIS-KERATAN_SULFATE_MAP00533	1.12194	0.307846	0.5913	1.56928	0.0531746	0.323479	-0.576543	0.95173	0.974594
KEGG_GLYCOSPHINGOLIPID_BIOSYNTHESIS-GLOBO_SERIES_MAP00603	1.08748	0.343606	0.611776	-0.592756	0.942339	0.960305	-0.844264	0.652323	0.821027
KEGG_GALACTOSE_METABOLISM_MAP00052	0.986949	0.453119	0.71905	0.987161	0.44992	0.70574	0.729504	0.805045	0.877139
KEGG_SYNTHESIS_AND_DEGRADATION_OF_KETONE_BODIES_MAP00072	0.968137	0.483047	0.721296	0.735305	0.799676	0.872819	1.07606	0.345106	0.547668
KEGG_TERPENOID_BACKBONE_BIOSYNTHESIS_MAP00900	0.937211	0.513763	0.721296	1.19243	0.242685	0.672257	0.862616	0.620711	0.794945
KEGG_OTHER_TYPES_OF_O-GLYCAN_BIOSYNTHESIS_MAP00514	0.829563	0.66137	0.814072	0.798349	0.720486	0.866756	-0.796436	0.715346	0.828382
KEGG_GLUTATHIONE_METABOLISM_MAP00480	0.798969	0.711332	0.851228	-0.925018	0.534479	0.750327	1.51176	0.0680151	0.236433
KEGG_OXIDATIVE_PHOSPHORYLATION_MAP00190	0.714985	0.826443	0.890704	-1.61513	0.0391331	0.285671	2.05539	0.0031917	0.0332849
KEGG_SELENOCOMPOUND_METABOLISM_MAP00450	0.68648	0.854067	0.890704	-0.734705	0.801081	0.872819	0.876841	0.598675	0.78496
KEGG_GLYCOSAMINOGLYCAN_BIOSYNTHESIS-HEPARAN_SULFATE_MAP00534	0.646074	0.906332	0.93183	1.01411	0.414405	0.672257	-0.789862	0.726252	0.828382
KEGG_GLYOXYLATE_AND_DICARBOXYLATE_METABOLISM_MAP00630	0.620026	0.928926	0.941801	-0.696918	0.84503	0.894453	1.30341	0.158807	0.338435
KEGG_ETHER_LIPID_METABOLISM_MAP00565	-0.597457	0.943621	0.9436	1.03484	0.397384	0.672257	-1.25253	0.194589	0.373816
KEGG_GLYCEROPHOSPHOLIPID_METABOLISM_MAP00564	-0.705277	0.851141	0.890704	0.98131	0.465019	0.70574	-1.76978	0.0189432	0.115238
KEGG_INOSITOL_PHOSPHATE_METABOLISM_MAP00562	-0.70979	0.844449	0.890704	-0.911037	0.561382	0.751687	1.07629	0.344509	0.547668
KEGG_FATTY_ACID_ELONGATION_IN_MITOCHONDRIA_MAP00062	-0.72381	0.808759	0.890704	0.699655	0.845442	0.894453	-0.802488	0.698098	0.828382
KEGG_FRUCTOSE_AND_MANNOSE_METABOLISM_MAP00051	-0.750081	0.781918	0.878134	-1.04935	0.383454	0.672257	1.40971	0.103951	0.303538
KEGG_DRUG_METABOLISM-OTHER_ENZYMES_MAP00983	-0.760499	0.767717	0.875658	1.02479	0.412978	0.672257	-0.693441	0.854862	0.904827
KEGG_PORPHYRIN_AND_CHLOROPHYLL_METABOLISM_MAP00860	-0.762571	0.754831	0.87461	-1.07829	0.349001	0.672257	0.462511	0.995155	0.995155
KEGG_N-GLYCAN_BIOSYNTHESIS_MAP00510	-0.783797	0.734567	0.864932	-1.6104	0.0440598	0.292397	0.876396	0.602161	0.78496
KEGG_STEROID_BIOSYNTHESIS_MAP00100	-0.829467	0.669131	0.814072	-1.07222	0.350528	0.672257	0.801636	0.713592	0.828382
KEGG_STEROID_HORMONE_BIOSYNTHESIS_MAP00140	-0.868168	0.609303	0.766878	1.10065	0.325577	0.672257	-1.17632	0.247825	0.431626
KEGG_TAURINE_AND_HYPOTAURINE_METABOLISM_MAP00430	-0.872574	0.605374	0.766878	-1.11681	0.307188	0.672257	-0.582106	0.955573	0.974594
KEGG_UBIQUINONE_AND_OTHER_TERPENOID-QUINONE_BIOSYNTHESIS_MAP00130	-0.891319	0.57838	0.759982	-1.28309	0.165527	0.635972	1.41784	0.101141	0.303538
KEGG_ALPHA-LINOLENIC_ACID_METABOLISM_MAP00592	-0.89468	0.582998	0.759982	-0.865571	0.610024	0.781259	-1.46774	0.0838658	0.266183
KEGG_LINOLEIC_ACID_METABOLISM_MAP00591	-0.925921	0.53565	0.724187	-1.17151	0.24884	0.672257	-0.689624	0.855248	0.904827
KEGG_TYROSINE_METABOLISM_MAP00350	-0.929171	0.532339	0.724187	-1.6431	0.0333664	0.285671	0.931819	0.530653	0.759562
KEGG_ALANINE_ASPARTATE_AND_GLUTAMATE_METABOLISM_MAP00250	-0.942245	0.506667	0.721296	-1.04017	0.388489	0.672257	0.772445	0.747286	0.838444
KEGG_PHENYLALANINE_METABOLISM_MAP00360	-0.949463	0.506696	0.721296	-1.6418	0.0358061	0.285671	0.812376	0.691824	0.828382
KEGG_ASCORBATE_AND_ALDARATE_METABOLISM_MAP00053	-0.954827	0.4956	0.721296	-1.12631	0.301738	0.672257	-1.3587	0.133986	0.336003
KEGG_VALINE_LEUCINE_AND_ISOLEUCINE_BIOSYNTHESIS_MAP00290	-0.976935	0.46826	0.721296	-1.26739	0.185923	0.672257	0.768027	0.758045	0.838444
KEGG_METABOLISM_OF_XENOBIOTICS_BY_CYTOCHROME_P450_MAP00980	-1.01173	0.427993	0.694311	-1.66456	0.034111	0.285671	0.875945	0.601775	0.78496
KEGG_STARCH_AND_SUCROSE_METABOLISM_MAP00500	-1.01498	0.426341	0.694311	0.794486	0.724276	0.866756	-0.912023	0.563703	0.776421
KEGG_FOLATE_BIOSYNTHESIS_MAP00790	-1.02875	0.402297	0.682974	0.887427	0.588094	0.766622	-1.33535	0.150564	0.337517
KEGG_AMINO_SUGAR_AND_NUCLEOTIDE_SUGAR_METABOLISM_MAP00520	-1.03047	0.396325	0.682974	0.742893	0.789926	0.872819	-1.62941	0.0363089	0.185804
KEGG_GLYCOSPHINGOLIPID_BIOSYNTHESIS-GANGLIO_SERIES_MAP00604	-1.08628	0.33579	0.611776	-0.81339	0.685378	0.848009	-1.93207	0.00753871	0.0611473
KEGG_PENTOSE_AND_GLUCURONATE_INTERCONVERSIONS_MAP00040	-1.10982	0.316168	0.591862	-0.904834	0.561562	0.751687	-0.984583	0.451812	0.683021
KEGG_NICOTINATE_AND_NICOTINAMIDE_METABOLISM_MAP00760	-1.13372	0.288611	0.5694	0.575314	0.960305	0.960305	-1.62985	0.0435734	0.186955
KEGG_TRYPTOPHAN_METABOLISM_MAP00380	-1.13735	0.288153	0.5694	0.929624	0.52476	0.750327	-1.3538	0.129007	0.336003
KEGG_GLYCEROLIPID_METABOLISM_MAP00561	-1.15189	0.27391	0.5694	0.597981	0.942908	0.960305	-1.47329	0.0718133	0.238289
KEGG_BETA-ALANINE_METABOLISM_MAP00410	-1.17371	0.249252	0.535262	1.03009	0.396525	0.672257	-1.39508	0.109102	0.306325
KEGG_BUTANOATE_METABOLISM_MAP00650	-1.19218	0.240064	0.53113	-0.738302	0.786086	0.872819	-1.16317	0.269475	0.450448
KEGG_BIOSYNTHESIS_OF_UNSATURATED_FATTY_ACIDS_MAP01040	-1.19448	0.232969	0.53113	-1.71402	0.0269734	0.285671	-1.00329	0.439593	0.682773
KEGG_DRUG_METABOLISM-CYTOCHROME_P450_MAP00982	-1.19623	0.228543	0.53113	-1.48688	0.0758065	0.368925	-0.829993	0.670712	0.828382
KEGG_RETINOL_METABOLISM_MAP00830	-1.22103	0.219865	0.53113	-1.65064	0.0388072	0.285671	1.20027	0.22501	0.410643
KEGG_RIBOFLAVIN_METABOLISM_MAP00740	-1.22536	0.216518	0.53113	-0.824917	0.673798	0.848009	-0.573163	0.961243	0.974594
KEGG_MUCIN_TYPE_O-GLYCAN_BIOSYNTHESIS_MAP00512	-1.28557	0.169115	0.473959	0.903518	0.56634	0.751687	-1.79999	0.0175725	0.115238
KEGG_ARACHIDONIC_ACID_METABOLISM_MAP00590	-1.3051	0.160831	0.469536	-1.10241	0.317593	0.672257	-1.58315	0.0460986	0.186955
KEGG_GLYCINE_SERINE_AND_THREONINE_METABOLISM_MAP00260	-1.32549	0.145702	0.443171	-1.1932	0.235774	0.672257	-1.22769	0.212079	0.396968
KEGG_ARGININE_AND_PROLINE_METABOLISM_MAP00330	-1.33553	0.137609	0.43673	-0.971389	0.473716	0.70574	-1.34403	0.134263	0.336003
KEGG_SULFUR_METABOLISM_MAP00920	-1.50649	0.0719309	0.249938	-1.03034	0.397194	0.672257	-1.52918	0.0636147	0.232194
KEGG_GLYCOSYLPHOSPHATIDYLINOSITOLGPI-ANCHOR_BIOSYNTHESIS_MAP00563	-1.52249	0.0620621	0.231775	-2.71016	< 0.0001	0.00365	0.95142	0.500804	0.731175
KEGG_PANTOTHENATE_AND_COA_BIOSYNTHESIS_MAP00770	-1.5341	0.0599881	0.231775	-0.783072	0.750552	0.872819	-1.29845	0.162613	0.338435
KEGG_PRIMARY_BILE_ACID_BIOSYNTHESIS_MAP00120	-1.61514	0.041459	0.178206	0.583946	0.94973	0.960305	-1.93852	0.00713436	0.0611473
KEGG_SPHINGOLIPID_METABOLISM_MAP00600	-1.67738	0.028275	0.147564	-1.36134	0.129572	0.525486	-1.65361	0.0381789	0.185804
KEGG_NITROGEN_METABOLISM_MAP00910	-1.80894	0.0162763	0.0991583	-0.941303	0.503802	0.73555	-1.29416	0.1669	0.338435
KEGG_ALL_METABOLIC_GENES	-1.82452	0.010295	0.0867889	-1.7513	0.0206774	0.285671	-2.50968	< 0.0001	0.00365
KEGG_HISTIDINE_METABOLISM_MAP00340	-1.86735	0.013013	0.0949	-1.43531	0.0946353	0.406375	-1.58297	0.0428949	0.186955
KEGG_OTHER_GLYCAN_DEGRADATION_MAP00511	-2.03033	0.00316268	0.0450167	-1.45765	0.084987	0.387753	-2.36446	0.000399361	0.00728834
KEGG_PROPANOATE_METABOLISM_MAP00640	-2.04218	0.00367572	0.0450167	-1.14975	0.275993	0.672257	-1.51678	0.0618722	0.232194
KEGG_FATTY_ACID_METABOLISM_MAP00071	-2.09022	0.00339728	0.0450167	-1.21071	0.221691	0.672257	-2.19794	0.00138504	0.0168513
KEGG_GLYCOSAMINOGLYCAN_DEGRADATION_MAP00531	-2.34965	0.000598444	0.0219	-1.09666	0.328334	0.672257	-2.37226	0.000793021	0.0115781
KEGG_VALINE_LEUCINE_AND_ISOLEUCINE_DEGRADATION_MAP00280	-2.61151	< 0.0001	0.0073	-1.14218	0.277879	0.672257	-2.52716	< 0.0001	0.00365
