# Supplementary material for: Recurrent patterns of DNA copy number alterations in tumors reflect metabolic selection pressures
Source: Mol Syst Biol. 2017 Feb 15;13(2):914. doi: 10.15252/msb.20167159 (PMC5327725; doi:10.15252/msb.20167159)
Supplement: Supplementary file 6 — Table EV4 [file MSB-13-914-s006.xlsx]

## Sheet: Table EV4
Table EV4: CNA-based weighted gene voting predictions of metabolic phenotypes.
Related to Fig. 3C.
					Test set:	Tumor FDG SUV					Cell line lactate secretion rate
KEGG Metabolism Gene Set	Avg rank	Rank FDG predictions	Rank lactate secretion predictions	Gene set size	Training set:	Training set: Signature A TCGA										p-value FDG SUV	p-value Lactate secretion	Combined p-value	FDR q-value
						BRCA	LU	OV	UCEC	Avg	BRCA	LU	OV	UCEC	Avg
KEGG_GLYCOLYSIS-GLUCONEOGENESIS_&_PENTOSE_PHOSPHATE_PATHWAY	1	3	3	74		0.897581	0.933197	0.889995	0.781199	0.875493	0.604829	0.421906	0.441921	0.428529	0.474296	0.121	0.011	0.012	0.296
KEGG_VALINE_LEUCINE_AND_ISOLEUCINE_DEGRADATION_MAP00280	2	1	11	42		0.947425	0.960599	0.964069	0.919905	0.947999	0.476783	0.378019	0.416165	0.359065	0.407508	< 0.001	0.095	0.006	0.296
KEGG_PURINE_METABOLISM_MAP00230	3	8	7	154		0.863369	0.903312	0.861872	0.796431	0.856246	0.495112	0.403134	0.427319	0.378431	0.425999	0.377	0.053	0.108	0.799
KEGG_GLYCOLYSIS-GLUCONEOGENESIS_MAP00010	4	12	4	62		0.869768	0.872924	0.863707	0.711254	0.829413	0.60381	0.448774	0.40951	0.390602	0.463174	0.351	0.019	0.077	0.74
KEGG_BUTANOATE_METABOLISM_MAP00650	5	7	10	29		0.852532	0.885261	0.914552	0.797126	0.862368	0.541692	0.340359	0.40783	0.356513	0.411599	0.079	0.059	0.012	0.296
KEGG_LYSINE_DEGRADATION_MAP00310	6	15	2	42		0.798038	0.934062	0.818866	0.720184	0.817787	0.504105	0.352309	0.537774	0.507755	0.475486	0.302	0.01	0.057	0.74
KEGG_TRYPTOPHAN_METABOLISM_MAP00380	7	13	5	38		0.852635	0.869027	0.799976	0.780471	0.825527	0.5082	0.255363	0.55653	0.469377	0.447367	0.023	0.238	0.042	0.74
KEGG_GLYCEROLIPID_METABOLISM_MAP00561	8	11	9	47		0.896401	0.742678	0.870421	0.813442	0.830735	0.475055	0.330384	0.491714	0.385039	0.420548	0.287	0.059	0.074	0.74
KEGG_OXIDATIVE_PHOSPHORYLATION_MAP00190	9	5	18	114		0.878621	0.842694	0.921285	0.837617	0.870054	0.452448	0.180289	0.415919	0.374028	0.355671	0.21	0.321	0.162	1
KEGG_NICOTINATE_AND_NICOTINAMIDE_METABOLISM_MAP00760	10	20	13	25		0.865558	0.822446	0.769406	0.754257	0.802917	0.391034	0.392215	0.485399	0.297749	0.391599	0.252	0.085	0.08	0.74
KEGG_PROPANOATE_METABOLISM_MAP00640	11	22	15	32		0.779919	0.847603	0.718739	0.854201	0.800116	0.516974	0.277027	0.345964	0.360928	0.375223	0.308	0.1	0.103	0.799
KEGG_N-GLYCAN_BIOSYNTHESIS_MAP00510	12	14	23	46		0.832449	0.855453	0.80947	0.781091	0.819616	0.331056	0.317165	0.426298	0.297601	0.34303	0.314	0.235	0.166	1
KEGG_GLYCINE_SERINE_AND_THREONINE_METABOLISM_MAP00260	13	4	42	29		0.886352	0.930167	0.804835	0.870009	0.872841	0.455561	0.0660701	0.129242	0.229626	0.220125	n.d.	n.d.	n.d.	n.d.
KEGG_CITRATE_CYCLE_TCA_CYCLE_MAP00020	14	23	24	28		0.826108	0.893405	0.700611	0.753271	0.793349	0.448032	0.295885	0.322813	0.303428	0.34254	n.d.	n.d.	n.d.	n.d.
KEGG_ARGININE_AND_PROLINE_METABOLISM_MAP00330	15	10	37	48		0.89571	0.808413	0.858497	0.772177	0.833699	0.383131	0.193753	0.204358	0.246988	0.257058	n.d.	n.d.	n.d.	n.d.
KEGG_PYRUVATE_METABOLISM_MAP00620	16	28	20	39		0.817846	0.941127	0.647503	0.734192	0.785167	0.477377	0.276035	0.323935	0.339248	0.354149	n.d.	n.d.	n.d.	n.d.
KEGG_INOSITOL_PHOSPHATE_METABOLISM_MAP00562	17	18	30	55		0.801087	0.735822	0.890801	0.829536	0.814312	0.347489	0.409498	0.277962	0.220581	0.313882	n.d.	n.d.	n.d.	n.d.
KEGG_PYRIMIDINE_METABOLISM_MAP00240	18	29	21	93		0.81668	0.772946	0.850817	0.690561	0.782751	0.472873	0.321212	0.314027	0.307264	0.353844	n.d.	n.d.	n.d.	n.d.
KEGG_FATTY_ACID_METABOLISM_MAP00071	19	31	22	41		0.848223	0.899193	0.679225	0.691635	0.779569	0.445164	0.273366	0.310418	0.379129	0.352019	n.d.	n.d.	n.d.	n.d.
KEGG_SYNTHESIS_AND_DEGRADATION_OF_KETONE_BODIES_MAP00072	20	9	45	9		0.819731	0.724438	0.924719	0.903571	0.843115	0.205069	0.149969	0.235012	0.206633	0.199171	n.d.	n.d.	n.d.	n.d.
KEGG_CYSTEINE_AND_METHIONINE_METABOLISM_MAP00270	21	2	53	34		0.914537	0.892613	0.886327	0.843829	0.884327	0.230979	0.0533212	0.111147	0.219113	0.15364	n.d.	n.d.	n.d.	n.d.
KEGG_GLYCOSPHINGOLIPID_BIOSYNTHESIS-LACTO_AND_NEOLACTO_SERIES_MAP00601	22	57	1	26		0.590952	0.287424	0.700805	0.673557	0.563184	0.483118	0.411358	0.475949	0.604378	0.493701	n.d.	n.d.	n.d.	n.d.
KEGG_GLYCOSAMINOGLYCAN_BIOSYNTHESIS-HEPARAN_SULFATE_MAP00534	23	27	35	25		0.888331	0.852056	0.785333	0.630498	0.789055	0.35923	0.0926434	0.394783	0.285528	0.283046	n.d.	n.d.	n.d.	n.d.
KEGG_STARCH_AND_SUCROSE_METABOLISM_MAP00500	24	52	12	42		0.822593	0.612556	0.348786	0.663234	0.611792	0.465037	0.305486	0.430031	0.373672	0.393556	n.d.	n.d.	n.d.	n.d.
KEGG_BETA-ALANINE_METABOLISM_MAP00410	25	45	19	26		0.806684	0.582156	0.628799	0.709445	0.681771	0.538686	0.158556	0.404307	0.316504	0.354513	n.d.	n.d.	n.d.	n.d.
KEGG_HISTIDINE_METABOLISM_MAP00340	26	26	38	28		0.889399	0.786496	0.770778	0.710955	0.789407	0.262185	0.206621	0.211789	0.301245	0.24546	n.d.	n.d.	n.d.	n.d.
KEGG_GLYCEROPHOSPHOLIPID_METABOLISM_MAP00564	27	25	39	77		0.825016	0.645142	0.928296	0.767206	0.791415	0.396438	0.174667	0.261235	0.141106	0.243361	n.d.	n.d.	n.d.	n.d.
KEGG_GALACTOSE_METABOLISM_MAP00052	28	17	51	25		0.8389	0.749854	0.852995	0.82373	0.81637	0.386767	-0.066345	0.224016	0.116215	0.165163	n.d.	n.d.	n.d.	n.d.
KEGG_PORPHYRIN_AND_CHLOROPHYLL_METABOLISM_MAP00860	29	64	6	32		0.584632	0.662628	0.0559428	0.295401	0.399651	0.540542	0.448133	0.377496	0.415132	0.445326	n.d.	n.d.	n.d.	n.d.
KEGG_SELENOCOMPOUND_METABOLISM_MAP00450	30	44	27	17		0.775071	0.321767	0.883731	0.750874	0.682861	0.517859	0.148618	0.25628	0.372632	0.323847	n.d.	n.d.	n.d.	n.d.
KEGG_METABOLISM_OF_XENOBIOTICS_BY_CYTOCHROME_P450_MAP00980	31	58	14	62		0.779531	0.12461	0.747216	0.591989	0.560837	0.594941	0.267521	0.356573	0.333828	0.388216	n.d.	n.d.	n.d.	n.d.
KEGG_ONE_CARBON_POOL_BY_FOLATE_MAP00670	32	43	29	18		0.825634	0.871592	0.561586	0.50856	0.691843	0.387345	0.239002	0.295946	0.338342	0.315159	n.d.	n.d.	n.d.	n.d.
KEGG_RETINOL_METABOLISM_MAP00830	33	42	32	52		0.848306	0.674625	0.778005	0.467802	0.692185	0.421168	0.365177	0.168032	0.283472	0.309462	n.d.	n.d.	n.d.	n.d.
KEGG_OTHER_TYPES_OF_O-GLYCAN_BIOSYNTHESIS_MAP00514	34	68	8	36		0.480188	0.23883	0.171921	0.455287	0.336556	0.500851	0.313607	0.429336	0.444378	0.422043	n.d.	n.d.	n.d.	n.d.
KEGG_GLYOXYLATE_AND_DICARBOXYLATE_METABOLISM_MAP00630	35	33	43	18		0.881342	0.857946	0.608571	0.757784	0.776411	0.411881	0.0690614	0.185751	0.176253	0.210736	n.d.	n.d.	n.d.	n.d.
KEGG_PRIMARY_BILE_ACID_BIOSYNTHESIS_MAP00120	36	21	55	16		0.910896	0.935257	0.871319	0.486359	0.800958	0.366941	0.211439	-0.0098004	0.0104219	0.14475	n.d.	n.d.	n.d.	n.d.
KEGG_ETHER_LIPID_METABOLISM_MAP00565	37	19	57	35		0.824536	0.674517	0.939767	0.804791	0.810902	0.144091	0.120109	0.133574	0.128042	0.131454	n.d.	n.d.	n.d.	n.d.
KEGG_MUCIN_TYPE_O-GLYCAN_BIOSYNTHESIS_MAP00512	38	6	71	28		0.910862	0.955518	0.870837	0.732061	0.867319	0.125124	-0.0255174	-0.0295365	-0.242365	-0.0430736	n.d.	n.d.	n.d.	n.d.
KEGG_VALINE_LEUCINE_AND_ISOLEUCINE_BIOSYNTHESIS_MAP00290	39	16	62	11		0.936261	0.926485	0.764503	0.641556	0.817201	0.146785	0.199514	0.048429	-0.0271893	0.0918846	n.d.	n.d.	n.d.	n.d.
KEGG_GLYCOSYLPHOSPHATIDYLINOSITOLGPI-ANCHOR_BIOSYNTHESIS_MAP00563	40	54	26	23		0.586958	0.461057	0.653676	0.644798	0.586622	0.380063	0.272607	0.337178	0.317001	0.326712	n.d.	n.d.	n.d.	n.d.
KEGG_GLYCOSAMINOGLYCAN_BIOSYNTHESIS-CHONDROITIN_SULFATE_MAP00532	41	32	48	21		0.900526	0.763229	0.816358	0.632681	0.778199	0.176226	0.17704	0.275415	0.0861799	0.178715	n.d.	n.d.	n.d.	n.d.
KEGG_DRUG_METABOLISM-CYTOCHROME_P450_MAP00982	42	67	16	62		0.413963	0.238189	0.566855	0.209318	0.357081	0.402097	0.389236	0.278651	0.375361	0.361336	n.d.	n.d.	n.d.	n.d.
KEGG_STEROID_BIOSYNTHESIS_MAP00100	43	51	34	17		0.633494	0.734915	0.569389	0.512561	0.61259	0.380104	0.217345	0.245264	0.327906	0.292655	n.d.	n.d.	n.d.	n.d.
KEGG_AMINO_SUGAR_AND_NUCLEOTIDE_SUGAR_METABOLISM_MAP00520	44	39	46	46		0.751879	0.80178	0.672925	0.682283	0.727217	0.289585	0.231968	0.147725	0.113686	0.195741	n.d.	n.d.	n.d.	n.d.
KEGG_GLYCOSPHINGOLIPID_BIOSYNTHESIS-GLOBO_SERIES_MAP00603	45	38	47	13		0.880186	0.855898	0.57136	0.609629	0.729268	0.176982	0.211638	0.167654	0.172137	0.182103	n.d.	n.d.	n.d.	n.d.
KEGG_GLYCOSAMINOGLYCAN_DEGRADATION_MAP00531	46	37	49	18		0.892636	0.913484	0.663332	0.449001	0.729613	0.271863	0.12888	0.166718	0.101962	0.167356	n.d.	n.d.	n.d.	n.d.
KEGG_GLYCOSPHINGOLIPID_BIOSYNTHESIS-GANGLIO_SERIES_MAP00604	47	34	52	15		0.852797	0.931087	0.62064	0.647227	0.762938	0.186995	0.179554	0.161014	0.091647	0.154803	n.d.	n.d.	n.d.	n.d.
KEGG_BIOSYNTHESIS_OF_UNSATURATED_FATTY_ACIDS_MAP01040	48	30	56	21		0.693902	0.901423	0.822586	0.712335	0.782561	0.253201	0.194991	0.174155	-0.0688629	0.138371	n.d.	n.d.	n.d.	n.d.
KEGG_GLUTATHIONE_METABOLISM_MAP00480	49	48	41	47		0.803606	0.492128	0.6341	0.624393	0.638557	0.267692	0.176303	0.263633	0.179742	0.221842	n.d.	n.d.	n.d.	n.d.
KEGG_SPHINGOLIPID_METABOLISM_MAP00600	50	35	54	39		0.803248	0.726335	0.829445	0.595528	0.738639	0.274361	0.292995	0.00341504	0.0415165	0.153072	n.d.	n.d.	n.d.	n.d.
KEGG_ASCORBATE_AND_ALDARATE_METABOLISM_MAP00053	51	73	17	18		0.376299	0.277856	-0.143141	0.00485273	0.128967	0.484363	0.350678	0.239986	0.357561	0.358147	n.d.	n.d.	n.d.	n.d.
KEGG_SULFUR_METABOLISM_MAP00920	52	62	28	12		0.433606	0.381248	0.653064	0.464394	0.483078	0.491739	0.334951	0.192513	0.26423	0.320858	n.d.	n.d.	n.d.	n.d.
KEGG_PENTOSE_AND_GLUCURONATE_INTERCONVERSIONS_MAP00040	53	66	25	24		0.666662	0.589847	-0.00591633	0.187636	0.359557	0.481168	0.325441	0.216028	0.304671	0.331827	n.d.	n.d.	n.d.	n.d.
KEGG_PANTOTHENATE_AND_COA_BIOSYNTHESIS_MAP00770	54	47	44	16		0.900906	0.927943	0.0888467	0.728509	0.661551	0.162351	0.0713016	0.33497	0.245751	0.203593	n.d.	n.d.	n.d.	n.d.
KEGG_ARACHIDONIC_ACID_METABOLISM_MAP00590	55	53	40	56		0.723879	0.234181	0.891951	0.573385	0.605849	0.32747	0.167722	0.180377	0.284442	0.240003	n.d.	n.d.	n.d.	n.d.
KEGG_FRUCTOSE_AND_MANNOSE_METABOLISM_MAP00051	56	24	69	34		0.781916	0.872297	0.890167	0.622314	0.791673	0.326222	0.173577	-0.0936538	-0.224119	0.0455063	n.d.	n.d.	n.d.	n.d.
KEGG_CORE_GLYCOLYSIS_MAP_M00001	57	63	31	24		0.423277	0.690314	0.29135	0.277378	0.42058	0.442205	0.278511	0.281564	0.238422	0.310175	n.d.	n.d.	n.d.	n.d.
KEGG_TYROSINE_METABOLISM_MAP00350	58	46	50	38		0.916626	0.528768	0.716892	0.543263	0.676387	0.430335	0.0590131	0.108555	0.0669546	0.166215	n.d.	n.d.	n.d.	n.d.
KEGG_OTHER_GLYCAN_DEGRADATION_MAP00511	59	36	60	17		0.829351	0.934012	0.615789	0.548826	0.731994	0.142581	0.0121671	0.168837	0.0646195	0.097051	n.d.	n.d.	n.d.	n.d.
KEGG_DRUG_METABOLISM-OTHER_ENZYMES_MAP00983	60	61	36	42		0.64764	0.702376	0.40295	0.235581	0.497136	0.328162	0.344309	0.250268	0.127649	0.262597	n.d.	n.d.	n.d.	n.d.
KEGG_STEROID_HORMONE_BIOSYNTHESIS_MAP00140	61	69	33	46		0.718183	0.0283348	0.491554	0.0591627	0.324309	0.550002	0.153986	0.332923	0.140695	0.294402	n.d.	n.d.	n.d.	n.d.
KEGG_LINOLEIC_ACID_METABOLISM_MAP00591	62	50	58	29		0.728397	0.508887	0.729705	0.520621	0.621903	0.153594	0.100095	0.0390586	0.143038	0.108946	n.d.	n.d.	n.d.	n.d.
KEGG_FATTY_ACID_ELONGATION_IN_MITOCHONDRIA_MAP00062	63	41	67	8		0.5951	0.912938	0.703169	0.650226	0.715358	0.0403767	-0.0857318	0.233717	0.0466015	0.0587408	n.d.	n.d.	n.d.	n.d.
KEGG_FOLATE_BIOSYNTHESIS_MAP00790	64	40	68	13		0.734112	0.76592	0.734316	0.639286	0.718409	0.285935	0.165853	-0.113594	-0.103758	0.0586092	n.d.	n.d.	n.d.	n.d.
KEGG_PENTOSE_PHOSPHATE_PATHWAY_MAP00030	65	49	63	23		0.712627	0.691271	0.730675	0.404241	0.634704	0.38587	0.179197	-0.0154922	-0.206142	0.0858582	n.d.	n.d.	n.d.	n.d.
KEGG_ALANINE_ASPARTATE_AND_GLUTAMATE_METABOLISM_MAP00250	66	56	64	30		0.724856	0.528593	0.670988	0.375991	0.575107	0.273073	0.0721824	0.0349602	-0.0583591	0.0804642	n.d.	n.d.	n.d.	n.d.
KEGG_TAURINE_AND_HYPOTAURINE_METABOLISM_MAP00430	67	65	59	10		0.63627	0.30035	0.348059	0.186852	0.367883	0.400584	0.168502	-0.0339168	-0.12886	0.101577	n.d.	n.d.	n.d.	n.d.
KEGG_TERPENOID_BACKBONE_BIOSYNTHESIS_MAP00900	68	55	70	13		0.761024	0.409105	0.669696	0.491869	0.582923	0.337902	-0.263461	0.186798	-0.0868963	0.0435855	n.d.	n.d.	n.d.	n.d.
KEGG_RIBOFLAVIN_METABOLISM_MAP00740	69	60	66	12		0.536627	0.529212	0.422766	0.554341	0.510737	-0.000357238	0.141145	0.104941	0.0168056	0.0656337	n.d.	n.d.	n.d.	n.d.
KEGG_ALPHA-LINOLENIC_ACID_METABOLISM_MAP00592	70	59	74	19		0.505998	0.327919	0.862241	0.54136	0.55938	-0.137777	-0.239647	-0.0113605	-0.186608	-0.143848	n.d.	n.d.	n.d.	n.d.
KEGG_PHENYLALANINE_METABOLISM_MAP00360	71	74	61	14		0.471651	-0.583461	0.12914	-0.0284167	-0.00277179	0.363556	-0.0478252	0.00408372	0.0577594	0.0943936	n.d.	n.d.	n.d.	n.d.
KEGG_GLYCOSAMINOGLYCAN_BIOSYNTHESIS-KERATAN_SULFATE_MAP00533	72	70	65	15		0.583672	0.374472	0.224478	0.0902161	0.31821	0.243281	0.130119	-0.0369877	-0.0717669	0.0661615	n.d.	n.d.	n.d.	n.d.
KEGG_NITROGEN_METABOLISM_MAP00910	73	72	72	21		0.318681	0.430979	0.12229	-0.0964691	0.19387	0.0725167	-0.103057	-0.0920151	-0.095689	-0.0545611	n.d.	n.d.	n.d.	n.d.
KEGG_UBIQUINONE_AND_OTHER_TERPENOID-QUINONE_BIOSYNTHESIS_MAP00130	74	71	73	7		0.566663	0.328173	0.185819	-0.0239235	0.264183	0.139859	-0.256967	-0.251335	-0.165924	-0.133592	n.d.	n.d.	n.d.	n.d.
