# Supplementary material for: Recurrent patterns of DNA copy number alterations in tumors reflect metabolic selection pressures
Source: Mol Syst Biol. 2017 Feb 15;13(2):914. doi: 10.15252/msb.20167159 (PMC5327725; doi:10.15252/msb.20167159)
Supplement: Supplementary file 7 — Table EV5 [file MSB-13-914-s007.xlsx]

## Sheet: Table EV5 index
Table EV5: Metabolic patterns of signature A and B MEF lines
Related to Fig. 6 and Fig. EV5.
glucose uptake and lactate production
Experiment set I
intracellular set I
intracellular isotopomers set I
media footprint set I
Experiment set II
intracellular set II
intracellular isotopomers set II
media footprint set II

## Sheet: gluc & lactate
MEF line	Signature	Replicate	Glucose consumption I	Lactate production I	Glucose consumption II	Lactate production II		back to index
			nM /10^6 cells/h
E2	B	1	614.513	606.133	802.765	1045.72
		2	631.265	637.573	833.894	1143.54
		3	593.669	655.708	865.105	1230.63
H2	B	1	389.508	474.298	630.972	1068.85
		2	396.219	553.746	701.909	1230.6
		3	370.565	592.355	683.859	1239.8
B7	B	1	283.662	137.13	455.227	81.0846
		2	282.746	161.722	487.149	0
		3	347.094	189.412	365.992	0
A2	B	1	382.943	495.916	538.862	NA
		2	490.043	514.922	580.786	1026.23
		3	414.55	562.575	571.017	972.072
A1	B	1	570.464	693.764	625.394	1129.47
		2	605.456	692.67	576.196	1038.63
		3	571.557	760.75	561.284	1111.36
D10	Mixed	1	418.583	633.313	505.839	952.622
		2	524.518	680.029	582.126	1115.12
		3	450.511	692.299	561.394	1122.16
F1	A	1	597.446	840.127	716.843	1131.86
		2	618.938	871.322	816.015	1315.87
		3	646.827	858.474	780.571	1301.34
A6	A	1	608.953	823.136	902.64	1382.5
		2	631.786	896.612	942.963	1619.28
		3	673.286	1007.94	910.717	1674.45
A3	A	1	688.309	760.961	918.858	1316.67
		2	615.245	711.403	884.568	1530.96
		3	594.371	810.953	905.235	1627.38
C8	A	1	588.286	547.745	737.48	1129.13
		2	578.757	571.205	774.74	1276.79
		3	608.192	694.019	811.53	1297.73
H1	A	1	768.686	1094.1	1127.64	1778.92
		2	831.239	1092.04	1161.72	1836.12
		3	780.973	1182.06	1106.07	1975.22
C9	A	1	728.866	927.829	999.64	1573.03
		2	756.943	1025.24	983.169	1689.05
		3	699.681	1147.25	1042.83	1890.6

## Sheet: intracellular set I
Name	Condition	Rep1	Rep2	Rep3	Av	Std	Norm_Av	Norm_Std	ANOVA	Sig		back to index
3PG	E2	131.977	136.046	118.114	128.712	9.4013	1	0.0730412	8.11165e-08	***
3PG	H2	92.5848	80.0209	83.4082	85.3379	6.50044	0.663013	0.0505036	8.11165e-08	***
3PG	B7	83.0453	97.0449	154.048	111.379	37.6089	0.865335	0.292194	8.11165e-08	***
3PG	A2	128.335	46.6343	100.685	91.8847	41.5551	0.713876	0.322853	8.11165e-08	***
3PG	A1	163.06	176.153	216.979	185.398	28.1231	1.4404	0.218496	8.11165e-08	***
3PG	D10	263.916	212.214	203.667	226.599	32.599	1.76051	0.25327	8.11165e-08	***
3PG	F1	169.147	211.446	213.489	198.027	25.0321	1.53853	0.194481	8.11165e-08	***
3PG	A6	115.096	142.649	141.041	132.929	15.4646	1.03276	0.120149	8.11165e-08	***
3PG	A3	262.879	233.841	268.598	255.106	18.6363	1.98199	0.14479	8.11165e-08	***
3PG	C8	103.361	102.526	142.495	116.127	22.8392	0.902225	0.177444	8.11165e-08	***
3PG	H1	148.935	196.141	176.024	173.7	23.6886	1.34952	0.184043	8.11165e-08	***
3PG	C9	139.827	153.957	162.128	151.971	11.2823	1.1807	0.0876552	8.11165e-08	***
a-KG	E2	402.687	512.378	577.944	497.67	88.5491	1	0.177927	1.33697e-07	***
a-KG	H2	205.134	336.769	348.431	296.778	79.58	0.596335	0.159905	1.33697e-07	***
a-KG	B7	369.444	837.644	1166.32	791.135	400.467	1.58968	0.804685	1.33697e-07	***
a-KG	A2	625.376	340.301	586.681	517.452	154.633	1.03975	0.310714	1.33697e-07	***
a-KG	A1	864.381	1270.04	1524.64	1219.69	332.997	2.4508	0.669113	1.33697e-07	***
a-KG	D10	1937.04	2060.98	1828.42	1942.15	116.363	3.90248	0.233815	1.33697e-07	***
a-KG	F1	853.06	1234.12	1371.52	1152.9	268.604	2.3166	0.539724	1.33697e-07	***
a-KG	A6	537.733	808.175	964.042	769.984	215.705	1.54718	0.433431	1.33697e-07	***
a-KG	A3	1076.37	1277.08	1603.35	1318.93	265.97	2.65022	0.53443	1.33697e-07	***
a-KG	C8	143.506	222.271	201.607	189.128	40.8385	0.380027	0.0820595	1.33697e-07	***
a-KG	H1	582.076	1358.56	844.466	928.367	394.982	1.86543	0.793664	1.33697e-07	***
a-KG	C9	174.721	524.608	512.481	403.937	198.599	0.811657	0.399058	1.33697e-07	***
Aconitate	E2	433.926	537.893	470.634	480.818	52.7263	1	0.10966	0.000122825	***
Aconitate	H2	147.631	220.087	202.657	190.125	37.8189	0.39542	0.0786553	0.000122825	***
Aconitate	B7	276.664	371.944	578.513	409.04	154.306	0.850718	0.320923	0.000122825	***
Aconitate	A2	294.878	163.864	383.405	280.716	110.454	0.58383	0.229721	0.000122825	***
Aconitate	A1	414.452	541.422	578.037	511.304	85.8508	1.06341	0.178552	0.000122825	***
Aconitate	D10	268.362	294.472	312.784	291.872	22.3248	0.607034	0.0464309	0.000122825	***
Aconitate	F1	410.371	476.937	501.996	463.101	47.3538	0.963154	0.0984859	0.000122825	***
Aconitate	A6	359.088	478.582	489.688	442.453	72.4092	0.920209	0.150596	0.000122825	***
Aconitate	A3	802.29	684.339	620.349	702.326	92.2946	1.46069	0.191953	0.000122825	***
Aconitate	C8	367.382	487.334	603.972	486.229	118.299	1.01126	0.246038	0.000122825	***
Aconitate	H1	256.354	549.159	367.218	390.91	147.833	0.813012	0.307462	0.000122825	***
Aconitate	C9	238.329	372.946	383.908	331.727	81.071	0.689924	0.168611	0.000122825	***
ADP	E2	636.716	759.665	614.516	670.299	78.1852	1	0.116642	1.66344e-05	***
ADP	H2	501.399	440.506	444.008	461.971	34.1906	0.689202	0.0510079	1.66344e-05	***
ADP	B7	462.087	605.709	792.731	620.176	165.796	0.925223	0.247347	1.66344e-05	***
ADP	A2	594.914	264.535	604.647	488.032	193.615	0.728082	0.288849	1.66344e-05	***
ADP	A1	624.408	726.62	690.254	680.427	51.8098	1.01511	0.0772937	1.66344e-05	***
ADP	D10	813.304	632.898	748.657	731.62	91.4021	1.09148	0.13636	1.66344e-05	***
ADP	F1	571.216	746.974	761.471	693.221	105.907	1.0342	0.158	1.66344e-05	***
ADP	A6	482.587	586.574	645.932	571.698	82.682	0.8529	0.123351	1.66344e-05	***
ADP	A3	866.48	769.315	793.657	809.817	50.5578	1.20814	0.0754257	1.66344e-05	***
ADP	C8	314.178	305.325	285.15	301.551	14.8774	0.449876	0.0221952	1.66344e-05	***
ADP	H1	285.089	479.11	411.883	392.027	98.5227	0.584855	0.146983	1.66344e-05	***
ADP	C9	444.609	406.461	403.282	418.117	22.9975	0.623777	0.0343093	1.66344e-05	***
Ala	E2	8915.61	8369.83	3901.31	7062.25	2751.02	1	0.389539	0.360682
Ala	H2	11138	9291.77	4911.93	8447.22	3197.78	1.19611	0.452799	0.360682
Ala	B7	2934.12	2630.73	1882.72	2482.53	541.141	0.351521	0.0766245	0.360682
Ala	A2	13106.1	5387.72	6157.02	8216.95	4251.57	1.1635	0.602013	0.360682
Ala	A1	12294.8	8082.79	4279.27	8218.94	4009.48	1.16378	0.567734	0.360682
Ala	D10	12714.3	7690.07	4099.42	8167.94	4327.3	1.15656	0.612737	0.360682
Ala	F1	4618.14	13071.9	6448.4	8046.14	4447.58	1.13932	0.629769	0.360682
Ala	A6	11614.7	11399.9	5710.55	9575.06	3348.49	1.35581	0.474139	0.360682
Ala	A3	17607.6	7889.85	4432.44	9976.64	6830.99	1.41267	0.967254	0.360682
Ala	C8	4519.2	5845.9	6431.56	5598.89	979.817	0.792791	0.13874	0.360682
Ala	H1	5440.55	7946.49	3111.81	5499.61	2417.88	0.778734	0.342367	0.360682
Ala	C9	6401.35	1751.07	3504.82	3885.75	2348.42	0.550214	0.332532	0.360682
AMP	E2	68.2901	136.994	129.117	111.467	37.5992	1	0.337312	3.36848e-05	***
AMP	H2	63.6263	82.1076	113.55	86.4278	25.2405	0.775367	0.226439	3.36848e-05	***
AMP	B7	67.9876	104.576	158.401	110.321	45.4795	0.989722	0.408008	3.36848e-05	***
AMP	A2	97.5268	54.0373	116.289	89.2844	31.934	0.800994	0.286488	3.36848e-05	***
AMP	A1	70.7658	120.632	119.587	103.662	28.4936	0.929978	0.255623	3.36848e-05	***
AMP	D10	156.181	144.739	147.302	149.407	6.0046	1.34037	0.0538689	3.36848e-05	***
AMP	F1	142.864	165.93	161.132	156.642	12.1708	1.40528	0.109187	3.36848e-05	***
AMP	A6	59.3855	97.1629	123.095	93.2145	32.0379	0.836252	0.28742	3.36848e-05	***
AMP	A3	162.288	211.774	197.192	190.418	25.4288	1.70829	0.228128	3.36848e-05	***
AMP	C8	39.863	35.9159	21.8632	32.5474	9.46089	0.291991	0.0848761	3.36848e-05	***
AMP	H1	51.1448	118.666	88.6418	86.151	33.8296	0.772883	0.303494	3.36848e-05	***
AMP	C9	58.969	78.3499	64.4764	67.2651	9.98684	0.603453	0.0895946	3.36848e-05	***
Arg-Succ	E2	7.09709	8.22605	7.79395	7.7057	0.569633	1	0.0739236	6.5212e-08	***
Arg-Succ	H2	2.23179	2.22133	2.28342	2.24552	0.0332409	0.29141	0.00431381	6.5212e-08	***
Arg-Succ	B7	0.788281	1.61781	2.26878	1.55829	0.742041	0.202226	0.0962977	6.5212e-08	***
Arg-Succ	A2	6.41357	2.3536	5.71551	4.82756	2.17075	0.626492	0.281707	6.5212e-08	***
Arg-Succ	A1	3.22987	3.43739	3.22841	3.29855	0.120237	0.428067	0.0156037	6.5212e-08	***
Arg-Succ	D10	2.65052	2.08206	2.15193	2.29484	0.310005	0.29781	0.0402307	6.5212e-08	***
Arg-Succ	F1	2.20425	2.60472	3.12855	2.64584	0.463521	0.343361	0.0601531	6.5212e-08	***
Arg-Succ	A6	2.68294	3.77397	4.3545	3.6038	0.848674	0.46768	0.110136	6.5212e-08	***
Arg-Succ	A3	4.13706	3.61519	4.49164	4.0813	0.440878	0.529647	0.0572145	6.5212e-08	***
Arg-Succ	C8	NA	0.341155	0.930875	0.636015	0.416995	0.0825383	0.0541152	6.5212e-08	***
Arg-Succ	H1	2.24944	4.47249	3.83389	3.5186	1.14457	0.456624	0.148535	6.5212e-08	***
Arg-Succ	C9	3.73733	3.59929	3.10603	3.48089	0.331888	0.451729	0.0430705	6.5212e-08	***
Asn	E2	564.501	1241.13	957.158	920.928	339.765	1	0.368937	0.000190445	***
Asn	H2	615.634	1017.07	853.872	828.86	201.886	0.900027	0.21922	0.000190445	***
Asn	B7	683.234	920.416	1124.32	909.324	220.752	0.987399	0.239706	0.000190445	***
Asn	A2	1393.22	859.627	1421.27	1224.71	316.479	1.32986	0.343652	0.000190445	***
Asn	A1	905.756	1324.51	892.07	1040.78	245.816	1.13014	0.266922	0.000190445	***
Asn	D10	1640.67	1409.72	987.498	1345.96	331.221	1.46153	0.35966	0.000190445	***
Asn	F1	488.555	925.717	704.347	706.207	218.587	0.766842	0.237355	0.000190445	***
Asn	A6	566.129	1078.02	1176.44	940.196	327.668	1.02092	0.355801	0.000190445	***
Asn	A3	1686.28	1491.91	963.356	1380.52	374.114	1.49905	0.406236	0.000190445	***
Asn	C8	87.6806	100.211	107.473	98.4549	10.0122	0.106908	0.0108719	0.000190445	***
Asn	H1	589.954	1125.82	866.459	860.744	267.979	0.934649	0.290988	0.000190445	***
Asn	C9	159.516	373.939	556.619	363.358	198.763	0.394556	0.215829	0.000190445	***
Asp	E2	6906.02	6581.59	5632.37	6373.33	661.872	1	0.10385	3.14159e-08	***
Asp	H2	4343.38	4398.56	4323.05	4355	39.0687	0.683316	0.00613004	3.14159e-08	***
Asp	B7	4150.98	4471.77	6723.05	5115.27	1401.59	0.802605	0.219915	3.14159e-08	***
Asp	A2	5564.7	3060.1	5685.06	4769.95	1482	0.748424	0.232532	3.14159e-08	***
Asp	A1	6825.61	6816.78	6999.62	6880.67	103.107	1.0796	0.016178	3.14159e-08	***
Asp	D10	6619.82	6206.64	6527.23	6451.23	216.822	1.01222	0.0340203	3.14159e-08	***
Asp	F1	7146.12	8026.87	8764.11	7979.04	810.054	1.25194	0.127101	3.14159e-08	***
Asp	A6	3942.64	4200.95	4686.2	4276.6	377.507	0.671015	0.0592324	3.14159e-08	***
Asp	A3	9076.76	8154.58	9183.43	8804.92	565.734	1.38153	0.0887659	3.14159e-08	***
Asp	C8	3418.67	4006.25	5141.28	4188.73	875.682	0.657229	0.137398	3.14159e-08	***
Asp	H1	2369.8	3387.08	2915.42	2890.77	509.091	0.453573	0.0798784	3.14159e-08	***
Asp	C9	6830.5	5765.67	6194.97	6263.71	535.736	0.982801	0.084059	3.14159e-08	***
ATP	E2	4151.72	3891.36	3428.61	3823.9	366.248	1	0.0957787	0.000305284	***
ATP	H2	2969.74	2754.07	2764.03	2829.28	121.743	0.739893	0.0318374	0.000305284	***
ATP	B7	2516.66	3264.42	4278.85	3353.31	884.45	0.876935	0.231295	0.000305284	***
ATP	A2	3548.29	2025.74	4212.83	3262.29	1121.24	0.853132	0.29322	0.000305284	***
ATP	A1	3758.92	4326.88	3874.17	3986.66	300.226	1.04256	0.078513	0.000305284	***
ATP	D10	6009.57	5114.66	4716.61	5280.28	662.2	1.38086	0.173174	0.000305284	***
ATP	F1	2899.17	4209.93	4111.5	3740.2	730.015	0.978111	0.190909	0.000305284	***
ATP	A6	2747.66	3126.1	3373.11	3082.29	315.016	0.80606	0.0823809	0.000305284	***
ATP	A3	5175.21	4641.08	4134.38	4650.22	520.471	1.2161	0.13611	0.000305284	***
ATP	C8	2043.22	2140.15	2486.36	2223.24	232.965	0.581407	0.0609233	0.000305284	***
ATP	H1	2807.73	4298.87	3489.98	3532.19	746.465	0.923715	0.19521	0.000305284	***
ATP	C9	3706.89	2958.96	3487.21	3384.36	384.428	0.885054	0.100533	0.000305284	***
Cit	E2	13357.3	14139.6	12729.1	13408.7	706.642	1	0.0527004	3.19654e-05	***
Cit	H2	5819.32	6988.48	6525.03	6444.28	588.751	0.480606	0.0439083	3.19654e-05	***
Cit	B7	8013.34	9640.53	15173.5	10942.5	3753.43	0.816074	0.279926	3.19654e-05	***
Cit	A2	9239.65	4944.08	10588.3	8257.35	2947.55	0.615822	0.219824	3.19654e-05	***
Cit	A1	12061.4	14981.9	16917.9	14653.7	2444.82	1.09285	0.182332	3.19654e-05	***
Cit	D10	8074.65	8377.5	9169.74	8540.63	565.474	0.636949	0.0421723	3.19654e-05	***
Cit	F1	10097.6	11854.2	12644	11531.9	1303.44	0.860037	0.097209	3.19654e-05	***
Cit	A6	8498.11	9697.79	10309.2	9501.68	921.314	0.708623	0.0687104	3.19654e-05	***
Cit	A3	21227	17412.5	17997.8	18879.1	2054.31	1.40798	0.153207	3.19654e-05	***
Cit	C8	10756	13343.3	15816.5	13305.3	2530.48	0.992288	0.18872	3.19654e-05	***
Cit	H1	7567	13909.9	10145.9	10540.9	3189.84	0.786129	0.237894	3.19654e-05	***
Cit	C9	9410.72	12004.2	12347	11254	1605.48	0.839307	0.119735	3.19654e-05	***
F1,6BP	E2	1127.5	1233.18	1115.4	1158.69	64.7913	1	0.0559176	9.68401e-11	***
F1,6BP	H2	426.48	407.977	423.374	419.277	9.90871	0.361853	0.00855162	9.68401e-11	***
F1,6BP	B7	130.158	152.47	233.84	172.156	54.5724	0.148578	0.0470982	9.68401e-11	***
F1,6BP	A2	243.8	101.332	211.661	185.598	74.7246	0.160179	0.0644904	9.68401e-11	***
F1,6BP	A1	713.278	655.689	659.564	676.177	32.1886	0.583569	0.0277801	9.68401e-11	***
F1,6BP	D10	512.7	472.874	457.722	481.099	28.3968	0.415208	0.0245076	9.68401e-11	***
F1,6BP	F1	637.454	869.148	882.784	796.462	137.874	0.687379	0.118991	9.68401e-11	***
F1,6BP	A6	604.058	721.773	883.334	736.388	140.211	0.635533	0.121007	9.68401e-11	***
F1,6BP	A3	1389.15	1559.56	1204	1384.24	177.833	1.19465	0.153477	9.68401e-11	***
F1,6BP	C8	521.086	589.463	641.088	583.879	60.1952	0.503911	0.0519509	9.68401e-11	***
F1,6BP	H1	1047.02	1840.93	1522.41	1470.12	399.529	1.26878	0.344809	9.68401e-11	***
F1,6BP	C9	993.268	990.518	1102.76	1028.85	64.0245	0.887939	0.0552558	9.68401e-11	***
Fum	E2	513.153	550.148	486.348	516.55	32.0354	1	0.0620181	7.751e-07	***
Fum	H2	248.378	291.108	286.193	275.226	23.3809	0.532816	0.0452637	7.751e-07	***
Fum	B7	315.799	357.446	514.562	395.935	104.823	0.7665	0.202928	7.751e-07	***
Fum	A2	382.325	277.727	447.44	369.164	85.6189	0.714673	0.165751	7.751e-07	***
Fum	A1	749.821	676.978	680.957	702.585	40.9556	1.36015	0.0792868	7.751e-07	***
Fum	D10	402.093	416.96	386.884	401.979	15.0384	0.7782	0.0291133	7.751e-07	***
Fum	F1	506.671	591.424	575.286	557.794	45.0024	1.07985	0.0871212	7.751e-07	***
Fum	A6	489.054	553.03	579.161	540.415	46.3591	1.0462	0.0897475	7.751e-07	***
Fum	A3	714.012	647.082	605.731	655.608	54.642	1.26921	0.105783	7.751e-07	***
Fum	C8	274.829	389.186	91.1366	251.717	150.363	0.487305	0.291091	7.751e-07	***
Fum	H1	521.465	908.014	772.928	734.136	196.173	1.42123	0.379776	7.751e-07	***
Fum	C9	639.182	675.574	660.277	658.344	18.2729	1.2745	0.035375	7.751e-07	***
G3P	E2	18.3346	17.0873	16.2411	17.221	1.05314	1	0.0611546	3.95941e-09	***
G3P	H2	17.0833	16.8532	15.1704	16.369	1.04434	0.950525	0.0606432	3.95941e-09	***
G3P	B7	1.58523	2.25475	2.71009	2.18336	0.565816	0.126785	0.0328562	3.95941e-09	***
G3P	A2	13.2275	7.5061	16.1845	12.3061	4.41198	0.714595	0.256197	3.95941e-09	***
G3P	A1	21.9893	22.701	26.295	23.6618	2.30807	1.374	0.134026	3.95941e-09	***
G3P	D10	18.1648	19.1349	20.8203	19.3733	1.34374	1.12498	0.0780291	3.95941e-09	***
G3P	F1	48.3646	58.0796	61.1752	55.8731	6.68422	3.24447	0.388143	3.95941e-09	***
G3P	A6	49.6173	56.2621	63.5636	56.481	6.97572	3.27977	0.40507	3.95941e-09	***
G3P	A3	31.4323	28.8885	27.669	29.3299	1.92006	1.70315	0.111495	3.95941e-09	***
G3P	C8	20.4863	26.6752	28.2926	25.1514	4.12025	1.4605	0.239257	3.95941e-09	***
G3P	H1	69.8869	146.562	91.6051	102.685	39.5202	5.96276	2.29488	3.95941e-09	***
G3P	C9	70.5975	98.1135	90.2318	86.3142	14.1701	5.01215	0.822839	3.95941e-09	***
G6P-F6P	E2	239.932	221.385	169.616	210.311	36.4427	1	0.17328	1.93694e-06	***
G6P-F6P	H2	138.417	143.486	148.91	143.604	5.24723	0.682818	0.0249499	1.93694e-06	***
G6P-F6P	B7	147.202	140.93	182.223	156.785	22.2521	0.745492	0.105806	1.93694e-06	***
G6P-F6P	A2	182.98	73.5672	138.021	131.523	54.9951	0.625372	0.261494	1.93694e-06	***
G6P-F6P	A1	218.866	177.993	232.081	209.647	28.198	0.996841	0.134077	1.93694e-06	***
G6P-F6P	D10	158.894	127.17	160.273	148.779	18.7269	0.707423	0.0890436	1.93694e-06	***
G6P-F6P	F1	204.004	252.23	290.345	248.86	43.269	1.18329	0.205738	1.93694e-06	***
G6P-F6P	A6	151.034	167.706	175.681	164.807	12.5765	0.783635	0.0597996	1.93694e-06	***
G6P-F6P	A3	394.858	294.579	335.61	341.682	50.4147	1.62465	0.239715	1.93694e-06	***
G6P-F6P	C8	238.963	273.504	273.713	262.06	20.0028	1.24606	0.0951105	1.93694e-06	***
G6P-F6P	H1	213.577	354.23	281.514	283.107	70.3401	1.34614	0.334457	1.93694e-06	***
G6P-F6P	C9	268.183	243.764	274.087	262.012	16.076	1.24583	0.0764393	1.93694e-06	***
Gln	E2	55042.7	49895	30354.9	45097.6	13024.4	1	0.288805	0.0158406	*
Gln	H2	26881.6	26399.3	18371.8	23884.2	4779.98	0.529613	0.105992	0.0158406	*
Gln	B7	42956.9	39174.7	37857.5	39996.3	2647.12	0.886885	0.0586976	0.0158406	*
Gln	A2	48749.1	24769.3	35218.6	36245.7	12022.9	0.803717	0.266597	0.0158406	*
Gln	A1	60620.8	45177	27184.6	44327.5	16734.3	0.982925	0.371069	0.0158406	*
Gln	D10	57355.4	47246.7	29187.4	44596.5	14269.8	0.98889	0.316421	0.0158406	*
Gln	F1	13768.6	29924	20092.9	21261.8	8140.93	0.471463	0.180518	0.0158406	*
Gln	A6	38294.8	39181.5	31198.6	36225	4375.49	0.803259	0.0970228	0.0158406	*
Gln	A3	67679.7	42293.5	26817.2	45596.8	20630.5	1.01107	0.457464	0.0158406	*
Gln	C8	8589.84	14093.1	13334.3	12005.7	2982.49	0.266217	0.0661342	0.0158406	*
Gln	H1	26431.7	38776	22474.8	29227.5	8502.62	0.648096	0.188538	0.0158406	*
Gln	C9	37911.7	19752.5	33165.1	30276.4	9417.92	0.671354	0.208834	0.0158406	*
Glu	E2	30814.1	29705.7	25239	28586.3	2951.27	1	0.103241	9.78903e-08	***
Glu	H2	19088.7	20396.6	19431.3	19638.9	678.204	0.687005	0.0237248	9.78903e-08	***
Glu	B7	23929.4	27078.3	39663.4	30223.7	8325.21	1.05728	0.291231	9.78903e-08	***
Glu	A2	21354.2	12376.7	23897.9	19209.6	6052.57	0.671988	0.21173	9.78903e-08	***
Glu	A1	35488.1	37646.2	37924.4	37019.6	1333.56	1.29501	0.0466505	9.78903e-08	***
Glu	D10	36286.3	35293.7	35228.3	35602.8	592.857	1.24545	0.0207393	9.78903e-08	***
Glu	F1	24940.4	28125.9	30110	27725.4	2607.95	0.969886	0.0912311	9.78903e-08	***
Glu	A6	20596	22520.3	24942.8	22686.4	2178.15	0.793611	0.0761959	9.78903e-08	***
Glu	A3	48186.9	43522.5	45672.7	45794	2334.6	1.60196	0.0816685	9.78903e-08	***
Glu	C8	13865.7	16835.7	20396.5	17032.6	3269.86	0.595833	0.114386	9.78903e-08	***
Glu	H1	22795.5	35032.6	29137.9	28988.7	6119.91	1.01408	0.214086	9.78903e-08	***
Glu	C9	29084.9	28767.8	30948.6	29600.4	1178.27	1.03548	0.0412181	9.78903e-08	***
Gly	E2	3290.33	3295.59	1829.4	2805.11	844.99	1	0.301233	0.000177223	***
Gly	H2	4111.01	3980.17	2680.25	3590.47	790.99	1.27998	0.281982	0.000177223	***
Gly	B7	3786.07	4110.61	3386.62	3761.1	362.639	1.3408	0.129278	0.000177223	***
Gly	A2	6271.46	3573.03	4121.98	4655.49	1426.14	1.65965	0.508407	0.000177223	***
Gly	A1	4290.26	3976.16	2096.93	3454.45	1186.09	1.23149	0.422833	0.000177223	***
Gly	D10	10372.7	7805.31	4147.31	7441.76	3128.55	2.65293	1.11531	0.000177223	***
Gly	F1	1401.19	3681.53	2117.95	2400.22	1166.08	0.855662	0.4157	0.000177223	***
Gly	A6	3389.02	3902.62	2791.17	3360.93	556.257	1.19815	0.198301	0.000177223	***
Gly	A3	5297.21	3422.74	1934.72	3551.56	1684.94	1.2661	0.600669	0.000177223	***
Gly	C8	392.038	1058.58	917.255	789.292	351.214	0.281377	0.125205	0.000177223	***
Gly	H1	1401.77	2088.32	1092.31	1527.47	509.767	0.544531	0.181728	0.000177223	***
Gly	C9	1479.06	619.57	1183.33	1093.99	436.656	0.389998	0.155665	0.000177223	***
Lac	E2	17011.1	19113.6	17716.9	17947.2	1069.97	1	0.0596179	1.65924e-06	***
Lac	H2	12211.4	15038.6	16444.4	14564.8	2155.9	0.811535	0.120125	1.65924e-06	***
Lac	B7	6147.08	7232.14	9277.46	7552.23	1589.55	0.420803	0.0885682	1.65924e-06	***
Lac	A2	16737.4	8713.68	17174.2	14208.4	4763.61	0.79168	0.265423	1.65924e-06	***
Lac	A1	20353.8	21033.9	17298.6	19562.1	1989.55	1.08998	0.110856	1.65924e-06	***
Lac	D10	18131.7	19845.8	15370.2	17782.6	2258.17	0.990828	0.125823	1.65924e-06	***
Lac	F1	27793.8	26792	24081.7	26222.5	1920.45	1.46109	0.107006	1.65924e-06	***
Lac	A6	25185.2	38565.7	40936	34895.6	8492.58	1.94435	0.473198	1.65924e-06	***
Lac	A3	21415.2	18897	14050.1	18120.8	3743.39	1.00967	0.208578	1.65924e-06	***
Lac	C8	13288.2	13229.9	15021.8	13846.6	1018.14	0.771521	0.0567297	1.65924e-06	***
Lac	H1	17139.3	28207.3	30109.9	25152.2	7004.24	1.40145	0.390269	1.65924e-06	***
Lac	C9	21076.3	23893.6	25287.8	23419.2	2145.42	1.3049	0.119541	1.65924e-06	***
Mal	E2	5160.86	5183.15	4399.45	4914.49	446.176	1	0.0907878	2.18547e-08	***
Mal	H2	2402.14	2721.84	2591.98	2571.99	160.783	0.523348	0.0327162	2.18547e-08	***
Mal	B7	2112.46	2320.18	3120.19	2517.61	532.086	0.512284	0.108269	2.18547e-08	***
Mal	A2	3709.87	2503.44	3921.11	3378.14	764.841	0.687384	0.15563	2.18547e-08	***
Mal	A1	6840.19	5830.89	5841.53	6170.87	579.671	1.25565	0.117952	2.18547e-08	***
Mal	D10	3724.57	3729.36	3489.35	3647.76	137.208	0.742246	0.0279192	2.18547e-08	***
Mal	F1	4243.41	5266.31	4975.29	4828.34	527.047	0.98247	0.107244	2.18547e-08	***
Mal	A6	4547.1	4746.4	4908.84	4734.11	181.182	0.963297	0.0368669	2.18547e-08	***
Mal	A3	6809.91	5878	5357.36	6015.09	735.915	1.22395	0.149744	2.18547e-08	***
Mal	C8	2505.07	3418.4	2754.4	2892.62	472.095	0.588591	0.0960619	2.18547e-08	***
Mal	H1	4969.06	8092.85	6866.29	6642.73	1573.85	1.35166	0.320246	2.18547e-08	***
Mal	C9	6073.27	5651.8	6016.47	5913.85	228.708	1.20335	0.0465375	2.18547e-08	***
P-Ser	E2	481.083	620.092	560.16	553.779	69.7242	1	0.125906	1.05081e-05	***
P-Ser	H2	317.357	429.162	457.832	401.45	74.2246	0.724929	0.134033	1.05081e-05	***
P-Ser	B7	458.125	570.102	893.596	640.608	226.135	1.15679	0.408349	1.05081e-05	***
P-Ser	A2	407.129	260.566	588.352	418.682	164.198	0.756046	0.296505	1.05081e-05	***
P-Ser	A1	719.634	874.288	912.6	835.507	102.162	1.50874	0.184481	1.05081e-05	***
P-Ser	D10	759.136	817.175	803.552	793.288	30.3503	1.4325	0.0548058	1.05081e-05	***
P-Ser	F1	624.39	662.79	705.224	664.135	40.4336	1.19928	0.0730141	1.05081e-05	***
P-Ser	A6	403.071	528.048	595.953	509.024	97.8382	0.919183	0.176674	1.05081e-05	***
P-Ser	A3	995.118	991.062	990.576	992.252	2.49425	1.79178	0.00450405	1.05081e-05	***
P-Ser	C8	169.253	318.858	330.574	272.895	89.9481	0.492787	0.162426	1.05081e-05	***
P-Ser	H1	431.643	802.466	739.358	657.822	198.402	1.18788	0.35827	1.05081e-05	***
P-Ser	C9	339.073	635.927	565.226	513.409	155.062	0.927101	0.280008	1.05081e-05	***
PEP	E2	17.2932	9.98773	7.16815	11.483	5.22554	1	0.455066	0.000298437	***
PEP	H2	10.5993	7.55037	5.46576	7.8718	2.5818	0.685515	0.224836	0.000298437	***
PEP	B7	12.7417	7.32046	9.71674	9.92631	2.7167	0.864432	0.236584	0.000298437	***
PEP	A2	15.6065	3.84084	8.01136	9.15289	5.9653	0.797079	0.519488	0.000298437	***
PEP	A1	25.739	21.7806	29.4631	25.6609	3.84186	2.23468	0.334568	0.000298437	***
PEP	D10	24.6033	14.4271	14.7647	17.9317	5.78023	1.56158	0.503371	0.000298437	***
PEP	F1	2.45118	8.71863	8.95649	6.70877	3.68909	0.584233	0.321264	0.000298437	***
PEP	A6	11.6046	10.9463	5.84011	9.46366	3.15531	0.824143	0.27478	0.000298437	***
PEP	A3	36.482	19.0844	19.8495	25.1386	9.83107	2.1892	0.856138	0.000298437	***
PEP	C8	10.6873	8.4805	7.56786	8.91187	1.60382	0.77609	0.139668	0.000298437	***
PEP	H1	23.5969	21.1827	14.1759	19.6519	4.89353	1.71138	0.426153	0.000298437	***
PEP	C9	24.6666	12.7407	16.1208	17.8427	6.14656	1.55383	0.535273	0.000298437	***
Pro	E2	33823	28061.7	12699.8	24861.5	10919.2	1	0.439201	0.00662682	**
Pro	H2	89927.2	86565.3	42629.8	73040.8	26390.3	2.93791	1.06149	0.00662682	**
Pro	B7	18333.9	13525.6	11068.4	14309.3	3695.61	0.575561	0.148648	0.00662682	**
Pro	A2	54433.7	24248.1	26128.3	34936.7	16911	1.40525	0.680209	0.00662682	**
Pro	A1	34090.5	22075.7	12371.4	22845.9	10880	0.918927	0.437625	0.00662682	**
Pro	D10	94497	54044.4	29594.1	59378.5	32778.6	2.38837	1.31845	0.00662682	**
Pro	F1	9592.89	24263.6	13154.7	15670.4	7652.06	0.630308	0.307787	0.00662682	**
Pro	A6	58406.2	50189.9	28602.6	45732.9	15393.6	1.83951	0.619174	0.00662682	**
Pro	A3	60328.2	26577.6	16729.5	34545.1	22865.3	1.3895	0.919707	0.00662682	**
Pro	C8	44422.4	41814.3	40927.4	42388	1816.8	1.70497	0.0730767	0.00662682	**
Pro	H1	25701	31974.3	12923.3	23532.9	9708.76	0.946558	0.390514	0.00662682	**
Pro	C9	40685.3	10921	19576.1	23727.5	15310.3	0.954386	0.615822	0.00662682	**
Pyr	E2	504.605	171.125	81.2231	252.318	223.063	1	0.884057	0.32996
Pyr	H2	222.09	119.34	75.0142	138.815	75.447	0.550158	0.299016	0.32996
Pyr	B7	441.63	184.994	182.663	269.762	148.846	1.06914	0.589915	0.32996
Pyr	A2	266.733	48.8465	65.1709	126.917	121.359	0.503004	0.480978	0.32996
Pyr	A1	540.602	160.51	115.885	272.332	233.397	1.07932	0.925013	0.32996
Pyr	D10	216.701	117.796	64.4239	132.974	77.2647	0.527009	0.30622	0.32996
Pyr	F1	85.7184	119.95	78.8273	94.8318	22.0239	0.375843	0.0872864	0.32996
Pyr	A6	310.06	133.23	102.019	181.769	112.193	0.720399	0.444651	0.32996
Pyr	A3	387.268	126.647	83.5857	199.167	164.317	0.78935	0.65123	0.32996
Pyr	C8	755.057	388.517	285.327	476.3	246.862	1.8877	0.978377	0.32996
Pyr	H1	225.463	157.856	75.9292	153.083	74.8811	0.606706	0.296773	0.32996
Pyr	C9	637.248	127.173	177.364	313.928	281.126	1.24418	1.11417	0.32996
R5P	E2	21.3483	21.8017	12.5219	18.5573	5.23171	1	0.281922	0.00493555	**
R5P	H2	11.5999	6.49496	16.6919	11.5956	5.09846	0.624853	0.274741	0.00493555	**
R5P	B7	0.532474	1.73649	25.0567	9.10855	13.8246	0.490833	0.744968	0.00493555	**
R5P	A2	16.4414	4.11228	18.1268	12.8935	7.65129	0.694792	0.412306	0.00493555	**
R5P	A1	23.0596	21.8963	6.55793	17.1713	9.20983	0.925311	0.496291	0.00493555	**
R5P	D10	23.3906	29.8407	28.5569	27.2627	3.41421	1.46911	0.183982	0.00493555	**
R5P	F1	18.6825	9.92904	25.5068	18.0395	7.80878	0.972094	0.420792	0.00493555	**
R5P	A6	11.3634	27.9054	21.5999	20.2896	8.34847	1.09335	0.449875	0.00493555	**
R5P	A3	8.20193	29.0799	31.1688	22.8169	12.6999	1.22954	0.684363	0.00493555	**
R5P	C8	1.91192	1.41884	7.61083	3.64719	3.44145	0.196537	0.18545	0.00493555	**
R5P	H1	27.8081	60.5585	37.5051	41.9572	16.823	2.26095	0.906543	0.00493555	**
R5P	C9	8.78133	13.9526	15.4332	12.7224	3.49242	0.685572	0.188196	0.00493555	**
Rib	E2	3.04225	1.51155	0.905683	1.81983	1.10114	1	0.605078	8.87047e-06	***
Rib	H2	2.19943	1.35516	1.35428	1.63629	0.487692	0.899146	0.267988	8.87047e-06	***
Rib	B7	5.23407	1.99489	2.51005	3.24634	1.74059	1.78387	0.956457	8.87047e-06	***
Rib	A2	1.98361	0.166583	0.758843	0.96968	0.926682	0.532842	0.509214	8.87047e-06	***
Rib	A1	4.52238	1.99991	1.63461	2.71897	1.57245	1.49408	0.864064	8.87047e-06	***
Rib	D10	1.4115	0.984113	0.92091	1.10551	0.266877	0.60748	0.146649	8.87047e-06	***
Rib	F1	3.54141	5.54421	4.21843	4.43468	1.01876	2.43687	0.559813	8.87047e-06	***
Rib	A6	8.68731	4.28897	3.17012	5.38214	2.91652	2.9575	1.60264	8.87047e-06	***
Rib	A3	8.59112	5.63487	3.01039	5.74546	2.79201	3.15714	1.53421	8.87047e-06	***
Rib	C8	17.3952	9.19929	10.5201	12.3715	4.40048	6.79818	2.41808	8.87047e-06	***
Rib	H1	11.2979	9.07685	6.59786	8.99088	2.35121	4.94051	1.29199	8.87047e-06	***
Rib	C9	4.31588	2.28667	3.54658	3.38304	1.02444	1.85899	0.562935	8.87047e-06	***
S7P	E2	23.8661	23.3969	18.2643	21.8425	3.10761	1	0.142274	4.20622e-10	***
S7P	H2	24.3199	24.8005	26.7691	25.2965	1.29779	1.15813	0.0594157	4.20622e-10	***
S7P	B7	1.50692	2.38	2.63622	2.17438	0.592065	0.0995483	0.0271061	4.20622e-10	***
S7P	A2	14.9154	5.41253	8.7528	9.69357	4.82077	0.443795	0.220706	4.20622e-10	***
S7P	A1	29.1488	25.7008	28.8258	27.8918	1.90435	1.27695	0.0871858	4.20622e-10	***
S7P	D10	13.6757	11.1027	11.1326	11.9703	1.47697	0.548031	0.0676192	4.20622e-10	***
S7P	F1	25.7579	30.2546	32.8085	29.607	3.56961	1.35548	0.163425	4.20622e-10	***
S7P	A6	33.9269	37.4413	36.1791	35.8491	1.78028	1.64126	0.0815054	4.20622e-10	***
S7P	A3	20.7872	21.0409	23.1938	21.674	1.32234	0.992286	0.0605399	4.20622e-10	***
S7P	C8	0.0398807	14.8565	0.0545089	4.98364	8.55018	0.228163	0.391448	4.20622e-10	***
S7P	H1	40.6531	59.5172	52.4645	50.8783	9.53154	2.32933	0.436377	4.20622e-10	***
S7P	C9	21.2332	39.1316	32.4611	30.942	9.04539	1.4166	0.41412	4.20622e-10	***
Ser	E2	1199.35	1454.22	988.296	1213.96	233.308	1	0.192188	7.97408e-08	***
Ser	H2	373.043	429.853	342.322	381.739	44.4089	0.314459	0.036582	7.97408e-08	***
Ser	B7	1768.26	2050.62	2137.9	1985.59	193.209	1.63564	0.159157	7.97408e-08	***
Ser	A2	2245.6	1240.55	1769.08	1751.74	502.748	1.443	0.41414	7.97408e-08	***
Ser	A1	2447.87	2400.39	1451.68	2099.98	561.946	1.72987	0.462905	7.97408e-08	***
Ser	D10	3907.04	3391.42	2312.19	3203.55	813.852	2.63894	0.670413	7.97408e-08	***
Ser	F1	773.519	1617.96	1259.86	1217.11	423.84	1.0026	0.349139	7.97408e-08	***
Ser	A6	1214.03	1598.34	1552.6	1454.99	209.928	1.19855	0.172929	7.97408e-08	***
Ser	A3	1833.02	1438.79	1104.64	1458.82	364.601	1.20171	0.300341	7.97408e-08	***
Ser	C8	471.928	503.389	580.33	518.549	55.7688	0.427156	0.0459398	7.97408e-08	***
Ser	H1	792.095	1228.16	840.339	953.531	239.056	0.785475	0.196923	7.97408e-08	***
Ser	C9	285.331	287.287	490.496	354.371	117.891	0.291915	0.0971134	7.97408e-08	***
Succ	E2	548.85	684.051	492.558	575.153	98.4193	1	0.171119	0.00018906	***
Succ	H2	295.107	311.609	354.822	320.513	30.8371	0.557265	0.0536155	0.00018906	***
Succ	B7	396.273	420.641	619.772	478.895	122.609	0.83264	0.213177	0.00018906	***
Succ	A2	377.964	255.608	357.46	330.344	65.5302	0.574359	0.113935	0.00018906	***
Succ	A1	453.63	422.947	404.575	427.051	24.7836	0.7425	0.0430905	0.00018906	***
Succ	D10	374.89	314.178	254.115	314.394	60.388	0.546628	0.104995	0.00018906	***
Succ	F1	251.233	251.005	188.896	230.378	35.9247	0.400551	0.0624612	0.00018906	***
Succ	A6	312.109	276.051	288.529	292.229	18.3117	0.50809	0.0318379	0.00018906	***
Succ	A3	526.941	415.67	374.524	439.045	78.8514	0.763354	0.137096	0.00018906	***
Succ	C8	292.975	377.874	314.094	328.314	44.1994	0.57083	0.0768481	0.00018906	***
Succ	H1	267.257	469.678	315.294	350.743	105.764	0.609826	0.183888	0.00018906	***
Succ	C9	367.936	422.733	390.118	393.596	27.5635	0.684332	0.0479239	0.00018906	***
UMP	E2	25.3025	57.0554	51.1321	44.4967	16.8844	1	0.379454	6.49513e-05	***
UMP	H2	22.662	35.9958	30.7898	29.8159	6.72003	0.670069	0.151023	6.49513e-05	***
UMP	B7	29.9507	34.6834	59.9339	41.5227	16.1193	0.933163	0.362258	6.49513e-05	***
UMP	A2	25.789	18.9412	47.821	30.8504	15.0905	0.693319	0.339138	6.49513e-05	***
UMP	A1	22.5278	57.2117	47.1471	42.2955	17.8437	0.950532	0.401012	6.49513e-05	***
UMP	D10	41.3294	44.4523	44.1696	43.3171	1.72717	0.97349	0.0388157	6.49513e-05	***
UMP	F1	43.219	51.8898	43.9617	46.3569	4.80608	1.0418	0.10801	6.49513e-05	***
UMP	A6	24.4935	35.3014	37.3634	32.3861	6.91251	0.727832	0.155349	6.49513e-05	***
UMP	A3	72.9157	102.333	64.6782	79.9758	19.7954	1.79734	0.444875	6.49513e-05	***
UMP	C8	0.121351	1.67578	1.99309	1.26341	1.0017	0.0283933	0.0225117	6.49513e-05	***
UMP	H1	20.7929	43.463	52.693	38.983	16.4151	0.876087	0.368907	6.49513e-05	***
UMP	C9	9.17267	25.6506	16.5227	17.1153	8.25491	0.384642	0.185518	6.49513e-05	***

## Sheet: intracellular isotopomers set I
Name	Condition	Isotopomer	Rep1	Rep2	Rep3	X..Rep1	X..Rep2	X..Rep3	Av	Std	ANOVA	Sig	Iso		back to index
3PG	E2	M0	66.4997	68.4157	58.6124	52.0873	51.9854	51.2979	51.7902	0.429387	5.91002e-06	***	0
3PG	E2	M1	4.09363	4.66253	3.7095	1.45227	1.78831	1.51803	1.58621	0.178093	7.85552e-13	***	1
3PG	E2	M2	60.9935	62.3881	55.1861	46.6926	46.3241	47.2044	46.7404	0.442114	2.96661e-07	***	2
3PG	E2	M3	0.390234	0.579683	0.605887	0.295683	0.426094	0.512969	0.411582	0.109367	6.67188e-08	***	3
3PG	H2	M0	46.1664	40.1704	41.8198	51.5464	51.8936	51.8304	51.7568	0.184977	5.91002e-06	***	0
3PG	H2	M1	4.58732	4.10635	4.55917	3.36452	3.5339	3.87796	3.59212	0.261625	7.85552e-13	***	1
3PG	H2	M2	41.049	34.8954	36.0814	44.7511	44.0105	43.65	44.1372	0.561392	2.96661e-07	***	2
3PG	H2	M3	0.781988	0.848692	0.947738	0.844618	1.06059	1.13627	1.01382	0.151343	6.67188e-08	***	3
3PG	B7	M0	41.1686	48.4196	76.0584	51.2463	51.5774	51.0392	51.2876	0.271479	5.91002e-06	***	0
3PG	B7	M1	3.80729	5.32422	8.37817	2.99602	3.90701	3.87606	3.59303	0.517259	7.85552e-13	***	1
3PG	B7	M2	37.0919	42.3885	68.1832	45.0908	44.0745	44.6636	44.6096	0.510299	2.96661e-07	***	2
3PG	B7	M3	0.977539	0.912573	1.42772	1.17712	0.940361	0.926802	1.01476	0.140768	6.67188e-08	***	3
3PG	A2	M0	60.6837	22.9023	47.9455	48.8808	50.7673	49.226	49.6247	1.00447	5.91002e-06	***	0
3PG	A2	M1	8.46861	2.57695	5.6606	5.13338	3.97416	4.12339	4.41031	0.630628	7.85552e-13	***	1
3PG	A2	M2	57.7709	20.9453	46.0802	45.3991	45.3214	46.1805	45.6337	0.475188	2.96661e-07	***	2
3PG	A2	M3	1.4116	0.209784	0.998653	1.09994	0.449849	0.99186	0.847216	0.348347	6.67188e-08	***	3
3PG	A1	M0	82.5491	90.581	108.285	52.3329	53.1566	51.5897	52.3597	0.783795	5.91002e-06	***	0
3PG	A1	M1	5.20167	6.39782	7.90865	1.53439	1.95904	2.02396	1.83913	0.265897	7.85552e-13	***	1
3PG	A1	M2	74.1633	77.7754	98.8006	45.9494	44.5952	45.9918	45.5121	0.794348	2.96661e-07	***	2
3PG	A1	M3	1.14648	1.39926	1.98477	0.703102	0.794343	0.914729	0.804058	0.106148	6.67188e-08	***	3
3PG	D10	M0	130.582	104.631	100.768	51.1481	50.9679	51.1461	51.0873	0.103465	5.91002e-06	***	0
3PG	D10	M1	10.6308	7.55292	8.07199	2.43033	1.95678	2.36416	2.25042	0.256444	7.85552e-13	***	1
3PG	D10	M2	119.853	98.4279	93.2014	45.8603	46.8497	46.2139	46.308	0.501333	2.96661e-07	***	2
3PG	D10	M3	2.84991	1.60231	1.62591	1.07985	0.755044	0.798315	0.877738	0.17637	6.67188e-08	***	3
3PG	F1	M0	83.8681	104.942	105.13	51.256	51.3052	50.9053	51.1555	0.218047	5.91002e-06	***	0
3PG	F1	M1	5.38477	6.80245	6.35036	1.56325	1.59601	1.36122	1.50683	0.127157	7.85552e-13	***	1
3PG	F1	M2	78.9282	98.5443	100.66	47.1425	47.0836	47.6397	47.2886	0.30547	2.96661e-07	***	2
3PG	F1	M3	0.965503	1.15701	1.34863	0.570809	0.547191	0.631712	0.583237	0.0436096	6.67188e-08	***	3
3PG	A6	M0	57.9565	70.3397	71.085	52.0539	50.9734	52.1006	51.7093	0.637754	5.91002e-06	***	0
3PG	A6	M1	3.93463	4.76177	4.21679	1.77725	1.73065	1.33731	1.61507	0.241674	7.85552e-13	***	1
3PG	A6	M2	52.6508	66.7673	65.1237	46.2101	47.2833	46.6528	46.7154	0.539314	2.96661e-07	***	2
3PG	A6	M3	0.554	0.780062	0.615981	0.481338	0.54684	0.436738	0.488305	0.0553811	6.67188e-08	***	3
3PG	A3	M0	133.612	117.538	134.262	52.5414	51.9597	51.6727	52.0579	0.442646	5.91002e-06	***	0
3PG	A3	M1	8.16832	7.37006	9.19788	1.4429	1.50756	1.79581	1.58209	0.187891	7.85552e-13	***	1
3PG	A3	M2	119.699	107.478	123.472	46.0039	46.4353	46.4364	46.2918	0.249381	2.96661e-07	***	2
3PG	A3	M3	1.39905	1.45566	1.66572	0.532204	0.622498	0.620154	0.591618	0.0514679	6.67188e-08	***	3
3PG	C8	M0	53.7874	52.8591	72.445	53.7941	53.2964	52.5555	53.2153	0.623239	5.91002e-06	***	0
3PG	C8	M1	2.6165	2.99206	4.23993	0.812837	1.22485	1.30771	1.11513	0.265053	7.85552e-13	***	1
3PG	C8	M2	46.9091	46.5405	65.5578	45.8657	45.8671	46.4851	46.0726	0.357213	2.96661e-07	***	2
3PG	C8	M3	0.0481011	0.134111	0.252736	0.0465369	0.130807	0.177364	0.118236	0.0663134	6.67188e-08	***	3
3PG	H1	M0	75.7465	99.6194	88.4728	52.5749	52.5034	51.9577	52.3453	0.33758	5.91002e-06	***	0
3PG	H1	M1	3.91248	4.80885	4.85778	0.950772	0.773963	1.10686	0.943865	0.166555	7.85552e-13	***	1
3PG	H1	M2	68.8429	91.2845	82.1508	46.712	47.0362	47.1604	46.9695	0.23149	2.96661e-07	***	2
3PG	H1	M3	0.432666	0.427848	0.542153	0.290508	0.218133	0.308	0.272214	0.0476447	6.67188e-08	***	3
3PG	C9	M0	70.5652	78.7088	81.3957	52.1687	52.8487	51.8984	52.3053	0.489651	5.91002e-06	***	0
3PG	C9	M1	3.71855	4.38033	4.80942	0.997303	1.16479	1.32014	1.16074	0.161456	7.85552e-13	***	1
3PG	C9	M2	65.0934	70.4016	75.6037	47.0438	46.2062	47.117	46.789	0.506058	2.96661e-07	***	2
3PG	C9	M3	0.45016	0.466572	0.319352	0.32194	0.303053	0.196975	0.273989	0.0673615	6.67188e-08	***	3
a-KG	E2	M0	290.707	365.088	411.538	76.2967	75.3052	75.2562	75.6194	0.587066	2.3195e-19	***	0
a-KG	E2	M1	30.3448	37.724	44.4388	3.68014	3.55381	3.89787	3.71061	0.174042	3.38182e-15	***	1
a-KG	E2	M2	64.902	85.858	94.9221	16.4933	17.1601	16.8011	16.8181	0.333712	1.65537e-20	***	2
a-KG	E2	M3	10.1164	13.6535	15.5431	2.51223	2.66473	2.68939	2.62212	0.0959565	2.31012e-16	***	3
a-KG	E2	M4	6.55915	9.75113	10.9039	1.62885	1.90311	1.88667	1.80621	0.153822	2.86547e-14	***	4
a-KG	E2	M5	0.0583351	0.303903	0.598208	0.0144864	0.0593122	0.103506	0.0591016	0.0445102	6.80522e-09	***	5
a-KG	H2	M0	147.474	235.565	246.762	75.9793	73.9261	74.8478	74.9177	1.02836	2.3195e-19	***	0
a-KG	H2	M1	15.5569	26.5776	26.8221	3.748	4.18302	3.92956	3.95353	0.218498	3.38182e-15	***	1
a-KG	H2	M2	34.2279	57.3199	58.1616	17.078	17.4052	17.077	17.1867	0.189189	1.65537e-20	***	2
a-KG	H2	M3	4.80208	10.3019	10.1315	2.34095	3.05905	2.90775	2.76925	0.378553	2.31012e-16	***	3
a-KG	H2	M4	2.98573	6.84185	6.38024	1.4555	2.03162	1.83113	1.77275	0.29246	2.86547e-14	***	4
a-KG	H2	M5	0.0877411	0.162257	0.174278	0.0427726	0.0481804	0.050018	0.0469903	0.00376646	6.80522e-09	***	5
a-KG	B7	M0	228.751	515.345	718.925	65.4384	65.0215	65.1456	65.2018	0.214052	2.3195e-19	***	0
a-KG	B7	M1	43.47	96.7674	135.151	8.69949	8.49874	8.52901	8.57575	0.108228	3.38182e-15	***	1
a-KG	B7	M2	72.0383	160.807	225.714	19.7692	19.4664	19.6254	19.6203	0.151509	1.65537e-20	***	2
a-KG	B7	M3	16.9853	40.6126	54.9128	4.59751	4.84844	4.70822	4.71805	0.12575	2.31012e-16	***	3
a-KG	B7	M4	8.09759	23.0956	29.4898	2.19183	2.75722	2.52845	2.4925	0.284404	2.86547e-14	***	4
a-KG	B7	M5	0.102109	1.01641	2.12602	0.0276384	0.121341	0.182284	0.110421	0.0778991	6.80522e-09	***	5
a-KG	A2	M0	409.752	215.792	372.775	69.2466	67.0179	67.1528	67.8057	1.24962	2.3195e-19	***	0
a-KG	A2	M1	55.4017	30.4432	54.127	5.45113	5.66467	5.94993	5.68858	0.250254	3.38182e-15	***	1
a-KG	A2	M2	119.284	69.8965	117.335	19.4724	20.9783	20.4077	20.2861	0.760262	1.65537e-20	***	2
a-KG	A2	M3	24.5036	14.7868	25.0299	3.91822	4.34523	4.26636	4.1766	0.227214	2.31012e-16	***	3
a-KG	A2	M4	15.7729	8.9042	16.369	2.52214	2.61657	2.7901	2.64294	0.135911	2.86547e-14	***	4
a-KG	A2	M5	0.661864	0.478157	1.04462	0.105835	0.14051	0.178056	0.141467	0.0361202	6.80522e-09	***	5
a-KG	A1	M0	681.239	954.583	1149.23	83.2938	79.4353	79.6633	80.7975	2.16491	2.3195e-19	***	0
a-KG	A1	M1	61.1975	99.6468	119.469	2.81904	3.83191	3.8089	3.48662	0.578256	3.38182e-15	***	1
a-KG	A1	M2	101.935	173.651	204.307	12.0604	13.9595	13.6788	13.2329	1.02509	1.65537e-20	***	2
a-KG	A1	M3	13.3525	25.9596	32.3477	1.54475	2.04399	2.12166	1.90347	0.313077	2.31012e-16	***	3
a-KG	A1	M4	6.58572	16.0209	18.8541	0.7619	1.26145	1.23662	1.08666	0.281522	2.86547e-14	***	4
a-KG	A1	M5	0.0710735	0.182894	0.431261	0.00822247	0.0144006	0.0282861	0.0169697	0.0102756	6.80522e-09	***	5
a-KG	D10	M0	1268.97	1339.2	1188.7	69.236	68.6737	68.7092	68.873	0.314912	2.3195e-19	***	0
a-KG	D10	M1	172.226	183.148	162.095	5.48545	5.51142	5.48732	5.49473	0.0144828	3.38182e-15	***	1
a-KG	D10	M2	359.289	385.759	344.332	18.9276	19.1011	19.221	19.0832	0.147486	1.65537e-20	***	2
a-KG	D10	M3	77.3262	87.6785	75.1071	3.99198	4.25422	4.10775	4.11798	0.131415	2.31012e-16	***	3
a-KG	D10	M4	53.8738	58.7716	53.0035	2.78125	2.85163	2.89887	2.84391	0.0591877	2.86547e-14	***	4
a-KG	D10	M5	5.35162	6.42153	5.18368	0.276279	0.311577	0.283506	0.290454	0.0186466	6.80522e-09	***	5
a-KG	F1	M0	592.514	851.676	948.703	73.407	72.935	73.1048	73.1489	0.239089	2.3195e-19	***	0
a-KG	F1	M1	62.8057	90.0119	100.208	3.65807	3.61213	3.61605	3.62875	0.0254649	3.38182e-15	***	1
a-KG	F1	M2	149.062	219.401	240.047	17.8969	18.2133	17.9281	18.0128	0.174368	1.65537e-20	***	2
a-KG	F1	M3	26.7574	40.0685	44.8027	3.13663	3.24673	3.26664	3.21667	0.0700226	2.31012e-16	***	3
a-KG	F1	M4	20.8237	30.2171	34.5559	2.44106	2.44848	2.51953	2.46969	0.0433232	2.86547e-14	***	4
a-KG	F1	M5	1.09676	2.74446	3.20719	0.128568	0.222382	0.233842	0.194931	0.0577566	6.80522e-09	***	5
a-KG	A6	M0	400.99	598.8	716.905	78.8107	78.3059	78.5931	78.5699	0.253224	2.3195e-19	***	0
a-KG	A6	M1	37.3794	56.4198	66.5197	2.93116	2.99012	2.8896	2.93696	0.0505106	3.38182e-15	***	1
a-KG	A6	M2	78.091	118.765	139.338	14.8773	15.0538	14.8081	14.9131	0.126711	1.65537e-20	***	2
a-KG	A6	M3	11.3495	17.3999	21.1814	2.11062	2.15298	2.19714	2.15358	0.0432637	2.31012e-16	***	3
a-KG	A6	M4	9.72929	16.3072	19.2844	1.80932	2.01779	2.00037	1.94249	0.11566	2.86547e-14	***	4
a-KG	A6	M5	0.19382	0.483508	0.813411	0.036044	0.0598271	0.084375	0.060082	0.0241665	6.80522e-09	***	5
a-KG	A3	M0	806.154	948.475	1195.5	79.1544	78.4919	78.8025	78.8163	0.331447	2.3195e-19	***	0
a-KG	A3	M1	80.7931	95.1955	116.856	3.49214	3.47428	3.28384	3.41675	0.115449	3.38182e-15	***	1
a-KG	A3	M2	149.591	181.564	227.116	14.207	14.5379	14.4926	14.4125	0.179402	1.65537e-20	***	2
a-KG	A3	M3	24.6431	29.1336	36.7618	2.28946	2.28126	2.29281	2.28785	0.00594503	2.31012e-16	***	3
a-KG	A3	M4	14.9143	21.593	26.2491	1.38561	1.6908	1.63715	1.57119	0.162938	2.86547e-14	***	4
a-KG	A3	M5	0.273972	1.123	0.864921	0.0254534	0.0879347	0.0539447	0.0557776	0.031281	6.80522e-09	***	5
a-KG	C8	M0	100.922	156.454	142.667	74.325	74.3914	74.7889	74.5018	0.250854	2.3195e-19	***	0
a-KG	C8	M1	10.8908	16.3875	14.3744	3.84453	3.61478	3.33905	3.59945	0.253086	3.38182e-15	***	1
a-KG	C8	M2	25.2339	38.7065	34.2169	18.0024	17.837	17.3921	17.7438	0.315631	1.65537e-20	***	2
a-KG	C8	M3	4.26947	7.26103	6.73934	2.97513	3.26675	3.34281	3.1949	0.194087	2.31012e-16	***	3
a-KG	C8	M4	1.93361	3.09641	3.18746	1.34741	1.39308	1.58103	1.44051	0.123818	2.86547e-14	***	4
a-KG	C8	M5	0.255885	0.365286	0.421696	0.17831	0.164343	0.209167	0.18394	0.0229362	6.80522e-09	***	5
a-KG	H1	M0	493.471	1140.9	710.828	89.5985	88.7539	88.9612	89.1045	0.440148	2.3195e-19	***	0
a-KG	H1	M1	34.1526	82.5165	51.4612	1.20489	1.46712	1.47673	1.38292	0.15425	3.38182e-15	***	1
a-KG	H1	M2	49.5088	118.012	72.9851	8.73273	8.90841	8.86265	8.8346	0.0911365	1.65537e-20	***	2
a-KG	H1	M3	3.10269	10.2367	5.75118	0.533038	0.753499	0.681043	0.65586	0.112367	2.31012e-16	***	3
a-KG	H1	M4	1.84072	6.84091	3.39234	0.316233	0.503541	0.401715	0.407163	0.093773	2.86547e-14	***	4
a-KG	H1	M5	NA	0.0526849	0.0484795	NA	0.003878	0.00574085	0.00480942	0.00131724	6.80522e-09	***	5
a-KG	C9	M0	142.696	411.459	406.48	86.3144	82.8915	83.8262	84.344	1.76927	2.3195e-19	***	0
a-KG	C9	M1	8.5265	35.5302	33.6889	0.353516	2.52006	2.26063	1.7114	1.1831	3.38182e-15	***	1
a-KG	C9	M2	22.646	67.3137	63.7647	13.3765	13.147	12.7563	13.0933	0.313525	1.65537e-20	***	2
a-KG	C9	M3	0.633367	7.01501	6.12544	0.362501	1.33719	1.19525	0.964982	0.526568	2.31012e-16	***	3
a-KG	C9	M4	0.141608	3.29051	2.42223	0.081048	0.627231	0.472648	0.393642	0.281532	2.86547e-14	***	4
a-KG	C9	M5	0.0781515	NA	NA	0.0447292	NA	NA	0.0447292	NA	6.80522e-09	***	5
Aconitate	E2	M0	228.298	276.692	235.761	56.2224	54.9696	53.5316	54.9079	1.34642	3.63732e-12	***	0
Aconitate	E2	M1	31.9495	41.9995	35.603	4.0709	4.62415	4.46197	4.38567	0.284409	1.76857e-17	***	1
Aconitate	E2	M2	140.452	170.556	150.511	33.6041	32.8842	33.178	33.2221	0.361939	1.44251e-12	***	2
Aconitate	E2	M3	17.2348	24.1025	20.7132	3.97183	4.48092	4.40113	4.28463	0.273814	3.12198e-17	***	3
Aconitate	E2	M4	13.8545	21.1749	25.2562	3.19283	3.93664	5.36643	4.1653	1.10469	1.0896e-07	***	4
Aconitate	E2	M5	2.07133	3.28051	2.69035	0.477346	0.609881	0.571644	0.552957	0.0682151	9.79345e-10	***	5
Aconitate	E2	M6	0.0653099	0.0880924	0.0989472	0.0150509	0.0163773	0.0210243	0.0174842	0.00313672	3.16658e-07	***	6
Aconitate	H2	M0	81.328	116.018	110.844	58.8689	56.3318	58.4482	57.883	1.35975	3.63732e-12	***	0
Aconitate	H2	M1	12.0093	18.4987	16.0279	4.7119	5.16522	4.50099	4.7927	0.33941	1.76857e-17	***	1
Aconitate	H2	M2	44.6335	68.1075	60.2828	31.3375	32.0575	30.84	31.4117	0.612104	1.44251e-12	***	2
Aconitate	H2	M3	5.49127	8.97521	8.58545	3.7196	4.07803	4.23644	4.01136	0.264791	3.12198e-17	***	3
Aconitate	H2	M4	3.83513	7.5333	6.30976	2.59779	3.42288	3.11352	3.04473	0.416826	1.0896e-07	***	4
Aconitate	H2	M5	0.333444	0.854157	0.561816	0.225864	0.3881	0.277225	0.297063	0.0829175	9.79345e-10	***	5
Aconitate	H2	M6	NA	0.100034	0.0457728	NA	0.045452	0.0225863	0.0340192	0.0161685	3.16658e-07	***	6
Aconitate	B7	M0	127.677	163.475	258.323	49.3154	46.9672	47.7169	47.9998	1.19939	3.63732e-12	***	0
Aconitate	B7	M1	32.6553	46.2627	70.3458	9.21955	10.0455	9.70189	9.65565	0.41491	1.76857e-17	***	1
Aconitate	B7	M2	82.9757	113.403	179.204	30.8375	31.3126	31.8409	31.3303	0.50191	1.44251e-12	***	2
Aconitate	B7	M3	19.4524	28.382	40.9382	7.03105	7.63071	7.07645	7.24607	0.333881	3.12198e-17	***	3
Aconitate	B7	M4	11.5139	17.122	25.3414	4.16169	4.60339	4.38045	4.38184	0.220854	1.0896e-07	***	4
Aconitate	B7	M5	2.28383	3.09454	3.85256	0.825487	0.83199	0.665943	0.774473	0.0940463	9.79345e-10	***	5
Aconitate	B7	M6	0.105992	0.205185	0.508273	0.0383106	0.0551656	0.0878586	0.0604449	0.0251923	3.16658e-07	***	6
Aconitate	A2	M0	151.384	81.2189	183.326	54.8603	52.9659	51.0961	52.9741	1.88213	3.63732e-12	***	0
Aconitate	A2	M1	26.7129	15.1665	36.3292	5.95328	6.28608	6.64187	6.29375	0.344357	1.76857e-17	***	1
Aconitate	A2	M2	90.0215	50.9424	120.733	31.5779	32.145	32.5451	32.0894	0.485999	1.44251e-12	***	2
Aconitate	A2	M3	14.9214	8.64181	22.7476	5.06017	5.27378	5.93305	5.42233	0.455006	3.12198e-17	***	3
Aconitate	A2	M4	9.67325	6.8159	16.5682	3.28042	4.1595	4.32132	3.92041	0.560124	1.0896e-07	***	4
Aconitate	A2	M5	2.09859	1.04663	3.49759	0.711681	0.638719	0.912243	0.754214	0.141636	9.79345e-10	***	5
Aconitate	A2	M6	0.0671478	0.0316439	0.203919	0.0227713	0.0193111	0.0531863	0.0317562	0.0186394	3.16658e-07	***	6
Aconitate	A1	M0	245.784	308.718	324.809	63.3725	60.9323	60.0475	61.4508	1.72208	3.63732e-12	***	0
Aconitate	A1	M1	29.5582	43.0837	48.24	3.35481	4.38846	4.8569	4.20006	0.768563	1.76857e-17	***	1
Aconitate	A1	M2	114.337	151.393	167.374	28.6462	28.9813	29.9939	29.2072	0.701663	1.44251e-12	***	2
Aconitate	A1	M3	12.5914	18.5759	20.1771	3.03808	3.43095	3.49063	3.31989	0.245865	3.12198e-17	***	3
Aconitate	A1	M4	11.299	17.1858	14.9915	2.72625	3.17419	2.59351	2.83132	0.304264	1.0896e-07	***	4
Aconitate	A1	M5	0.883335	2.41783	2.44539	0.213133	0.44657	0.423051	0.360918	0.128525	9.79345e-10	***	5
Aconitate	A1	M6	NA	0.0480288	NA	NA	0.00887087	NA	0.00887087	NA	3.16658e-07	***	6
Aconitate	D10	M0	139.149	146.8	155.436	55.4091	53.2728	53.1043	53.9287	1.28479	3.63732e-12	***	0
Aconitate	D10	M1	24.3909	25.6581	27.626	5.94864	5.69272	5.82964	5.82367	0.128068	1.76857e-17	***	1
Aconitate	D10	M2	79.9482	92.3469	97.5743	30.8077	32.4618	32.2822	31.8506	0.907623	1.44251e-12	***	2
Aconitate	D10	M3	14.1909	15.171	17.0905	5.28796	5.15195	5.46399	5.3013	0.156448	3.12198e-17	***	3
Aconitate	D10	M4	9.18794	12.5763	12.5502	3.42371	4.27079	4.01243	3.90231	0.434142	1.0896e-07	***	4
Aconitate	D10	M5	1.40361	1.75507	2.29566	0.523031	0.596006	0.733946	0.617661	0.107112	9.79345e-10	***	5
Aconitate	D10	M6	0.0914057	0.164281	0.210918	0.0340606	0.0557883	0.0674325	0.0524272	0.0169379	3.16658e-07	***	6
Aconitate	F1	M0	197.712	225.872	238.881	51.4847	50.6084	50.8515	50.9816	0.452378	3.63732e-12	***	0
Aconitate	F1	M1	29.2278	34.9434	36.0598	4.12929	4.40308	4.23553	4.25597	0.138031	1.76857e-17	***	1
Aconitate	F1	M2	142.188	165.193	174.72	35.9852	35.9573	36.1429	36.0285	0.100058	1.44251e-12	***	2
Aconitate	F1	M3	19.4062	23.2603	23.5766	4.72896	4.87703	4.69656	4.76752	0.0962129	3.12198e-17	***	3
Aconitate	F1	M4	18.4209	23.2868	23.416	4.48884	4.88258	4.66458	4.67866	0.197251	1.0896e-07	***	4
Aconitate	F1	M5	3.00246	4.17228	4.74107	0.731645	0.874807	0.944443	0.850299	0.108495	9.79345e-10	***	5
Aconitate	F1	M6	0.413693	0.209169	0.601633	0.10081	0.0438567	0.119848	0.0881715	0.0395407	3.16658e-07	***	6
Aconitate	A6	M0	173.934	225.81	231.544	51.7614	50.4207	50.5285	50.9035	0.744859	3.63732e-12	***	0
Aconitate	A6	M1	24.681	32.3004	33.3098	3.84783	3.8052	3.85415	3.83573	0.0266286	1.76857e-17	***	1
Aconitate	A6	M2	121.589	167.269	174.162	35.177	36.3191	36.9592	36.1518	0.902851	1.44251e-12	***	2
Aconitate	A6	M3	14.52	19.539	20.3498	4.04359	4.08269	4.15567	4.09398	0.0568896	3.12198e-17	***	3
Aconitate	A6	M4	22.2556	30.1527	26.8176	6.19782	6.30042	5.47646	5.99157	0.449034	1.0896e-07	***	4
Aconitate	A6	M5	1.77527	2.87778	2.74444	0.494383	0.601314	0.560447	0.552048	0.0539576	9.79345e-10	***	5
Aconitate	A6	M6	0.332775	0.633085	0.759988	0.0926723	0.132284	0.155198	0.126718	0.0316324	3.16658e-07	***	6
Aconitate	A3	M0	411.409	335.857	311.869	54.798	52.4452	53.7228	53.6553	1.17787	3.63732e-12	***	0
Aconitate	A3	M1	61.1663	52.6986	47.8963	4.44082	4.67715	4.61419	4.57739	0.122389	1.76857e-17	***	1
Aconitate	A3	M2	263.945	234.695	209.908	34.1389	35.5855	35.1101	34.9449	0.737306	1.44251e-12	***	2
Aconitate	A3	M3	31.7625	29.8201	26.1075	3.95897	4.3575	4.20852	4.175	0.201366	3.12198e-17	***	3
Aconitate	A3	M4	30.4057	27.548	21.6058	3.78986	4.02548	3.48285	3.76607	0.272095	1.0896e-07	***	4
Aconitate	A3	M5	3.3914	3.48165	2.88582	0.422715	0.508761	0.465194	0.465556	0.0430239	9.79345e-10	***	5
Aconitate	A3	M6	0.210358	0.23866	0.0758449	0.0262196	0.0348745	0.0122262	0.0244401	0.0114285	3.16658e-07	***	6
Aconitate	C8	M0	200.543	261.805	334.666	58.3328	57.408	59.2129	58.3179	0.902548	3.63732e-12	***	0
Aconitate	C8	M1	24.3885	34.0886	41.2308	3.16597	3.60372	3.30673	3.35881	0.223474	1.76857e-17	***	1
Aconitate	C8	M2	108.455	144.28	174.107	30.6781	30.7428	29.9448	30.4552	0.443239	1.44251e-12	***	2
Aconitate	C8	M3	12.5945	17.2974	20.9569	3.42819	3.54939	3.46984	3.48247	0.0615801	3.12198e-17	***	3
Aconitate	C8	M4	19.9073	27.4938	29.8774	5.41871	5.64167	4.94681	5.33573	0.354782	1.0896e-07	***	4
Aconitate	C8	M5	1.24103	2.09298	2.76066	0.337805	0.429474	0.457084	0.408121	0.062441	9.79345e-10	***	5
Aconitate	C8	M6	0.252224	0.277535	0.374302	0.0686545	0.0569496	0.0619734	0.0625258	0.00587195	3.16658e-07	***	6
Aconitate	H1	M0	143.926	299.635	207.106	59.9958	58.3064	60.2685	59.5236	1.06284	3.63732e-12	***	0
Aconitate	H1	M1	16.1717	32.6797	22.0815	2.70733	2.44103	2.37738	2.50858	0.175043	1.76857e-17	***	1
Aconitate	H1	M2	84.5	188.308	122.285	34.3	35.7031	34.6716	34.8916	0.726925	1.44251e-12	***	2
Aconitate	H1	M3	5.41073	13.5031	8.45868	2.11065	2.45887	2.30345	2.29099	0.174447	3.12198e-17	***	3
Aconitate	H1	M4	6.16012	13.932	6.7382	2.40297	2.53697	1.83493	2.25829	0.372712	1.0896e-07	***	4
Aconitate	H1	M5	0.185878	1.10066	0.549295	0.0725084	0.200427	0.149583	0.140839	0.0644059	9.79345e-10	***	5
Aconitate	H1	M6	NA	NA	NA	NA	NA	NA	NA	NA	3.16658e-07	***	6
Aconitate	C9	M0	142.135	215.702	217.314	63.7303	61.8061	60.49	62.0088	1.62963	3.63732e-12	***	0
Aconitate	C9	M1	13.8377	23.6068	22.8408	1.93007	2.61055	2.29551	2.27871	0.34055	1.76857e-17	***	1
Aconitate	C9	M2	71.9666	115.479	119.636	31.4516	32.2167	32.4417	32.0367	0.519047	1.44251e-12	***	2
Aconitate	C9	M3	4.75603	9.01152	9.24539	1.99558	2.41631	2.40823	2.27337	0.240612	3.12198e-17	***	3
Aconitate	C9	M4	5.57603	8.78769	14.1949	2.33964	2.35629	3.69747	2.7978	0.779182	1.0896e-07	***	4
Aconitate	C9	M5	0.0576931	0.358149	0.676565	0.0242074	0.0960325	0.176231	0.0988237	0.0760503	9.79345e-10	***	5
Aconitate	C9	M6	NA	NA	NA	NA	NA	NA	NA	NA	3.16658e-07	***	6
ADP	E2	M0	38.8636	48.914	38.0663	6.81764	7.19198	6.91903	6.97622	0.193611	1.18934e-27	***	0
ADP	E2	M1	156.11	182.519	148.112	26.3343	25.75	25.8639	25.9828	0.309758	3.93065e-33	***	1
ADP	E2	M2	153.852	183.388	150.003	23.7914	23.8245	24.1074	23.9078	0.173695	9.11339e-24	***	2
ADP	E2	M3	135.359	161.839	130.909	21.2589	21.304	21.3027	21.2885	0.0256738	1.24387e-28	***	3
ADP	E2	M4	103.84	123.388	99.3387	16.3087	16.2424	16.1654	16.2388	0.0717343	7.80204e-21	***	4
ADP	E2	M5	39.4336	47.7828	38.5445	6.19328	6.28999	6.27234	6.25187	0.0514996	2.07212e-22	***	5
ADP	E2	M6	8.60537	11.0135	8.83435	1.35153	1.44978	1.43761	1.41297	0.0535612	1.25273e-16	***	6
ADP	E2	M7	0.652864	0.820589	0.708126	0.102536	0.10802	0.115233	0.108596	0.00636814	2.39928e-08	***	7
ADP	E2	M8	NA	NA	NA	NA	NA	NA	NA	NA	NA		8
ADP	E2	M9	NA	NA	NA	NA	NA	NA	NA	NA	NA		9
ADP	E2	M10	NA	NA	NA	NA	NA	NA	NA	NA	NA		10
ADP	H2	M0	55.4701	45.9229	48.1792	12.357	11.6443	12.1201	12.0405	0.362945	1.18934e-27	***	0
ADP	H2	M1	133.8	119.066	120.646	28.1193	28.5776	28.6829	28.4599	0.299655	3.93065e-33	***	1
ADP	H2	M2	113.712	101.819	101.236	21.9927	22.4227	22.0695	22.1616	0.229322	9.11339e-24	***	2
ADP	H2	M3	97.4495	84.2428	84.8443	19.4355	19.1241	19.1087	19.2228	0.184399	1.24387e-28	***	3
ADP	H2	M4	74.7654	65.4806	66.0445	14.9114	14.8649	14.8746	14.8836	0.0245224	7.80204e-21	***	4
ADP	H2	M5	22.1883	20.3003	19.1465	4.42528	4.60841	4.3122	4.44863	0.149478	2.07212e-22	***	5
ADP	H2	M6	3.89384	3.49529	3.79935	0.776596	0.79347	0.855693	0.808587	0.0416592	1.25273e-16	***	6
ADP	H2	M7	0.119309	0.179657	0.112864	0.0237952	0.0407841	0.0254193	0.0299995	0.00937499	2.39928e-08	***	7
ADP	H2	M8	NA	NA	NA	NA	NA	NA	NA	NA	NA		8
ADP	H2	M9	NA	NA	NA	NA	NA	NA	NA	NA	NA		9
ADP	H2	M10	NA	NA	NA	NA	NA	NA	NA	NA	NA		10
ADP	B7	M0	102.996	144.877	181.44	24.8962	26.7161	25.5649	25.7258	0.920557	1.18934e-27	***	0
ADP	B7	M1	112.163	145.419	192.305	24.0753	23.5822	23.9855	23.881	0.262626	3.93065e-33	***	1
ADP	B7	M2	102.515	132.786	178.512	21.8527	21.6143	22.2257	21.8976	0.308177	9.11339e-24	***	2
ADP	B7	M3	68.3456	87.7858	114.772	14.7906	14.4931	14.478	14.5872	0.176321	1.24387e-28	***	3
ADP	B7	M4	54.2682	67.8069	89.2958	11.7442	11.1946	11.2643	11.401	0.299191	7.80204e-21	***	4
ADP	B7	M5	18.0061	22.0617	30.5532	3.89669	3.64229	3.85417	3.79772	0.136272	2.07212e-22	***	5
ADP	B7	M6	3.68313	4.72467	5.72381	0.797064	0.780023	0.722037	0.766374	0.0393313	1.25273e-16	***	6
ADP	B7	M7	0.109724	0.247514	0.130212	0.0237453	0.0408634	0.0164257	0.0270115	0.012542	2.39928e-08	***	7
ADP	B7	M8	NA	NA	NA	NA	NA	NA	NA	NA	NA		8
ADP	B7	M9	NA	NA	NA	NA	NA	NA	NA	NA	NA		9
ADP	B7	M10	NA	NA	NA	NA	NA	NA	NA	NA	NA		10
ADP	A2	M0	71.8116	31.319	74.667	13.4827	13.224	13.7932	13.5	0.284992	1.18934e-27	***	0
ADP	A2	M1	142.778	65.1856	144.637	25.0288	25.7662	24.9074	25.2341	0.46474	3.93065e-33	***	1
ADP	A2	M2	139.277	62.7993	143.201	23.0985	23.3841	23.4078	23.2968	0.172183	9.11339e-24	***	2
ADP	A2	M3	114.82	49.954	114.448	19.3003	18.8837	18.9281	19.0373	0.228773	1.24387e-28	***	3
ADP	A2	M4	83.8568	37.2364	85.1017	14.0956	14.0762	14.0746	14.0821	0.0116998	7.80204e-21	***	4
ADP	A2	M5	33.8449	14.0205	33.594	5.68904	5.30004	5.55597	5.51502	0.197705	2.07212e-22	***	5
ADP	A2	M6	7.74281	3.81653	8.50931	1.3015	1.44273	1.40732	1.38385	0.0734815	1.25273e-16	***	6
ADP	A2	M7	0.783438	0.204027	0.489201	0.131689	0.0771266	0.0809069	0.0965742	0.0304691	2.39928e-08	***	7
ADP	A2	M8	NA	NA	NA	NA	NA	NA	NA	NA	NA		8
ADP	A2	M9	NA	NA	NA	NA	NA	NA	NA	NA	NA		9
ADP	A2	M10	NA	NA	NA	NA	NA	NA	NA	NA	NA		10
ADP	A1	M0	88.9699	116.247	106.251	15.9152	17.8695	17.1934	16.9927	0.992485	1.18934e-27	***	0
ADP	A1	M1	122.93	142.94	138.121	19.9975	19.7654	20.2134	19.9921	0.224074	3.93065e-33	***	1
ADP	A1	M2	143.686	167.739	155.707	23.1599	23.2627	22.6427	23.0217	0.332265	9.11339e-24	***	2
ADP	A1	M3	113.312	128.952	124.467	18.1471	17.7469	18.0321	17.9754	0.206075	1.24387e-28	***	3
ADP	A1	M4	107.97	117.734	115.248	17.2916	16.2029	16.6965	16.7303	0.545102	7.80204e-21	***	4
ADP	A1	M5	38.4945	42.3511	41.4535	6.16496	5.82851	6.00554	5.99967	0.168301	2.07212e-22	***	5
ADP	A1	M6	8.45775	9.96237	8.68488	1.35452	1.37106	1.25822	1.32793	0.0609394	1.25273e-16	***	6
ADP	A1	M7	0.587605	0.694175	0.320838	0.094106	0.0955348	0.0464812	0.0787073	0.0279178	2.39928e-08	***	7
ADP	A1	M8	NA	NA	NA	NA	NA	NA	NA	NA	NA		8
ADP	A1	M9	NA	NA	NA	NA	NA	NA	NA	NA	NA		9
ADP	A1	M10	NA	NA	NA	NA	NA	NA	NA	NA	NA		10
ADP	D10	M0	258.581	192.405	240.615	35.5124	33.9563	35.8985	35.1224	1.02813	1.18934e-27	***	0
ADP	D10	M1	145.618	114.919	133.945	15.8722	16.3231	15.8153	16.0035	0.278188	3.93065e-33	***	1
ADP	D10	M2	152.899	120.581	139.334	18.9653	19.1966	18.765	18.9756	0.215994	9.11339e-24	***	2
ADP	D10	M3	106.155	86.9777	97.2832	13.0524	13.7428	12.9944	13.2632	0.416373	1.24387e-28	***	3
ADP	D10	M4	108.383	85.9073	101.011	13.3262	13.5736	13.4922	13.464	0.126112	7.80204e-21	***	4
ADP	D10	M5	33.7731	27.2603	30.2681	4.15258	4.30721	4.04298	4.16759	0.132753	2.07212e-22	***	5
ADP	D10	M6	7.5974	4.7344	6.01353	0.93414	0.748052	0.803243	0.828478	0.0955763	1.25273e-16	***	6
ADP	D10	M7	0.298985	0.112488	0.187626	0.0367618	0.0177734	0.0250617	0.0265323	0.00957922	2.39928e-08	***	7
ADP	D10	M8	NA	NA	NA	NA	NA	NA	NA	NA	NA		8
ADP	D10	M9	NA	NA	NA	NA	NA	NA	NA	NA	NA		9
ADP	D10	M10	NA	NA	NA	NA	NA	NA	NA	NA	NA		10
ADP	F1	M0	96.3285	135.39	138.455	18.8361	20.245	20.3092	19.7968	0.832579	1.18934e-27	***	0
ADP	F1	M1	96.1238	125.214	129.752	16.5174	16.2906	16.5893	16.4657	0.155903	3.93065e-33	***	1
ADP	F1	M2	133.861	172.924	176.939	23.966	23.6776	23.7426	23.7954	0.151253	9.11339e-24	***	2
ADP	F1	M3	86.3269	111.449	112.008	15.1128	14.92	14.7094	14.9141	0.201769	1.24387e-28	***	3
ADP	F1	M4	111.944	140.999	144.001	19.5974	18.8761	18.911	19.1282	0.40679	7.80204e-21	***	4
ADP	F1	M5	38.1719	49.2329	49.3238	6.68256	6.59098	6.47744	6.58366	0.102756	2.07212e-22	***	5
ADP	F1	M6	7.85112	11.1778	10.3543	1.37446	1.49642	1.35977	1.41022	0.0750132	1.25273e-16	***	6
ADP	F1	M7	0.609809	0.587279	0.637438	0.106756	0.0786211	0.0837114	0.0896962	0.014992	2.39928e-08	***	7
ADP	F1	M8	NA	NA	NA	NA	NA	NA	NA	NA	NA		8
ADP	F1	M9	NA	NA	NA	NA	NA	NA	NA	NA	NA		9
ADP	F1	M10	NA	NA	NA	NA	NA	NA	NA	NA	NA		10
ADP	A6	M0	35.2923	43.1081	48.5838	8.16847	8.20867	8.40121	8.25945	0.1244	1.18934e-27	***	0
ADP	A6	M1	121.171	143.665	159.967	26.8382	26.1529	26.4334	26.4748	0.344556	3.93065e-33	***	1
ADP	A6	M2	116.696	143.178	155.413	23.7611	24.0779	23.6689	23.836	0.214492	9.11339e-24	***	2
ADP	A6	M3	99.1138	120.91	132.94	20.538	20.613	20.5811	20.5773	0.0376317	1.24387e-28	***	3
ADP	A6	M4	73.8793	90.8124	100.131	15.309	15.4818	15.5017	15.4309	0.106006	7.80204e-21	***	4
ADP	A6	M5	29.3055	35.8604	39.2906	6.07259	6.11354	6.08277	6.08963	0.0213199	2.07212e-22	***	5
ADP	A6	M6	6.52263	8.18152	8.90569	1.35159	1.3948	1.37874	1.37504	0.0218372	1.25273e-16	***	6
ADP	A6	M7	0.606751	0.858591	0.701271	0.125729	0.146374	0.108567	0.12689	0.01893	2.39928e-08	***	7
ADP	A6	M8	NA	NA	NA	NA	NA	NA	NA	NA	NA		8
ADP	A6	M9	NA	NA	NA	NA	NA	NA	NA	NA	NA		9
ADP	A6	M10	NA	NA	NA	NA	NA	NA	NA	NA	NA		10
ADP	A3	M0	97.4104	80.9833	87.293	12.5569	11.7579	12.2852	12.2	0.406303	1.18934e-27	***	0
ADP	A3	M1	196.834	173.923	181.018	23.7131	23.6805	23.8441	23.7459	0.0866244	3.93065e-33	***	1
ADP	A3	M2	215.447	190.851	197.74	24.8167	24.758	24.8588	24.8112	0.0505932	9.11339e-24	***	2
ADP	A3	M3	150.795	135.734	138.301	17.4032	17.6435	17.4258	17.4908	0.132689	1.24387e-28	***	3
ADP	A3	M4	147.391	130.611	133.548	17.0103	16.9776	16.827	16.9383	0.097779	7.80204e-21	***	4
ADP	A3	M5	49.1971	46.7433	45.7439	5.67781	6.07597	5.76369	5.83915	0.209531	2.07212e-22	***	5
ADP	A3	M6	9.1429	9.61302	9.68876	1.05518	1.24956	1.22077	1.17517	0.104907	1.25273e-16	***	6
ADP	A3	M7	0.262255	0.856622	0.323877	0.0302667	0.111349	0.0408082	0.0608078	0.0440858	2.39928e-08	***	7
ADP	A3	M8	NA	NA	NA	NA	NA	NA	NA	NA	NA		8
ADP	A3	M9	NA	NA	NA	NA	NA	NA	NA	NA	NA		9
ADP	A3	M10	NA	NA	NA	NA	NA	NA	NA	NA	NA		10
ADP	C8	M0	30.1287	29.7138	27.4269	10.7113	10.8701	10.7434	10.7749	0.0839717	1.18934e-27	***	0
ADP	C8	M1	82.7031	80.3438	74.6062	27.9008	27.8729	27.7207	27.8314	0.096925	3.93065e-33	***	1
ADP	C8	M2	74.3446	71.4033	67.0556	23.0896	22.7895	22.9465	22.9419	0.150097	9.11339e-24	***	2
ADP	C8	M3	60.3879	58.2338	54.5789	19.2209	19.0727	19.1404	19.1447	0.0741868	1.24387e-28	***	3
ADP	C8	M4	48	46.4347	44.9279	15.278	15.2083	15.7559	15.414	0.298067	7.80204e-21	***	4
ADP	C8	M5	15.4351	15.9684	14.2593	4.91286	5.22996	5.00062	5.04781	0.163735	2.07212e-22	***	5
ADP	C8	M6	3.14543	3.19192	2.29548	1.00116	1.04542	0.805007	0.950529	0.127954	1.25273e-16	***	6
ADP	C8	M7	0.0331728	0.0352072	NA	0.0105586	0.0115311	NA	0.0110448	0.00068763	2.39928e-08	***	7
ADP	C8	M8	NA	NA	NA	NA	NA	NA	NA	NA	NA		8
ADP	C8	M9	NA	NA	NA	NA	NA	NA	NA	NA	NA		9
ADP	C8	M10	NA	NA	NA	NA	NA	NA	NA	NA	NA		10
ADP	H1	M0	9.61771	16.4313	13.6362	3.76815	3.83067	3.6979	3.76557	0.0664182	1.18934e-27	***	0
ADP	H1	M1	94.8988	156.723	134.825	36.3572	35.7138	35.7535	35.9415	0.360549	3.93065e-33	***	1
ADP	H1	M2	62.4484	106.18	92.1026	20.3319	20.6764	20.8904	20.6329	0.281781	9.11339e-24	***	2
ADP	H1	M3	67.1949	113.306	97.7358	23.5698	23.6493	23.729	23.6494	0.0796302	1.24387e-28	***	3
ADP	H1	M4	39.2887	65.4456	56.1034	13.7812	13.6598	13.6212	13.6874	0.0834912	7.80204e-21	***	4
ADP	H1	M5	10.0946	17.7175	15.1445	3.54087	3.698	3.6769	3.63859	0.085284	2.07212e-22	***	5
ADP	H1	M6	1.54605	3.30703	2.33485	0.542305	0.690245	0.566873	0.599808	0.0792784	1.25273e-16	***	6
ADP	H1	M7	NA	NA	NA	NA	NA	NA	NA	NA	2.39928e-08	***	7
ADP	H1	M8	NA	NA	NA	NA	NA	NA	NA	NA	NA		8
ADP	H1	M9	NA	NA	NA	NA	NA	NA	NA	NA	NA		9
ADP	H1	M10	NA	NA	NA	NA	NA	NA	NA	NA	NA		10
ADP	C9	M0	15.8126	12.8395	13.9421	3.97249	3.5283	3.86149	3.78743	0.231171	1.18934e-27	***	0
ADP	C9	M1	169.066	155.111	153.644	41.569	41.7678	41.6615	41.6661	0.0994832	3.93065e-33	***	1
ADP	C9	M2	85.0174	78.3778	77.0989	16.7754	16.9318	16.7619	16.823	0.0944571	9.11339e-24	***	2
ADP	C9	M3	103.808	94.4255	92.9665	23.3482	23.2312	23.0525	23.2106	0.148958	1.24387e-28	***	3
ADP	C9	M4	59.2079	55.3967	55.4963	13.3169	13.6291	13.7611	13.569	0.22815	7.80204e-21	***	4
ADP	C9	M5	10.8756	9.60674	9.47048	2.44611	2.36351	2.34835	2.38599	0.0526141	2.07212e-22	***	5
ADP	C9	M6	0.8211	0.702905	0.663719	0.184679	0.172933	0.164579	0.174064	0.0100974	1.25273e-16	***	6
ADP	C9	M7	NA	NA	NA	NA	NA	NA	NA	NA	2.39928e-08	***	7
ADP	C9	M8	NA	NA	NA	NA	NA	NA	NA	NA	NA		8
ADP	C9	M9	NA	NA	NA	NA	NA	NA	NA	NA	NA		9
ADP	C9	M10	NA	NA	NA	NA	NA	NA	NA	NA	NA		10
Ala	E2	M0	4204.51	3926.17	1825.66	48.7502	48.4912	48.3748	48.5387	0.192118	0.00174422	**	0
Ala	E2	M1	363.402	340.882	157.966	2.55844	2.56363	2.54325	2.5551	0.0105932	1.9442e-08	***	1
Ala	E2	M2	4265.87	4022.69	1881	48.3187	48.5355	48.6903	48.5148	0.1867	9.22852e-06	***	2
Ala	E2	M3	81.8222	80.0946	36.694	0.917741	0.956944	0.940555	0.938414	0.0196889	7.02746e-18	***	3
Ala	H2	M0	5887.97	4370.98	2295.31	54.6476	48.6286	48.306	50.5274	3.57187	0.00174422	**	0
Ala	H2	M1	515.108	479.992	264.595	2.92487	3.67659	3.91318	3.50488	0.516041	1.9442e-08	***	1
Ala	H2	M2	4621.79	4331.24	2296.1	41.8881	47.0469	47.1747	45.3699	3.01601	9.22852e-06	***	2
Ala	H2	M3	113.09	109.561	55.9275	1.01536	1.17911	1.1386	1.11102	0.0852908	7.02746e-18	***	3
Ala	B7	M0	1484.24	1332.37	981.37	52.2921	52.3551	53.8837	52.8436	0.901293	0.00174422	**	0
Ala	B7	M1	166.04	181.369	117.284	4.05986	5.32073	4.59066	4.65708	0.633054	1.9442e-08	***	1
Ala	B7	M2	1241.08	1077.03	754.003	42.6746	41.2736	40.3881	41.4454	1.15291	9.22852e-06	***	2
Ala	B7	M3	42.7637	39.9704	30.0656	1.45746	1.51936	1.59692	1.52458	0.0698768	7.02746e-18	***	3
Ala	A2	M0	6285.93	2574.39	2918.99	49.5801	49.3947	49.0087	49.3278	0.291465	0.00174422	**	0
Ala	A2	M1	671.455	288.253	271.617	3.60168	3.83983	2.89289	3.4448	0.492575	1.9442e-08	***	1
Ala	A2	M2	6007.7	2465.57	2899.18	46.2651	46.1827	47.5429	46.6636	0.762667	9.22852e-06	***	2
Ala	A2	M3	141.015	59.5165	67.2358	1.07595	1.10467	1.09202	1.09088	0.0143943	7.02746e-18	***	3
Ala	A1	M0	5982.42	3929.72	2118.98	50.3	50.2587	51.188	50.5822	0.525003	0.00174422	**	0
Ala	A1	M1	570.794	349.84	207.174	3.08652	2.76649	3.26044	3.03782	0.250554	1.9442e-08	***	1
Ala	A1	M2	5593.94	3705.28	1901.22	45.9322	46.2861	44.8465	45.6883	0.750142	9.22852e-06	***	2
Ala	A1	M3	147.606	97.9449	51.8907	1.20056	1.21177	1.21261	1.20831	0.00672821	7.02746e-18	***	3
Ala	D10	M0	6251.8	3715.06	1999.55	50.8303	49.9399	50.4221	50.3974	0.445721	0.00174422	**	0
Ala	D10	M1	554.97	326.855	179.294	2.78515	2.69741	2.80754	2.76337	0.0582088	1.9442e-08	***	1
Ala	D10	M2	5733.52	3539.71	1865.74	45.5306	46.4778	45.9522	45.9868	0.47453	9.22852e-06	***	2
Ala	D10	M3	174.047	108.435	54.8337	1.36891	1.41007	1.3376	1.37219	0.0363471	7.02746e-18	***	3
Ala	F1	M0	2167.23	5957.52	2974.02	48.512	47.1128	47.6763	47.767	0.703987	0.00174422	**	0
Ala	F1	M1	192.153	452.849	231.39	2.65302	1.98707	2.09527	2.24512	0.357368	1.9442e-08	***	1
Ala	F1	M2	2207.35	6503.58	3167.85	48.2662	50.2578	49.6221	49.3821	1.01728	9.22852e-06	***	2
Ala	F1	M3	51.4061	157.921	75.1408	1.11313	1.2081	1.16526	1.16216	0.0475569	7.02746e-18	***	3
Ala	A6	M0	5947.6	5771.39	2621.66	52.9351	52.3348	47.4581	50.9093	3.00391	0.00174422	**	0
Ala	A6	M1	463.225	458.832	205.353	2.33061	2.38785	2.11035	2.27627	0.146515	1.9442e-08	***	1
Ala	A6	M2	5112.26	5078.06	2833.97	44.4488	44.9829	50.1282	46.52	3.1362	9.22852e-06	***	2
Ala	A6	M3	91.6375	91.6152	49.5594	0.788977	0.803649	0.867858	0.820162	0.0419528	7.02746e-18	***	3
Ala	A3	M0	9140.29	3759.52	2167.7	53.6624	49.2577	50.5555	51.1585	2.26344	0.00174422	**	0
Ala	A3	M1	809.346	390.921	212.963	2.92852	3.44006	3.24378	3.20412	0.258067	1.9442e-08	***	1
Ala	A3	M2	7449.4	3642.17	1998.08	42.709	46.596	45.504	44.9364	2.00472	9.22852e-06	***	2
Ala	A3	M3	208.599	97.2422	53.6922	1.18471	1.2325	1.21135	1.20952	0.023948	7.02746e-18	***	3
Ala	C8	M0	2322.46	3007.44	3291.04	53.1248	53.181	52.8966	53.0674	0.150608	0.00174422	**	0
Ala	C8	M1	181.915	236.803	256.368	2.3623	2.3864	2.32967	2.35945	0.0284704	1.9442e-08	***	1
Ala	C8	M2	1975	2547.77	2831.93	44.1316	44.0095	44.4655	44.2022	0.236011	9.22852e-06	***	2
Ala	C8	M3	39.8319	53.8922	52.2239	0.881392	0.921881	0.811994	0.871756	0.0555733	7.02746e-18	***	3
Ala	H1	M0	2513.05	3636.2	1431.49	47.7497	47.3025	47.554	47.5354	0.22416	0.00174422	**	0
Ala	H1	M1	219.596	327.366	113.782	2.55084	2.6508	2.16897	2.45687	0.254287	1.9442e-08	***	1
Ala	H1	M2	2675.78	3932.48	1549.62	49.6687	49.9749	50.2999	49.9812	0.315645	9.22852e-06	***	2
Ala	H1	M3	32.1197	50.4349	16.9137	0.590376	0.634681	0.543533	0.58953	0.0455801	7.02746e-18	***	3
Ala	C9	M0	3051.03	803.555	1598.9	49.2704	47.4376	47.1592	47.9558	1.14702	0.00174422	**	0
Ala	C9	M1	235.215	57.5736	113.874	2.13073	1.79601	1.76549	1.89741	0.202635	1.9442e-08	***	1
Ala	C9	M2	3070.73	878.979	1769.4	48.4522	50.7111	51.0032	50.0555	1.39618	9.22852e-06	***	2
Ala	C9	M3	44.3744	10.9632	22.6443	0.693204	0.626088	0.646091	0.655128	0.0344586	7.02746e-18	***	3
AMP	E2	M0	4.06079	38.9216	28.8593	6.64187	31.7341	24.9654	21.1138	12.982	2.61326e-05	***	0
AMP	E2	M1	16.9064	29.7789	32.7383	26.6174	20.522	25.2633	24.1342	3.20075	0.000289869	***	1
AMP	E2	M2	26.1869	38.0764	34.7494	39.2588	28.332	26.9004	31.4971	6.75989	0.000415197	***	2
AMP	E2	M3	12.4099	17.538	18.898	18.1723	12.802	14.6364	15.2036	2.72969	2.31343e-09	***	3
AMP	E2	M4	8.51812	12.4804	13.4515	12.4734	9.11019	10.418	10.6672	1.69542	0.00156879	**	4
AMP	E2	M5	0.208027	0.198485	0.420626	0.304623	0.144886	0.325771	0.258427	0.098896	0.00997118	**	5
AMP	E2	M6	NA	NA	NA	NA	NA	NA	NA	NA	NA		6
AMP	E2	M7	NA	NA	NA	NA	NA	NA	NA	NA	NA		7
AMP	E2	M8	NA	NA	NA	NA	NA	NA	NA	NA	NA		8
AMP	E2	M9	NA	NA	NA	NA	NA	NA	NA	NA	NA		9
AMP	E2	M10	NA	NA	NA	NA	NA	NA	NA	NA	NA		10
AMP	H2	M0	12.1493	14.7755	31.6657	21.328	20.1001	31.1487	24.1923	6.05568	2.61326e-05	***	0
AMP	H2	M1	13.508	21.5866	26.1341	21.1064	26.8315	21.9983	23.312	3.08037	0.000289869	***	1
AMP	H2	M2	21.4034	24.603	29.3065	34.6606	30.079	26.0174	30.2523	4.32421	0.000415197	***	2
AMP	H2	M3	9.41832	12.2733	14.4137	14.8026	14.9478	12.6938	14.148	1.26152	2.31343e-09	***	3
AMP	H2	M4	6.95862	8.78976	12.0063	10.9367	10.7052	10.5736	10.7385	0.183809	0.00156879	**	4
AMP	H2	M5	0.188679	0.0794341	0.0233267	0.296542	0.0967438	0.0205431	0.137943	0.142537	0.00997118	**	5
AMP	H2	M6	NA	NA	NA	NA	NA	NA	NA	NA	NA		6
AMP	H2	M7	NA	NA	NA	NA	NA	NA	NA	NA	NA		7
AMP	H2	M8	NA	NA	NA	NA	NA	NA	NA	NA	NA		8
AMP	H2	M9	NA	NA	NA	NA	NA	NA	NA	NA	NA		9
AMP	H2	M10	NA	NA	NA	NA	NA	NA	NA	NA	NA		10
AMP	B7	M0	9.54962	14.071	35.255	15.6889	15.029	24.86	18.526	5.49533	2.61326e-05	***	0
AMP	B7	M1	16.3543	24.0175	38.2424	24.8468	23.7174	23.9353	24.1665	0.599176	0.000289869	***	1
AMP	B7	M2	25.7102	36.9814	48.8886	38.8539	36.286	31.3482	35.496	3.81472	0.000415197	***	2
AMP	B7	M3	9.99357	16.3278	20.3356	14.6991	15.6133	12.8381	14.3835	1.41428	2.31343e-09	***	3
AMP	B7	M4	6.37997	13.0236	15.6791	9.38401	12.4537	9.89839	10.5787	1.64403	0.00156879	**	4
AMP	B7	M5	NA	0.154766	NA	NA	0.147994	NA	0.147994	NA	0.00997118	**	5
AMP	B7	M6	NA	NA	NA	NA	NA	NA	NA	NA	NA		6
AMP	B7	M7	NA	NA	NA	NA	NA	NA	NA	NA	NA		7
AMP	B7	M8	NA	NA	NA	NA	NA	NA	NA	NA	NA		8
AMP	B7	M9	NA	NA	NA	NA	NA	NA	NA	NA	NA		9
AMP	B7	M10	NA	NA	NA	NA	NA	NA	NA	NA	NA		10
AMP	A2	M0	20.6302	10.587	27.9165	23.6275	21.8834	26.8138	24.1082	2.50012	2.61326e-05	***	0
AMP	A2	M1	21.183	13.7379	28.388	21.3947	25.6769	24.0173	23.6963	2.15906	0.000289869	***	1
AMP	A2	M2	30.1428	15.2888	31.4372	31.6471	28.3672	27.1553	29.0565	2.32387	0.000415197	***	2
AMP	A2	M3	14.6923	8.4644	16.8661	15.0649	15.664	14.5036	15.0775	0.580321	2.31343e-09	***	3
AMP	A2	M4	10.8785	5.95923	11.1938	11.1543	11.028	9.62585	10.6027	0.848351	0.00156879	**	4
AMP	A2	M5	NA	NA	0.487562	NA	NA	0.419267	0.419267	NA	0.00997118	**	5
AMP	A2	M6	NA	NA	NA	NA	NA	NA	NA	NA	NA		6
AMP	A2	M7	NA	NA	NA	NA	NA	NA	NA	NA	NA		7
AMP	A2	M8	NA	NA	NA	NA	NA	NA	NA	NA	NA		8
AMP	A2	M9	NA	NA	NA	NA	NA	NA	NA	NA	NA		9
AMP	A2	M10	NA	NA	NA	NA	NA	NA	NA	NA	NA		10
AMP	A1	M0	7.12622	22.7908	12.9627	11.2479	21.1025	12.1073	14.8192	5.45838	2.61326e-05	***	0
AMP	A1	M1	15.4263	28.8416	31.0874	22.8436	24.0899	27.3847	24.7728	2.34629	0.000289869	***	1
AMP	A1	M2	28.8349	38.551	38.5149	42.2546	32.5278	32.4744	35.7523	5.63124	0.000415197	***	2
AMP	A1	M3	10.9648	15.9481	20.4124	15.4944	13.2204	17.069	15.2613	1.93487	2.31343e-09	***	3
AMP	A1	M4	8.41358	14.5009	16.61	11.8893	12.0207	13.8894	12.5998	1.11874	0.00156879	**	4
AMP	A1	M5	NA	NA	NA	NA	NA	NA	NA	NA	0.00997118	**	5
AMP	A1	M6	NA	NA	NA	NA	NA	NA	NA	NA	NA		6
AMP	A1	M7	NA	NA	NA	NA	NA	NA	NA	NA	NA		7
AMP	A1	M8	NA	NA	NA	NA	NA	NA	NA	NA	NA		8
AMP	A1	M9	NA	NA	NA	NA	NA	NA	NA	NA	NA		9
AMP	A1	M10	NA	NA	NA	NA	NA	NA	NA	NA	NA		10
AMP	D10	M0	57.6366	52.9611	53.0425	41.2199	40.8703	40.2209	40.7704	0.5069	2.61326e-05	***	0
AMP	D10	M1	28.4142	24.9471	26.2923	15.5633	14.5443	15.2932	15.1336	0.527895	0.000289869	***	1
AMP	D10	M2	36.7052	36.5736	34.436	24.1325	26.1639	24.024	24.7735	1.20535	0.000415197	***	2
AMP	D10	M3	17.5169	14.5539	16.2093	11.2158	10.0553	11.0042	10.7584	0.618046	2.31343e-09	***	3
AMP	D10	M4	15.9038	15.4667	16.9046	10.1829	10.6859	11.4761	10.7817	0.651899	0.00156879	**	4
AMP	D10	M5	0.00453338	0.236652	0.417314	0.00290264	0.163503	0.283305	0.149903	0.140695	0.00997118	**	5
AMP	D10	M6	NA	NA	NA	NA	NA	NA	NA	NA	NA		6
AMP	D10	M7	NA	NA	NA	NA	NA	NA	NA	NA	NA		7
AMP	D10	M8	NA	NA	NA	NA	NA	NA	NA	NA	NA		8
AMP	D10	M9	NA	NA	NA	NA	NA	NA	NA	NA	NA		9
AMP	D10	M10	NA	NA	NA	NA	NA	NA	NA	NA	NA		10
AMP	F1	M0	27.2869	42.9538	38.7599	21.3338	28.9143	26.8681	25.7054	3.92175	2.61326e-05	***	0
AMP	F1	M1	26.6774	28.4656	25.3993	18.2811	15.7703	14.4575	16.1696	1.94283	0.000289869	***	1
AMP	F1	M2	46.9303	48.4657	51.2842	34.0776	30.3477	33.339	32.5881	1.97508	0.000415197	***	2
AMP	F1	M3	18.9151	20.4109	19.6667	13.2399	12.3009	12.2053	12.582	0.571733	2.31343e-09	***	3
AMP	F1	M4	22.6546	23.4369	25.1827	15.8574	14.1246	15.6286	15.2035	0.941375	0.00156879	**	4
AMP	F1	M5	0.400023	2.19716	0.839442	0.280002	1.32415	0.520965	0.708372	0.54672	0.00997118	**	5
AMP	F1	M6	NA	NA	NA	NA	NA	NA	NA	NA	NA		6
AMP	F1	M7	NA	NA	NA	NA	NA	NA	NA	NA	NA		7
AMP	F1	M8	NA	NA	NA	NA	NA	NA	NA	NA	NA		8
AMP	F1	M9	NA	NA	NA	NA	NA	NA	NA	NA	NA		9
AMP	F1	M10	NA	NA	NA	NA	NA	NA	NA	NA	NA		10
AMP	A6	M0	3.59406	12.2279	21.0941	6.75993	14.0569	19.1406	13.3191	6.22323	2.61326e-05	***	0
AMP	A6	M1	13.697	23.9805	29.5727	24.7351	25.7178	24.4334	24.9621	0.671607	0.000289869	***	1
AMP	A6	M2	25.7089	34.3484	41.2068	44.8476	36.075	34.1525	38.3584	5.70145	0.000415197	***	2
AMP	A6	M3	9.8053	15.3468	17.123	16.5113	15.7949	13.9103	15.4055	1.34348	2.31343e-09	***	3
AMP	A6	M4	6.58027	11.0921	13.8436	11.0806	11.4159	11.2462	11.2476	0.167676	0.00156879	**	4
AMP	A6	M5	NA	0.167264	0.255128	NA	0.172148	0.207261	0.189705	0.0248282	0.00997118	**	5
AMP	A6	M6	NA	NA	NA	NA	NA	NA	NA	NA	NA		6
AMP	A6	M7	NA	NA	NA	NA	NA	NA	NA	NA	NA		7
AMP	A6	M8	NA	NA	NA	NA	NA	NA	NA	NA	NA		8
AMP	A6	M9	NA	NA	NA	NA	NA	NA	NA	NA	NA		9
AMP	A6	M10	NA	NA	NA	NA	NA	NA	NA	NA	NA		10
AMP	A3	M0	28.5752	45.1286	35.9618	19.667	23.8022	20.3699	21.2797	2.21259	2.61326e-05	***	0
AMP	A3	M1	39.1233	50.8975	45.0102	24.4673	23.9313	22.9741	23.7909	0.756435	0.000289869	***	1
AMP	A3	M2	53.2494	60.8192	60.5466	33.4238	29.0052	31.2694	31.2328	2.20952	0.000415197	***	2
AMP	A3	M3	20.8663	27.4108	26.1298	12.8576	12.9434	13.2509	13.0173	0.206838	2.31343e-09	***	3
AMP	A3	M4	20.3384	24.5188	25.0087	12.5323	11.5778	12.6824	12.2642	0.599119	0.00156879	**	4
AMP	A3	M5	0.135537	2.99898	4.53466	0.0835163	1.41613	2.29962	1.26642	1.11561	0.00997118	**	5
AMP	A3	M6	NA	NA	NA	NA	NA	NA	NA	NA	NA		6
AMP	A3	M7	NA	NA	NA	NA	NA	NA	NA	NA	NA		7
AMP	A3	M8	NA	NA	NA	NA	NA	NA	NA	NA	NA		8
AMP	A3	M9	NA	NA	NA	NA	NA	NA	NA	NA	NA		9
AMP	A3	M10	NA	NA	NA	NA	NA	NA	NA	NA	NA		10
AMP	C8	M0	0.353451	2.64322	2.07586	0.990367	7.35948	9.49478	5.94821	4.42437	2.61326e-05	***	0
AMP	C8	M1	14.0085	NA	NA	38.7109	NA	NA	38.7109	NA	0.000289869	***	1
AMP	C8	M2	14.7952	18.4147	12.612	36.7166	56.0149	63.0223	51.9179	13.623	0.000415197	***	2
AMP	C8	M3	10.7059	10.2278	7.17538	26.8567	28.4771	32.8194	29.3844	3.08319	2.31343e-09	***	3
AMP	C8	M4	NA	4.63018	NA	NA	12.8917	NA	12.8917	NA	0.00156879	**	4
AMP	C8	M5	NA	NA	NA	NA	NA	NA	NA	NA	0.00997118	**	5
AMP	C8	M6	NA	NA	NA	NA	NA	NA	NA	NA	NA		6
AMP	C8	M7	NA	NA	NA	NA	NA	NA	NA	NA	NA		7
AMP	C8	M8	NA	NA	NA	NA	NA	NA	NA	NA	NA		8
AMP	C8	M9	NA	NA	NA	NA	NA	NA	NA	NA	NA		9
AMP	C8	M10	NA	NA	NA	NA	NA	NA	NA	NA	NA		10
AMP	H1	M0	1.22004	22.8715	1.48277	2.66447	21.528	1.86841	8.68696	11.1278	2.61326e-05	***	0
AMP	H1	M1	19.2311	41.1705	37.0298	41.2439	35.9578	45.9417	41.0478	4.99486	0.000289869	***	1
AMP	H1	M2	16.4376	30.0834	28.4954	31.0295	24.1355	30.5725	28.5792	3.85511	0.000415197	***	2
AMP	H1	M3	9.98771	17.7653	15.8227	19.5283	14.9708	17.8502	17.4498	2.30499	2.31343e-09	***	3
AMP	H1	M4	4.26841	6.77568	5.81122	8.34572	5.70986	6.55584	6.87047	1.3458	0.00156879	**	4
AMP	H1	M5	NA	NA	NA	NA	NA	NA	NA	NA	0.00997118	**	5
AMP	H1	M6	NA	NA	NA	NA	NA	NA	NA	NA	NA		6
AMP	H1	M7	NA	NA	NA	NA	NA	NA	NA	NA	NA		7
AMP	H1	M8	NA	NA	NA	NA	NA	NA	NA	NA	NA		8
AMP	H1	M9	NA	NA	NA	NA	NA	NA	NA	NA	NA		9
AMP	H1	M10	NA	NA	NA	NA	NA	NA	NA	NA	NA		10
AMP	C9	M0	1.53178	7.22714	0.706582	2.90141	10.303	1.22405	4.8095	4.8309	2.61326e-05	***	0
AMP	C9	M1	21.313	31.7499	29.1666	39.6066	43.6315	49.8364	44.3582	5.15345	0.000289869	***	1
AMP	C9	M2	17.5091	20.8911	16.6325	28.518	24.8106	23.249	25.5259	2.70631	0.000415197	***	2
AMP	C9	M3	13.178	12.7522	12.6456	22.3473	16.276	19.6128	19.412	3.04063	2.31343e-09	***	3
AMP	C9	M4	5.43715	5.7295	5.32515	9.22035	7.31271	8.25906	8.26404	0.953829	0.00156879	**	4
AMP	C9	M5	NA	NA	NA	NA	NA	NA	NA	NA	0.00997118	**	5
AMP	C9	M6	NA	NA	NA	NA	NA	NA	NA	NA	NA		6
AMP	C9	M7	NA	NA	NA	NA	NA	NA	NA	NA	NA		7
AMP	C9	M8	NA	NA	NA	NA	NA	NA	NA	NA	NA		8
AMP	C9	M9	NA	NA	NA	NA	NA	NA	NA	NA	NA		9
AMP	C9	M10	NA	NA	NA	NA	NA	NA	NA	NA	NA		10
Arg-Succ	E2	M0	6.33961	6.72663	6.12325	93.6933	91.3363	87.7529	90.9275	2.99121	0.630771		0
Arg-Succ	E2	M1	0.314419	0.775536	0.72178	0	0.367641	0.577291	0.314977	0.292226	0.107125		1
Arg-Succ	E2	M2	0.443055	0.72388	0.948917	6.81406	9.57148	13.2384	9.87466	3.2229	1.16949e-06	***	2
Arg-Succ	E2	M3	NA	NA	NA	NA	NA	NA	NA	NA	NA		3
Arg-Succ	E2	M4	NA	NA	NA	NA	NA	NA	NA	NA	NA		4
Arg-Succ	H2	M0	2.06835	2.02616	2.0818	94.1489	91.58	93.8336	93.1875	1.40102	0.630771		0
Arg-Succ	H2	M1	0.040799	0.0181996	0.0661825	0	0	0	0	0	0.107125		1
Arg-Succ	H2	M2	0.122638	0.176973	0.135436	5.99713	8.69794	6.47373	7.05627	1.44156	1.16949e-06	***	2
Arg-Succ	H2	M3	NA	NA	NA	NA	NA	NA	NA	NA	NA		3
Arg-Succ	H2	M4	NA	NA	NA	NA	NA	NA	NA	NA	NA		4
Arg-Succ	B7	M0	0.659324	1.29765	1.92722	83.6406	87.2361	90.8194	87.232	3.58938	0.630771		0
Arg-Succ	B7	M1	NA	0.109829	0.130947	NA	0	0	0	0	0.107125		1
Arg-Succ	B7	M2	0.128958	0.210326	0.21061	17.8673	14.1977	10.1357	14.0669	3.86744	1.16949e-06	***	2
Arg-Succ	B7	M3	NA	NA	NA	NA	NA	NA	NA	NA	NA		3
Arg-Succ	B7	M4	NA	NA	NA	NA	NA	NA	NA	NA	NA		4
Arg-Succ	A2	M0	4.87015	1.9124	4.36477	84.8164	90.7574	84.2108	86.5948	3.61755	0.630771		0
Arg-Succ	A2	M1	0.708955	0.226899	0.429169	2.88123	0.666277	0	1.1825	1.50839	0.107125		1
Arg-Succ	A2	M2	0.83446	0.214307	0.921576	13.9237	9.87587	17.6103	13.8033	3.86861	1.16949e-06	***	2
Arg-Succ	A2	M3	NA	NA	NA	NA	NA	NA	NA	NA	NA		3
Arg-Succ	A2	M4	NA	NA	NA	NA	NA	NA	NA	NA	NA		4
Arg-Succ	A1	M0	3.22987	3.32011	3.15442	100	98.7103	98.3818	99.0307	0.855372	0.630771		0
Arg-Succ	A1	M1	NA	0.0837849	0.0365449	NA	0	0	0	0	0.107125		1
Arg-Succ	A1	M2	NA	0.0334898	0.0374362	NA	1.05779	1.26026	1.15902	0.14317	1.16949e-06	***	2
Arg-Succ	A1	M3	NA	NA	NA	NA	NA	NA	NA	NA	NA		3
Arg-Succ	A1	M4	NA	NA	NA	NA	NA	NA	NA	NA	NA		4
Arg-Succ	D10	M0	2.29138	1.93797	2.02595	91.2571	94.9709	95.5334	93.9205	2.32361	0.630771		0
Arg-Succ	D10	M1	0.127591	0.0460092	0.0378639	0	0	0	0	0	0.107125		1
Arg-Succ	D10	M2	0.231551	0.0980783	0.0881135	9.53821	5.14008	4.46704	6.38178	2.75419	1.16949e-06	***	2
Arg-Succ	D10	M3	NA	NA	NA	NA	NA	NA	NA	NA	NA		3
Arg-Succ	D10	M4	NA	NA	NA	NA	NA	NA	NA	NA	NA		4
Arg-Succ	F1	M0	1.9815	2.38241	2.58792	94.7608	93.3985	91.9776	93.3789	1.39168	0.630771		0
Arg-Succ	F1	M1	0.107695	0.0583265	0.276038	0	0	0	0	0	0.107125		1
Arg-Succ	F1	M2	0.115054	0.163984	0.264591	5.6962	6.87187	9.23361	7.26723	1.80154	1.16949e-06	***	2
Arg-Succ	F1	M3	NA	NA	NA	NA	NA	NA	NA	NA	NA		3
Arg-Succ	F1	M4	NA	NA	NA	NA	NA	NA	NA	NA	NA		4
Arg-Succ	A6	M0	2.55198	3.36028	3.71978	95.8714	93.0135	91.1793	93.3547	2.36463	0.630771		0
Arg-Succ	A6	M1	0.0319265	0.153773	0.246763	0	0	0	0	0	0.107125		1
Arg-Succ	A6	M2	0.0990343	0.259916	0.387956	4.02634	7.51801	9.72747	7.09061	2.8745	1.16949e-06	***	2
Arg-Succ	A6	M3	NA	NA	NA	NA	NA	NA	NA	NA	NA		3
Arg-Succ	A6	M4	NA	NA	NA	NA	NA	NA	NA	NA	NA		4
Arg-Succ	A3	M0	3.99898	3.35967	3.76352	97.9199	95.763	91.4822	95.055	3.27669	0.630771		0
Arg-Succ	A3	M1	0.068479	0.110604	0.332913	0	0	0	0	0	0.107125		1
Arg-Succ	A3	M2	0.0696019	0.144909	0.395203	1.83147	4.37275	9.60654	5.27025	3.96447	1.16949e-06	***	2
Arg-Succ	A3	M3	NA	NA	NA	NA	NA	NA	NA	NA	NA		3
Arg-Succ	A3	M4	NA	NA	NA	NA	NA	NA	NA	NA	NA		4
Arg-Succ	C8	M0	NA	0.341155	0.930875	NA	100	100	100	6.33026e-06	0.630771		0
Arg-Succ	C8	M1	NA	NA	NA	NA	NA	NA	NA	NA	0.107125		1
Arg-Succ	C8	M2	NA	NA	NA	NA	NA	NA	NA	NA	1.16949e-06	***	2
Arg-Succ	C8	M3	NA	NA	NA	NA	NA	NA	NA	NA	NA		3
Arg-Succ	C8	M4	NA	NA	NA	NA	NA	NA	NA	NA	NA		4
Arg-Succ	H1	M0	2.2073	4.33724	3.64888	98.6149	97.2698	96.7358	97.5402	0.968303	0.630771		0
Arg-Succ	H1	M1	0.0217465	0.0350869	0.0737043	0	0	0	0	0	0.107125		1
Arg-Succ	H1	M2	0.0203941	0.10016	0.111307	0.983886	2.44014	3.16534	2.19646	1.11096	1.16949e-06	***	2
Arg-Succ	H1	M3	NA	NA	NA	NA	NA	NA	NA	NA	NA		3
Arg-Succ	H1	M4	NA	NA	NA	NA	NA	NA	NA	NA	NA		4
Arg-Succ	C9	M0	3.67048	3.59929	3.07785	98.593	100	99.0925	99.2285	0.713299	0.630771		0
Arg-Succ	C9	M1	0.0325464	NA	NA	0	NA	NA	0	NA	0.107125		1
Arg-Succ	C9	M2	0.0343109	NA	0.028188	0.996371	NA	0.984828	0.9906	0.00816223	1.16949e-06	***	2
Arg-Succ	C9	M3	NA	NA	NA	NA	NA	NA	NA	NA	NA		3
Arg-Succ	C9	M4	NA	NA	NA	NA	NA	NA	NA	NA	NA		4
Asn	E2	M0	450.692	980.503	757.058	83.4507	82.5748	82.6723	82.8993	0.479988	4.45405e-19	***	0
Asn	E2	M1	36.6803	84.0346	63.4345	3.04523	3.36598	3.21341	3.20821	0.160442	2.91789e-20	***	1
Asn	E2	M2	67.0556	150.342	115.494	12.0372	12.2666	12.2235	12.1758	0.121898	2.23113e-19	***	2
Asn	E2	M3	8.8945	21.049	16.9244	1.57564	1.69596	1.76819	1.67993	0.0972721	3.09489e-15	***	3
Asn	E2	M4	1.17885	5.1981	4.2472	0.20883	0.418822	0.44373	0.357127	0.129032	1.15517e-12	***	4
Asn	H2	M0	506.351	831.97	697.297	85.9694	85.5007	85.3571	85.6091	0.320212	4.45405e-19	***	0
Asn	H2	M1	37.5639	65.0479	55.0024	2.52489	2.84934	2.90315	2.75912	0.204633	2.91789e-20	***	1
Asn	H2	M2	62.5655	104.635	88.2284	10.2999	10.4171	10.4612	10.3927	0.0833769	2.23113e-19	***	2
Asn	H2	M3	7.22435	12.1241	10.2036	1.17348	1.19206	1.19499	1.18684	0.0116622	3.09489e-15	***	3
Asn	H2	M4	1.92915	3.29788	3.14075	0.313359	0.324251	0.367825	0.335145	0.0288206	1.15517e-12	***	4
Asn	B7	M0	506.232	674.583	831.673	77.4453	76.6066	77.3174	77.1231	0.45189	4.45405e-19	***	0
Asn	B7	M1	70.5877	98.7305	114.463	7.27238	7.71795	7.12213	7.37082	0.309872	2.91789e-20	***	1
Asn	B7	M2	85.3902	117.206	140.771	12.5313	12.758	12.5594	12.6162	0.123596	2.23113e-19	***	2
Asn	B7	M3	17.5628	24.7369	30.4904	2.57054	2.68757	2.71189	2.65667	0.0755724	3.09489e-15	***	3
Asn	B7	M4	3.46106	5.15984	6.92338	0.506571	0.560598	0.615783	0.560984	0.0546072	1.15517e-12	***	4
Asn	A2	M0	1085.3	667.107	1099.71	81.4224	81.1148	80.8751	81.1375	0.274335	4.45405e-19	***	0
Asn	A2	M1	107.45	67.6608	111.382	4.38997	4.56746	4.54273	4.50005	0.0961362	2.91789e-20	***	1
Asn	A2	M2	166	103.175	171.779	12.0299	12.1135	12.2002	12.1145	0.0851728	2.23113e-19	***	2
Asn	A2	M3	28.6007	18.0145	31.7004	2.05284	2.09562	2.23043	2.1263	0.0926807	3.09489e-15	***	3
Asn	A2	M4	5.87243	3.6698	6.70151	0.4215	0.426906	0.471517	0.439974	0.02745	1.15517e-12	***	4
Asn	A1	M0	773.788	1104.29	751.906	89.2948	87.145	88.1006	88.1801	1.0771	4.45405e-19	***	0
Asn	A1	M1	54.4595	86.3538	55.9687	2.2865	2.90525	2.60928	2.60034	0.309474	2.91789e-20	***	1
Asn	A1	M2	71.5557	116.8	75.2281	7.99417	8.91271	8.5284	8.47842	0.461308	2.23113e-19	***	2
Asn	A1	M3	5.6109	14.4728	7.98491	0.619472	1.09269	0.895098	0.869086	0.237678	3.09489e-15	***	3
Asn	A1	M4	0.341137	2.59462	0.982975	0.0376633	0.195892	0.11019	0.114582	0.0792057	1.15517e-12	***	4
Asn	D10	M0	1296.94	1111.9	778.811	82.6255	82.4418	82.4349	82.5007	0.108136	4.45405e-19	***	0
Asn	D10	M1	123.449	104.752	73.683	4.14267	4.05391	4.08621	4.09426	0.0449241	2.91789e-20	***	1
Asn	D10	M2	182.196	161.13	113.359	11.21	11.5452	11.5947	11.45	0.209273	2.23113e-19	***	2
Asn	D10	M3	30.8682	25.7263	17.4078	1.88144	1.82492	1.76282	1.82306	0.0593307	3.09489e-15	***	3
Asn	D10	M4	7.21417	6.21379	4.23649	0.439709	0.440781	0.429013	0.436501	0.00650711	1.15517e-12	***	4
Asn	F1	M0	393.374	737.388	561.364	84.1602	83.2592	83.3052	83.5749	0.507447	4.45405e-19	***	0
Asn	F1	M1	31.267	60.7564	45.7652	2.91277	3.1212	3.05133	3.02843	0.106085	2.91789e-20	***	1
Asn	F1	M2	54.3943	107.824	81.7685	11.2798	11.7985	11.7614	11.6132	0.289319	2.23113e-19	***	2
Asn	F1	M3	7.5121	15.7931	12.0829	1.53762	1.70604	1.71548	1.65304	0.100075	3.09489e-15	***	3
Asn	F1	M4	2.00766	3.95572	3.36712	0.410937	0.427314	0.478048	0.438767	0.0349905	1.15517e-12	***	4
Asn	A6	M0	458.91	868.731	949.043	84.728	84.2313	84.3201	84.4265	0.264864	4.45405e-19	***	0
Asn	A6	M1	34.2795	64.9662	68.7588	2.53134	2.5236	2.33177	2.46223	0.113052	2.91789e-20	***	1
Asn	A6	M2	65.3911	128.043	139.227	11.7186	12.0532	12.0156	11.9291	0.183315	2.23113e-19	***	2
Asn	A6	M3	5.57746	12.2554	13.8511	0.985193	1.13684	1.17738	1.0998	0.101304	3.09489e-15	***	3
Asn	A6	M4	1.97093	4.02386	5.55898	0.348142	0.373264	0.472526	0.397977	0.0657717	1.15517e-12	***	4
Asn	A3	M0	1346.42	1188.93	773.025	83.4575	83.2969	83.8729	83.5425	0.297249	4.45405e-19	***	0
Asn	A3	M1	115.428	100.319	63.2783	3.40397	3.28598	3.09974	3.26323	0.153386	2.91789e-20	***	1
Asn	A3	M2	193.475	173.548	109.931	11.6111	11.7776	11.5575	11.6487	0.114778	2.23113e-19	***	2
Asn	A3	M3	24.5494	23.5452	13.5582	1.45583	1.57819	1.4074	1.48047	0.0880197	3.09489e-15	***	3
Asn	A3	M4	6.40705	5.56804	3.56264	0.379952	0.373214	0.369815	0.374327	0.00515922	1.15517e-12	***	4
Asn	C8	M0	73.6447	84.2782	90.2001	87.7915	87.9048	87.7252	87.8072	0.0908101	4.45405e-19	***	0
Asn	C8	M1	3.63295	4.06084	4.04659	0.420356	0.32118	0.0323571	0.257964	0.201576	2.91789e-20	***	1
Asn	C8	M2	10.1478	11.707	13.2258	11.8115	11.9259	12.5734	12.1036	0.410832	2.23113e-19	***	2
Asn	C8	M3	0.255222	0.165407	NA	0.291082	0.165058	NA	0.22807	0.089112	3.09489e-15	***	3
Asn	C8	M4	NA	NA	NA	NA	NA	NA	NA	NA	1.15517e-12	***	4
Asn	H1	M0	514.979	976.769	752.532	91.2401	90.6854	90.7804	90.902	0.296672	4.45405e-19	***	0
Asn	H1	M1	28.6019	57.5186	44.3066	0.997171	1.29125	1.29172	1.19338	0.169923	2.91789e-20	***	1
Asn	H1	M2	42.8945	84.0229	64.1378	7.39319	7.58027	7.51792	7.49713	0.0952544	2.23113e-19	***	2
Asn	H1	M3	3.37408	6.71795	5.08531	0.571923	0.596716	0.586907	0.585182	0.0124862	3.09489e-15	***	3
Asn	H1	M4	0.104744	0.792049	0.396812	0.0177546	0.0703531	0.045797	0.0446349	0.0263185	1.15517e-12	***	4
Asn	C9	M0	140.333	320.711	477.825	91.9541	89.6454	89.7276	90.4424	1.30988	4.45405e-19	***	0
Asn	C9	M1	6.88769	19.5389	27.9507	0.417569	1.45707	1.24292	1.03918	0.54888	2.91789e-20	***	1
Asn	C9	M2	12.1628	30.9327	46.3333	7.7742	8.40186	8.46202	8.21269	0.380934	2.23113e-19	***	2
Asn	C9	M3	0.132188	2.75638	4.26661	0.0828683	0.73712	0.766522	0.528837	0.3865	3.09489e-15	***	3
Asn	C9	M4	NA	NA	0.243115	NA	NA	0.0436771	0.0436771	NA	1.15517e-12	***	4
Asp	E2	M0	5103.86	4824.92	4125.12	77.2478	76.6255	76.5526	76.8086	0.382058	3.82343e-20	***	0
Asp	E2	M1	541.311	530.533	451.022	4.70381	4.96131	4.90953	4.85822	0.136204	1.62048e-20	***	1
Asp	E2	M2	1041.06	1004.35	868.768	15.2505	15.4314	15.6014	15.4277	0.175489	2.29643e-20	***	2
Asp	E2	M3	171.782	174.054	147.314	2.48742	2.64455	2.61549	2.58249	0.0836006	2.85328e-20	***	3
Asp	E2	M4	48.0017	47.7448	40.151	0.695071	0.725429	0.712861	0.71112	0.0152535	4.60099e-23	***	4
Asp	H2	M0	3182.83	3175.13	3139.7	76.5949	75.4512	75.9125	75.9862	0.575434	3.82343e-20	***	0
Asp	H2	M1	362.319	383	368.966	5.25314	5.68133	5.48265	5.47237	0.21428	1.62048e-20	***	1
Asp	H2	M2	662.789	690.115	673.309	15.4215	15.8469	15.7362	15.6682	0.220694	2.29643e-20	***	2
Asp	H2	M3	103.441	114.889	109.133	2.38157	2.61197	2.52443	2.50599	0.116302	2.85328e-20	***	3
Asp	H2	M4	32.0051	35.4243	31.9423	0.736869	0.805363	0.738883	0.760372	0.0389767	4.60099e-23	***	4
Asp	B7	M0	2802.61	2973.6	4503.61	70.5712	69.5053	70.0179	70.0315	0.533056	3.82343e-20	***	0
Asp	B7	M1	507.089	564.505	833.426	9.52317	9.99144	9.73401	9.74954	0.234521	1.62048e-20	***	1
Asp	B7	M2	665.342	732.204	1085.46	16.0671	16.4048	16.1796	16.2172	0.17197	2.29643e-20	***	2
Asp	B7	M3	144.209	165.076	246.602	3.47409	3.69151	3.66801	3.6112	0.119323	2.85328e-20	***	3
Asp	B7	M4	31.7276	36.3853	53.9582	0.764341	0.813667	0.802584	0.793531	0.0258795	4.60099e-23	***	4
Asp	A2	M0	3865.82	2087.99	3865.58	72.6131	71.3195	71.0713	71.668	0.827841	3.82343e-20	***	0
Asp	A2	M1	559.196	320.672	597.247	7.19306	7.69466	7.73288	7.5402	0.301239	1.62048e-20	***	1
Asp	A2	M2	900.585	510.658	958.33	16.3027	16.8012	16.9731	16.6924	0.348244	2.29643e-20	***	2
Asp	A2	M3	194.416	115.246	212.73	3.49374	3.7661	3.74191	3.66725	0.150749	2.85328e-20	***	3
Asp	A2	M4	44.6817	25.5288	51.1734	0.802949	0.834248	0.900139	0.845779	0.0496106	4.60099e-23	***	4
Asp	A1	M0	5531.09	5332.64	5488.19	84.7002	81.767	81.9538	82.807	1.6422	3.82343e-20	***	0
Asp	A1	M1	468.244	529.98	536.837	3.36476	4.4392	4.32231	4.04209	0.589492	1.62048e-20	***	1
Asp	A1	M2	718.277	805.657	827.31	10.6408	11.93	11.9345	11.5018	0.745634	2.29643e-20	***	2
Asp	A1	M3	87.8344	123.13	122.118	1.28684	1.80628	1.74463	1.61258	0.283784	2.85328e-20	***	3
Asp	A1	M4	20.1627	25.3732	25.1672	0.295397	0.372216	0.359551	0.342388	0.0411851	4.60099e-23	***	4
Asp	D10	M0	4603.44	4309.15	4517.17	72.6861	72.5689	72.3356	72.5302	0.178451	3.82343e-20	***	0
Asp	D10	M1	647.906	617.247	650.117	6.9194	7.08745	7.11336	7.04007	0.105301	1.62048e-20	***	1
Asp	D10	M2	1098.22	1023.42	1090.38	16.7268	16.6182	16.8382	16.7277	0.110009	2.29643e-20	***	2
Asp	D10	M3	210.832	200.136	209.9	3.18486	3.22455	3.21575	3.20839	0.0208426	2.85328e-20	***	3
Asp	D10	M4	59.4156	56.681	59.6639	0.897541	0.913232	0.914077	0.908283	0.0093129	4.60099e-23	***	4
Asp	F1	M0	5145.55	5718.33	6234.98	75.262	74.4624	74.3605	74.695	0.493717	3.82343e-20	***	0
Asp	F1	M1	569.327	663.221	720.798	4.92421	5.26493	5.23005	5.13973	0.187462	1.62048e-20	***	1
Asp	F1	M2	1160.82	1323.85	1460.86	16.4388	16.6819	16.8629	16.6612	0.212784	2.29643e-20	***	2
Asp	F1	M3	209.3	246.614	266.422	2.92886	3.07235	3.03992	3.01371	0.0752533	2.85328e-20	***	3
Asp	F1	M4	61.1299	74.8604	81.0533	0.855428	0.932622	0.924832	0.904294	0.0424983	4.60099e-23	***	4
Asp	A6	M0	2960.68	3132.92	3468.68	78.491	77.9501	77.3676	77.9362	0.561855	3.82343e-20	***	0
Asp	A6	M1	272.656	298.717	341.732	3.69529	3.92081	4.13417	3.91676	0.219464	1.62048e-20	***	1
Asp	A6	M2	600.335	649.287	740.292	15.439	15.6658	16.008	15.7043	0.286411	2.29643e-20	***	2
Asp	A6	M3	77.9207	85.1284	98.9836	1.97636	2.02641	2.11224	2.03833	0.0687194	2.85328e-20	***	3
Asp	A6	M4	31.0428	34.8978	36.5068	0.787361	0.830712	0.779027	0.799033	0.0277495	4.60099e-23	***	4
Asp	A3	M0	6884.55	6187.71	6980.99	79.2793	79.3128	79.4561	79.3494	0.0938801	3.82343e-20	***	0
Asp	A3	M1	692.8	620.497	701.929	4.40192	4.37615	4.40525	4.39444	0.0159241	1.62048e-20	***	1
Asp	A3	M2	1264.53	1134.12	1264.18	14.0915	14.0681	13.9221	14.0272	0.0918156	2.29643e-20	***	2
Asp	A3	M3	182.713	166.241	185.851	2.01298	2.03862	2.02377	2.02512	0.0128723	2.85328e-20	***	3
Asp	A3	M4	52.1549	46.0109	50.4735	0.574598	0.564235	0.549615	0.562816	0.0125521	4.60099e-23	***	4
Asp	C8	M0	2443.92	2832.72	3647.63	74.7212	73.9062	74.1574	74.2616	0.417371	3.82343e-20	***	0
Asp	C8	M1	260.654	314.267	401.839	4.59392	4.85722	4.81672	4.75595	0.141779	1.62048e-20	***	1
Asp	C8	M2	595.696	715.458	905.498	17.6569	18.0918	17.8413	17.8633	0.218279	2.29643e-20	***	2
Asp	C8	M3	83.461	102.996	132.443	2.44133	2.57088	2.57607	2.52943	0.0763397	2.85328e-20	***	3
Asp	C8	M4	34.9457	40.8055	53.8677	1.0222	1.01855	1.04775	1.0295	0.0159109	4.60099e-23	***	4
Asp	H1	M0	2016.01	2842.84	2457.14	88.9192	87.7287	88.0934	88.2471	0.609979	3.82343e-20	***	0
Asp	H1	M1	126.836	196.487	166.523	1.62034	2.13674	2.0284	1.92849	0.272315	1.62048e-20	***	1
Asp	H1	M2	205.599	314.806	265.177	8.80921	9.42461	9.22508	9.15297	0.313974	2.29643e-20	***	2
Asp	H1	M3	19.3083	28.8533	23.4999	0.814764	0.851864	0.806055	0.824228	0.0243266	2.85328e-20	***	3
Asp	H1	M4	2.04725	4.09606	3.08171	0.086389	0.120932	0.105704	0.104342	0.0173117	4.60099e-23	***	4
Asp	C9	M0	5612.45	4637.91	4996.64	85.8844	84.0789	84.3051	84.7561	0.983641	3.82343e-20	***	0
Asp	C9	M1	402.006	368.636	398.267	2.30511	2.90988	2.93636	2.71712	0.357055	1.62048e-20	***	1
Asp	C9	M2	714.067	667.195	701.635	10.6049	11.7279	11.4755	11.2695	0.589163	2.29643e-20	***	2
Asp	C9	M3	87.572	78.4708	84.7477	1.28207	1.361	1.36801	1.33703	0.0477209	2.85328e-20	***	3
Asp	C9	M4	14.4112	13.4593	13.6809	0.210983	0.233439	0.22084	0.221754	0.0112558	4.60099e-23	***	4
ATP	E2	M0	263.434	250.481	227.851	7.08729	7.1897	7.42284	7.23328	0.171967	1.11187e-29	***	0
ATP	E2	M1	987.918	913.339	802.584	25.5065	25.1368	25.0421	25.2285	0.245364	1.85174e-37	***	1
ATP	E2	M2	1008.17	944.141	826.011	24.0042	24.0182	23.841	23.9545	0.0984932	1.94095e-25	***	2
ATP	E2	M3	890.171	834.57	733.214	21.441	21.4467	21.3852	21.4243	0.0339997	1.56395e-31	***	3
ATP	E2	M4	664.74	629.024	558.022	16.0112	16.1646	16.2755	16.1504	0.132715	3.20365e-25	***	4
ATP	E2	M5	270.421	253.724	222.89	6.51347	6.52019	6.50088	6.51151	0.00980273	2.87845e-26	***	5
ATP	E2	M6	62.2407	61.3311	54.1726	1.49915	1.57608	1.58002	1.55175	0.0455932	5.36567e-24	***	6
ATP	E2	M7	4.63246	4.75135	3.86413	0.111579	0.1221	0.112703	0.115461	0.00577715	2.12315e-10	***	7
ATP	E2	M8	NA	NA	NA	NA	NA	NA	NA	NA	NA		8
ATP	E2	M9	NA	NA	NA	NA	NA	NA	NA	NA	NA		9
ATP	E2	M10	NA	NA	NA	NA	NA	NA	NA	NA	NA		10
ATP	H2	M0	316.877	289.518	306.305	11.9182	11.7419	12.3779	12.0127	0.328376	1.11187e-29	***	0
ATP	H2	M1	780.732	719.253	727.344	27.7304	27.5581	27.7074	27.6653	0.0935758	1.85174e-37	***	1
ATP	H2	M2	679.128	636.505	630.825	22.238	22.5207	22.1904	22.3164	0.178593	1.94095e-25	***	2
ATP	H2	M3	578.512	534.82	531.939	19.4802	19.4193	19.245	19.3815	0.122062	1.56395e-31	***	3
ATP	H2	M4	439.794	411.886	410.928	14.8092	14.9556	14.867	14.8773	0.073715	3.20365e-25	***	4
ATP	H2	M5	144.469	134.548	129.41	4.8647	4.88545	4.68194	4.81069	0.111987	2.87845e-26	***	5
ATP	H2	M6	29.4356	26.8451	26.7239	0.991186	0.974746	0.966847	0.977593	0.0124168	5.36567e-24	***	6
ATP	H2	M7	0.788376	0.690053	0.555508	0.026547	0.0250558	0.0200978	0.0239002	0.00337636	2.12315e-10	***	7
ATP	H2	M8	NA	NA	NA	NA	NA	NA	NA	NA	NA		8
ATP	H2	M9	NA	NA	NA	NA	NA	NA	NA	NA	NA		9
ATP	H2	M10	NA	NA	NA	NA	NA	NA	NA	NA	NA		10
ATP	B7	M0	557.732	767.431	972.247	24.7535	26.2586	25.3797	25.4639	0.756037	1.11187e-29	***	0
ATP	B7	M1	590.349	768.643	1011.58	23.1901	23.1223	23.3242	23.2122	0.102779	1.85174e-37	***	1
ATP	B7	M2	568.089	721.124	952.711	22.3641	21.8434	22.0148	22.0741	0.265354	1.94095e-25	***	2
ATP	B7	M3	380.103	480.631	642.809	15.1035	14.7233	15.0229	14.9499	0.200312	1.56395e-31	***	3
ATP	B7	M4	291.002	368.037	489.61	11.563	11.2742	11.4426	11.4266	0.145064	3.20365e-25	***	4
ATP	B7	M5	103.735	126.488	167.564	4.12192	3.87477	3.91609	3.97093	0.132388	2.87845e-26	***	5
ATP	B7	M6	24.2784	30.551	40.1731	0.964705	0.935879	0.938877	0.946487	0.015848	5.36567e-24	***	6
ATP	B7	M7	1.37505	1.51094	2.15392	0.0546379	0.0462852	0.0503389	0.0504207	0.00417698	2.12315e-10	***	7
ATP	B7	M8	NA	NA	NA	NA	NA	NA	NA	NA	NA		8
ATP	B7	M9	NA	NA	NA	NA	NA	NA	NA	NA	NA		9
ATP	B7	M10	NA	NA	NA	NA	NA	NA	NA	NA	NA		10
ATP	A2	M0	422.84	242.742	521.722	13.3105	13.3844	13.8325	13.5091	0.282498	1.11187e-29	***	0
ATP	A2	M1	819.626	479.558	978.635	24.0529	24.6788	24.1398	24.2905	0.339097	1.85174e-37	***	1
ATP	A2	M2	844.219	479.366	992.715	23.6114	23.409	23.3535	23.458	0.13577	1.94095e-25	***	2
ATP	A2	M3	687.357	389.864	813.141	19.3715	19.2455	19.3015	19.3062	0.0631356	1.56395e-31	***	3
ATP	A2	M4	502.705	284.98	591.305	14.1675	14.0679	14.0358	14.0904	0.0686875	3.20365e-25	***	4
ATP	A2	M5	210.397	116.709	246.877	5.92952	5.76127	5.86011	5.8503	0.08455	2.87845e-26	***	5
ATP	A2	M6	55.4072	30.3179	62.73	1.56152	1.49663	1.48902	1.51572	0.0398418	5.36567e-24	***	6
ATP	A2	M7	5.73917	2.20604	5.71045	0.161745	0.1089	0.135549	0.135398	0.0264227	2.12315e-10	***	7
ATP	A2	M8	NA	NA	NA	NA	NA	NA	NA	NA	NA		8
ATP	A2	M9	NA	NA	NA	NA	NA	NA	NA	NA	NA		9
ATP	A2	M10	NA	NA	NA	NA	NA	NA	NA	NA	NA		10
ATP	A1	M0	538.168	689.119	597.358	15.9916	17.7892	17.2224	17.0011	0.919006	1.11187e-29	***	0
ATP	A1	M1	712.34	843.121	738.271	19.1752	19.5684	19.1564	19.3	0.232649	1.85174e-37	***	1
ATP	A1	M2	869.949	975.563	888.239	23.3855	22.6941	23.1508	23.0768	0.351559	1.94095e-25	***	2
ATP	A1	M3	691.369	774.067	700.847	18.3928	17.8897	18.0902	18.1242	0.25324	1.56395e-31	***	3
ATP	A1	M4	640.58	707.672	641.796	17.0416	16.3552	16.566	16.6543	0.351593	3.20365e-25	***	4
ATP	A1	M5	242.04	265.674	243.809	6.43908	6.14007	6.2932	6.29078	0.149517	2.87845e-26	***	5
ATP	A1	M6	59.1727	65.8163	59.5902	1.5742	1.5211	1.53814	1.54448	0.0271082	5.36567e-24	***	6
ATP	A1	M7	5.29971	5.84916	4.26102	0.14099	0.135182	0.109985	0.128719	0.0164818	2.12315e-10	***	7
ATP	A1	M8	NA	NA	NA	NA	NA	NA	NA	NA	NA		8
ATP	A1	M9	NA	NA	NA	NA	NA	NA	NA	NA	NA		9
ATP	A1	M10	NA	NA	NA	NA	NA	NA	NA	NA	NA		10
ATP	D10	M0	1899.98	1561.92	1492.22	35.3136	34.1099	35.3378	34.9204	0.702041	1.11187e-29	***	0
ATP	D10	M1	1051.84	898.488	826.923	15.4503	15.6536	15.4801	15.528	0.109772	1.85174e-37	***	1
ATP	D10	M2	1130.86	980.155	888.392	19.0268	19.3847	19.0432	19.1515	0.202068	1.94095e-25	***	2
ATP	D10	M3	805.113	693.875	624.626	13.3972	13.5664	13.2431	13.4022	0.1617	1.56395e-31	***	3
ATP	D10	M4	796.535	693.991	634.01	13.2545	13.5687	13.4421	13.4217	0.15809	3.20365e-25	***	4
ATP	D10	M5	263.049	231.854	203.875	4.37716	4.53312	4.3225	4.41093	0.109295	2.87845e-26	***	5
ATP	D10	M6	58.998	52.749	45.0179	0.981736	1.03133	0.954456	0.989174	0.0389732	5.36567e-24	***	6
ATP	D10	M7	3.19164	1.62102	1.54423	0.0531094	0.0316935	0.0327402	0.0391811	0.0120737	2.12315e-10	***	7
ATP	D10	M8	NA	NA	NA	NA	NA	NA	NA	NA	NA		8
ATP	D10	M9	NA	NA	NA	NA	NA	NA	NA	NA	NA		9
ATP	D10	M10	NA	NA	NA	NA	NA	NA	NA	NA	NA		10
ATP	F1	M0	490.758	745.546	742.272	18.9074	19.7805	20.1651	19.6177	0.644472	1.11187e-29	***	0
ATP	F1	M1	480.755	695.722	676.011	16.2384	16.0797	15.9448	16.0876	0.146962	1.85174e-37	***	1
ATP	F1	M2	675.499	974.086	954.342	23.8466	23.6853	23.7792	23.7704	0.0809819	1.94095e-25	***	2
ATP	F1	M3	448.558	639.941	621.131	15.472	15.2007	15.1072	15.26	0.189466	1.56395e-31	***	3
ATP	F1	M4	553.977	790.968	770.249	19.1082	18.7882	18.734	18.8768	0.202201	3.20365e-25	***	4
ATP	F1	M5	201.981	288.168	278.712	6.96686	6.84496	6.77885	6.86356	0.0953722	2.87845e-26	***	5
ATP	F1	M6	45.7146	70.3757	65.3118	1.57682	1.67166	1.58852	1.61233	0.0517112	5.36567e-24	***	6
ATP	F1	M7	1.92485	5.12257	3.46871	0.0663932	0.121678	0.0843662	0.0908126	0.0282007	2.12315e-10	***	7
ATP	F1	M8	NA	NA	NA	NA	NA	NA	NA	NA	NA		8
ATP	F1	M9	NA	NA	NA	NA	NA	NA	NA	NA	NA		9
ATP	F1	M10	NA	NA	NA	NA	NA	NA	NA	NA	NA		10
ATP	A6	M0	203.049	232.885	254.048	8.25421	8.321	8.41245	8.32922	0.0794419	1.11187e-29	***	0
ATP	A6	M1	664.958	752.347	809.261	25.826	25.6704	25.5774	25.6913	0.125618	1.85174e-37	***	1
ATP	A6	M2	665.045	756.478	811.133	23.886	23.8957	23.7392	23.8403	0.0877259	1.94095e-25	***	2
ATP	A6	M3	571.518	646.747	706.092	20.8001	20.6886	20.933	20.8072	0.12234	1.56395e-31	***	3
ATP	A6	M4	423.526	483.525	524.092	15.414	15.4673	15.5374	15.4729	0.0618459	3.20365e-25	***	4
ATP	A6	M5	172.633	200.308	212.381	6.28289	6.40761	6.29629	6.32893	0.0684685	2.87845e-26	***	5
ATP	A6	M6	43.791	51.008	51.7326	1.59375	1.63168	1.53368	1.58637	0.0494179	5.36567e-24	***	6
ATP	A6	M7	3.14482	2.80386	4.37027	0.114454	0.0896919	0.129562	0.111236	0.020129	2.12315e-10	***	7
ATP	A6	M8	NA	NA	NA	NA	NA	NA	NA	NA	NA		8
ATP	A6	M9	NA	NA	NA	NA	NA	NA	NA	NA	NA		9
ATP	A6	M10	NA	NA	NA	NA	NA	NA	NA	NA	NA		10
ATP	A3	M0	571.647	500.888	462.834	12.3378	12.0548	12.5041	12.2989	0.227175	1.11187e-29	***	0
ATP	A3	M1	1148.95	1032.91	917.482	23.1677	23.2594	23.1389	23.1886	0.0629264	1.85174e-37	***	1
ATP	A3	M2	1267.91	1134.55	1011.33	24.472	24.4041	24.433	24.4363	0.0340847	1.94095e-25	***	2
ATP	A3	M3	918.121	828.423	730.028	17.7408	17.8498	17.6575	17.7493	0.0964398	1.56395e-31	***	3
ATP	A3	M4	873.603	785.425	702.428	16.8805	16.9233	16.9899	16.9313	0.0551127	3.20365e-25	***	4
ATP	A3	M5	320.256	290.13	252.373	6.18828	6.25135	6.10426	6.1813	0.0737933	2.87845e-26	***	5
ATP	A3	M6	69.4787	65.1575	54.9725	1.34253	1.40393	1.32964	1.3587	0.039696	5.36567e-24	***	6
ATP	A3	M7	5.24342	3.5962	2.93998	0.101318	0.0774861	0.0711104	0.0833048	0.0159222	2.12315e-10	***	7
ATP	A3	M8	NA	NA	NA	NA	NA	NA	NA	NA	NA		8
ATP	A3	M9	NA	NA	NA	NA	NA	NA	NA	NA	NA		9
ATP	A3	M10	NA	NA	NA	NA	NA	NA	NA	NA	NA		10
ATP	C8	M0	197.188	208.673	248.095	10.7796	10.8908	11.1453	10.9385	0.187445	1.11187e-29	***	0
ATP	C8	M1	529.806	553.74	639.728	27.4584	27.3842	27.1967	27.3464	0.13487	1.85174e-37	***	1
ATP	C8	M2	469.269	497.99	575.876	22.373	22.71	22.6111	22.5647	0.173237	1.94095e-25	***	2
ATP	C8	M3	395.289	411.32	477.267	19.3464	19.2192	19.1954	19.2537	0.0811655	1.56395e-31	***	3
ATP	C8	M4	318.032	326.502	384.845	15.5652	15.256	15.4782	15.4332	0.159455	3.20365e-25	***	4
ATP	C8	M5	110.262	116.914	131.386	5.39649	5.46288	5.28426	5.38121	0.0902816	2.87845e-26	***	5
ATP	C8	M6	22.6167	24.1214	27.1699	1.10692	1.12709	1.09276	1.10892	0.0172528	5.36567e-24	***	6
ATP	C8	M7	0.755652	0.888214	1.99435	0.0369834	0.0415024	0.0802117	0.0528992	0.023761	2.12315e-10	***	7
ATP	C8	M8	NA	NA	NA	NA	NA	NA	NA	NA	NA		8
ATP	C8	M9	NA	NA	NA	NA	NA	NA	NA	NA	NA		9
ATP	C8	M10	NA	NA	NA	NA	NA	NA	NA	NA	NA		10
ATP	H1	M0	105.806	155.451	130.368	4.20914	4.03902	4.17239	4.14018	0.0895139	1.11187e-29	***	0
ATP	H1	M1	905.445	1384.16	1119.99	35.1608	35.1242	34.9916	35.0922	0.0890558	1.85174e-37	***	1
ATP	H1	M2	622.248	954.079	769.144	20.7312	20.7695	20.6132	20.7046	0.0814794	1.94095e-25	***	2
ATP	H1	M3	667.155	1020.76	832.28	23.7614	23.7448	23.8477	23.7846	0.0552163	1.56395e-31	***	3
ATP	H1	M4	377.479	582.693	475.111	13.4443	13.5546	13.6136	13.5375	0.0859124	3.20365e-25	***	4
ATP	H1	M5	110.054	170.797	137.577	3.91968	3.97307	3.94205	3.94494	0.0268116	2.87845e-26	***	5
ATP	H1	M6	19.2354	30.187	25.2933	0.68509	0.702208	0.724741	0.704013	0.019887	5.36567e-24	***	6
ATP	H1	M7	0.305391	0.741136	0.224666	0.0108768	0.0172403	0.00643745	0.0115182	0.00542989	2.12315e-10	***	7
ATP	H1	M8	NA	NA	NA	NA	NA	NA	NA	NA	NA		8
ATP	H1	M9	NA	NA	NA	NA	NA	NA	NA	NA	NA		9
ATP	H1	M10	NA	NA	NA	NA	NA	NA	NA	NA	NA		10
ATP	C9	M0	139.003	108.768	132.833	4.18844	4.10582	4.25465	4.18297	0.0745624	1.11187e-29	***	0
ATP	C9	M1	1374.87	1091.75	1280.88	40.511	40.3069	40.1073	40.3084	0.201865	1.85174e-37	***	1
ATP	C9	M2	717.006	575.071	673.124	17.1212	17.2424	17.1176	17.1604	0.0710051	1.94095e-25	***	2
ATP	C9	M3	854.644	688.386	811.538	23.0555	23.2644	23.2718	23.1973	0.122792	1.56395e-31	***	3
ATP	C9	M4	507.922	403.823	485.58	13.7021	13.6475	13.9246	13.7581	0.1468	3.20365e-25	***	4
ATP	C9	M5	105.031	81.2506	95.1256	2.8334	2.74592	2.72784	2.76905	0.0564575	2.87845e-26	***	5
ATP	C9	M6	8.41581	9.90959	8.13542	0.227031	0.334901	0.233293	0.265075	0.0605521	5.36567e-24	***	6
ATP	C9	M7	NA	NA	NA	NA	NA	NA	NA	NA	2.12315e-10	***	7
ATP	C9	M8	NA	NA	NA	NA	NA	NA	NA	NA	NA		8
ATP	C9	M9	NA	NA	NA	NA	NA	NA	NA	NA	NA		9
ATP	C9	M10	NA	NA	NA	NA	NA	NA	NA	NA	NA		10
Cit	E2	M0	6609.08	6929.57	6188.58	52.8742	52.3712	51.9536	52.3997	0.460979	2.07289e-14	***	0
Cit	E2	M1	1035.66	1113.66	1006.04	4.70472	4.86755	4.92398	4.83208	0.11385	1.59895e-23	***	1
Cit	E2	M2	4338.35	4583.46	4156.74	33.6859	33.6107	33.8581	33.7182	0.126839	9.76819e-14	***	2
Cit	E2	M3	578.16	640.561	588.773	4.32842	4.53028	4.62542	4.4947	0.15166	2.47236e-19	***	3
Cit	E2	M4	686.944	747.445	673.388	5.14283	5.28619	5.29015	5.23972	0.083934	6.22671e-18	***	4
Cit	E2	M5	100.722	112.823	101.444	0.754062	0.797921	0.796949	0.782977	0.0250462	2.02598e-17	***	5
Cit	E2	M6	8.38941	12.0574	14.1189	0.0628077	0.085274	0.110919	0.0863334	0.0240729	8.04647e-06	***	6
Cit	H2	M0	2972.7	3479	3347.36	54.5886	53.1978	54.8203	54.2022	0.877541	2.07289e-14	***	0
Cit	H2	M1	466.132	576.188	535.123	4.86271	5.20258	5.04927	5.03819	0.170209	1.59895e-23	***	1
Cit	H2	M2	1812.22	2212.09	2012	32.2788	32.7952	31.9484	32.3408	0.426831	9.76819e-14	***	2
Cit	H2	M3	239.44	311.563	280.894	4.11458	4.45823	4.30486	4.29256	0.172155	2.47236e-19	***	3
Cit	H2	M4	287.601	354.435	302.015	4.94218	5.0717	4.62857	4.88081	0.227849	6.22671e-18	***	4
Cit	H2	M5	36.9489	47.6071	41.9453	0.634936	0.681222	0.642837	0.652998	0.0247595	2.02598e-17	***	5
Cit	H2	M6	4.27335	7.60223	5.69341	0.0734338	0.108782	0.0872549	0.0898236	0.0178136	8.04647e-06	***	6
Cit	B7	M0	3394.64	4036.03	6362.96	45.2692	44.7379	44.8121	44.9397	0.287719	2.07289e-14	***	0
Cit	B7	M1	999.029	1200.77	1892.77	10.1882	10.211	10.2259	10.2084	0.0189697	1.59895e-23	***	1
Cit	B7	M2	2459.02	2967.97	4703.37	31.5111	31.6142	31.8338	31.653	0.164841	9.76819e-14	***	2
Cit	B7	M3	581.448	722.437	1121.05	7.256	7.49375	7.3882	7.37932	0.119122	2.47236e-19	***	3
Cit	B7	M4	479.902	576.283	891.962	5.98879	5.97771	5.87842	5.94831	0.0607772	6.22671e-18	***	4
Cit	B7	M5	92.3931	119.228	180.815	1.15299	1.23674	1.19165	1.19379	0.0419148	2.02598e-17	***	5
Cit	B7	M6	6.91147	17.8154	20.5809	0.0862496	0.184797	0.135637	0.135561	0.0492736	8.04647e-06	***	6
Cit	A2	M0	4550.06	2315.15	4877.81	52.624	50.0399	49.2289	50.6309	1.77302	2.07289e-14	***	0
Cit	A2	M1	836.04	461.255	982.604	6.08972	6.55732	6.55866	6.4019	0.270355	1.59895e-23	***	1
Cit	A2	M2	2803.24	1544.82	3358.61	31.3729	32.2951	32.7906	32.1529	0.719464	9.76819e-14	***	2
Cit	A2	M3	496.547	293.127	632.874	5.37409	5.92886	5.9771	5.76002	0.335091	2.47236e-19	***	3
Cit	A2	M4	464.762	272.434	606.427	5.03008	5.51032	5.72732	5.42257	0.356807	6.22671e-18	***	4
Cit	A2	M5	84.96	51.3928	115.688	0.919516	1.03948	1.0926	1.0172	0.0886662	2.02598e-17	***	5
Cit	A2	M6	4.04674	5.89379	14.302	0.0437975	0.119209	0.135074	0.0993601	0.048768	8.04647e-06	***	6
Cit	A1	M0	6752.4	8097.74	9067.78	59.8252	57.759	57.2766	58.2869	1.35381	2.07289e-14	***	0
Cit	A1	M1	934.662	1240.4	1396.25	4.2414	4.93804	4.94214	4.7072	0.403394	1.59895e-23	***	1
Cit	A1	M2	3482.12	4379.39	5037.95	29.9384	30.2778	30.85	30.3554	0.460742	9.76819e-14	***	2
Cit	A1	M3	402.949	592.839	658.199	3.34082	3.95704	3.89056	3.72947	0.33822	2.47236e-19	***	3
Cit	A1	M4	431.065	578.812	657.774	3.57393	3.86341	3.88804	3.77513	0.174677	6.22671e-18	***	4
Cit	A1	M5	52.149	84.5327	91.2616	0.432364	0.564233	0.539439	0.512012	0.0700823	2.02598e-17	***	5
Cit	A1	M6	6.02594	8.16854	8.66	0.0499607	0.0545227	0.0511885	0.0518906	0.0023607	8.04647e-06	***	6
Cit	D10	M0	3849	3948.03	4320.73	50.9385	50.3603	50.3527	50.5505	0.33608	2.07289e-14	***	0
Cit	D10	M1	725.659	754.888	827.638	6.13594	6.1995	6.21571	6.18372	0.0421594	1.59895e-23	***	1
Cit	D10	M2	2501.3	2618.62	2864.73	32.0374	32.3272	32.3089	32.2245	0.162301	9.76819e-14	***	2
Cit	D10	M3	451.431	465.321	519.178	5.59072	5.55441	5.66186	5.60233	0.0546585	2.47236e-19	***	3
Cit	D10	M4	456.748	492.969	528.186	5.65657	5.88444	5.7601	5.76704	0.114096	6.22671e-18	***	4
Cit	D10	M5	81.1034	83.3648	93.8007	1.00442	0.995104	1.02294	1.00749	0.014168	2.02598e-17	***	5
Cit	D10	M6	9.40663	14.3067	15.4744	0.116496	0.170775	0.168755	0.152009	0.0307715	8.04647e-06	***	6
Cit	F1	M0	4736.4	5431.28	5757.59	50.1249	48.9611	48.6607	49.2489	0.773342	2.07289e-14	***	0
Cit	F1	M1	725.298	870.876	929.177	4.28309	4.53285	4.55503	4.45699	0.151009	1.59895e-23	***	1
Cit	F1	M2	3445.87	4070.74	4380.34	35.4303	35.6405	35.9567	35.6759	0.265006	9.76819e-14	***	2
Cit	F1	M3	477.78	595.48	638.339	4.73163	5.02335	5.04856	4.93451	0.176154	2.47236e-19	***	3
Cit	F1	M4	603.061	736.779	787.33	5.97233	6.21532	6.22691	6.13819	0.143753	6.22671e-18	***	4
Cit	F1	M5	94.1219	121.744	132.171	0.932124	1.027	1.04533	1.00148	0.0607629	2.02598e-17	***	5
Cit	F1	M6	15.046	27.3395	19.0481	0.149006	0.230631	0.150649	0.176762	0.0466589	8.04647e-06	***	6
Cit	A6	M0	4008.23	4496.07	4751.72	50.4026	49.5431	49.255	49.7335	0.597042	2.07289e-14	***	0
Cit	A6	M1	608.102	697.855	741.856	4.23606	4.33537	4.35445	4.30862	0.0635636	1.59895e-23	***	1
Cit	A6	M2	2928.44	3382.7	3633.23	35.7821	36.217	36.594	36.1977	0.406266	9.76819e-14	***	2
Cit	A6	M3	357.829	426.886	451.179	4.21069	4.4019	4.37649	4.32969	0.103841	2.47236e-19	***	3
Cit	A6	M4	521.678	599.448	633.317	6.13876	6.18128	6.14325	6.15443	0.023363	6.22671e-18	***	4
Cit	A6	M5	61.0314	75.9918	76.6872	0.718177	0.783599	0.743875	0.74855	0.0329608	2.02598e-17	***	5
Cit	A6	M6	12.7972	18.8395	21.1655	0.150588	0.194266	0.205308	0.183387	0.0289362	8.04647e-06	***	6
Cit	A3	M0	10580	8273.46	8658.06	53.2621	50.7747	51.4073	51.8147	1.29274	2.07289e-14	***	0
Cit	A3	M1	1647.02	1368.88	1407.6	4.685	4.95739	4.87284	4.83841	0.139419	1.59895e-23	***	1
Cit	A3	M2	6872.13	5910.92	6080.12	33.5774	35.2057	35.0392	34.6074	0.895877	9.76819e-14	***	2
Cit	A3	M3	881.487	779.967	779.42	4.15267	4.47935	4.33065	4.32089	0.163559	2.47236e-19	***	3
Cit	A3	M4	1077.69	925.189	927.552	5.07699	5.31335	5.15371	5.18135	0.120582	6.22671e-18	***	4
Cit	A3	M5	145.461	132.956	127.209	0.685262	0.763564	0.706807	0.718545	0.040449	2.02598e-17	***	5
Cit	A3	M6	23.2485	21.1486	17.7838	0.109523	0.121456	0.098811	0.10993	0.0113281	8.04647e-06	***	6
Cit	C8	M0	5623.84	6797.59	8252.72	55.8734	54.4396	55.7582	55.3571	0.796618	2.07289e-14	***	0
Cit	C8	M1	758.039	981.298	1169.36	3.76071	4.17942	4.13365	4.02459	0.229674	1.59895e-23	***	1
Cit	C8	M2	3293.79	4147.09	4803.68	31.7973	32.2522	31.5138	31.8544	0.37248	9.76819e-14	***	2
Cit	C8	M3	419.25	546.011	626.175	3.89783	4.09204	3.95899	3.98295	0.0992954	2.47236e-19	***	3
Cit	C8	M4	576.839	750.977	845.3	5.36296	5.62814	5.34441	5.44517	0.158726	6.22671e-18	***	4
Cit	C8	M5	67.7365	94.0648	102.981	0.629756	0.704961	0.651099	0.661939	0.0387566	2.02598e-17	***	5
Cit	C8	M6	16.4831	26.2336	16.3019	0.153246	0.196606	0.103069	0.150974	0.0468097	8.04647e-06	***	6
Cit	H1	M0	4063.75	7275.49	5380.54	57.3886	55.8935	56.6704	56.6508	0.747784	2.07289e-14	***	0
Cit	H1	M1	477.503	879.505	644.086	2.88151	2.99345	2.96895	2.94797	0.058846	1.59895e-23	***	1
Cit	H1	M2	2551.37	4828.92	3470.34	35.0797	36.1175	35.5841	35.5938	0.51897	9.76819e-14	***	2
Cit	H1	M3	200.776	391.195	280.605	2.65332	2.81235	2.76569	2.74379	0.0817493	2.47236e-19	***	3
Cit	H1	M4	248.409	483.248	335.357	3.2828	3.47413	3.30533	3.35409	0.104571	6.22671e-18	***	4
Cit	H1	M5	22.7676	46.5081	32.405	0.30088	0.334353	0.319389	0.318207	0.0167676	2.02598e-17	***	5
Cit	H1	M6	2.41946	5.0189	2.60223	0.0319738	0.0360816	0.025648	0.0312345	0.00525591	8.04647e-06	***	6
Cit	C9	M0	5156.46	6505.28	6664.91	58.5533	57.9102	57.684	58.0492	0.450994	2.07289e-14	***	0
Cit	C9	M1	607.447	789.776	801.502	2.95737	3.1312	3.05345	3.04734	0.0870765	1.59895e-23	***	1
Cit	C9	M2	2991.13	3856.18	4000.79	33.0552	33.4003	33.6966	33.3841	0.321035	9.76819e-14	***	2
Cit	C9	M3	280.059	364.596	373.882	2.97596	3.03724	3.02812	3.01377	0.0330641	2.47236e-19	***	3
Cit	C9	M4	336.757	433.256	450.753	3.57844	3.6092	3.65071	3.61279	0.0362669	6.22671e-18	***	4
Cit	C9	M5	35.936	51.3342	51.2608	0.381863	0.427636	0.415168	0.408222	0.0236638	2.02598e-17	***	5
Cit	C9	M6	2.93112	3.77748	3.89824	0.0311466	0.031468	0.0315724	0.0313957	0.000221921	8.04647e-06	***	6
F1,6BP	E2	M0	18.5863	20.9718	16.6468	1.76155	1.81732	1.59486	1.72458	0.115747	1.03969e-11	***	0
F1,6BP	E2	M1	26.1504	31.0777	26.1578	2.33493	2.54348	2.37325	2.41722	0.111008	1.51647e-13	***	1
F1,6BP	E2	M2	941.715	1016.75	928.372	87.1719	86.0394	86.8671	86.6928	0.586029	1.86065e-15	***	2
F1,6BP	E2	M3	59.0412	64.6948	58.3377	5.23645	5.24617	5.23023	5.23762	0.00803796	4.01262e-09	***	3
F1,6BP	E2	M4	77.3539	91.0987	80.9134	6.86063	7.38729	7.25424	7.16739	0.273865	2.16925e-14	***	4
F1,6BP	E2	M5	4.65721	6.33641	4.96814	0.413055	0.513827	0.445415	0.457432	0.0514495	5.38708e-15	***	5
F1,6BP	E2	M6	NA	2.24882	NA	NA	0.18236	NA	0.18236	NA	0.623108		6
F1,6BP	H2	M0	16.0566	11.793	14.6209	4.02324	3.08896	3.69039	3.60086	0.473531	1.03969e-11	***	0
F1,6BP	H2	M1	17.0404	17.3425	20.419	3.95726	4.28869	4.8536	4.36652	0.453207	1.51647e-13	***	1
F1,6BP	H2	M2	315.084	307.329	304.785	77.0042	78.5016	74.9789	76.8282	1.76791	1.86065e-15	***	2
F1,6BP	H2	M3	27.9505	26.5749	29.8419	6.55376	6.51382	7.04859	6.70539	0.29789	4.01262e-09	***	3
F1,6BP	H2	M4	44.5179	40.0637	48.4154	10.4384	9.8201	11.4356	10.5647	0.815119	2.16925e-14	***	4
F1,6BP	H2	M5	4.6308	4.87381	5.2918	1.08582	1.19463	1.24991	1.17679	0.0834886	5.38708e-15	***	5
F1,6BP	H2	M6	1.20032	NA	NA	0.281449	NA	NA	0.281449	NA	0.623108		6
F1,6BP	B7	M0	11.0481	12.7426	14.1598	9.07066	8.93091	6.47084	8.15747	1.46233	1.03969e-11	***	0
F1,6BP	B7	M1	4.67647	5.32073	8.23846	3.19855	3.09869	3.29637	3.19787	0.098843	1.51647e-13	***	1
F1,6BP	B7	M2	93.7804	111.911	177.052	75.1337	76.5484	78.9582	76.8801	1.93373	1.86065e-15	***	2
F1,6BP	B7	M3	6.61239	8.31405	13.1242	5.08026	5.45292	5.61245	5.38187	0.273115	4.01262e-09	***	3
F1,6BP	B7	M4	10.8187	13.1223	19.5902	8.31192	8.60649	8.3776	8.432	0.154639	2.16925e-14	***	4
F1,6BP	B7	M5	0.891977	1.05865	1.67574	0.685301	0.694332	0.716616	0.698749	0.0161183	5.38708e-15	***	5
F1,6BP	B7	M6	2.33048	NA	NA	1.79049	NA	NA	1.79049	NA	0.623108		6
F1,6BP	A2	M0	20.4722	8.62336	24.2517	8.97331	9.09393	12.244	10.1037	1.85449	1.03969e-11	***	0
F1,6BP	A2	M1	12.8327	4.47149	9.379	4.97066	4.06342	3.875	4.30303	0.585809	1.51647e-13	***	1
F1,6BP	A2	M2	159.83	67.4475	134.449	68.2494	69.3477	66.1802	67.9258	1.60835	1.86065e-15	***	2
F1,6BP	A2	M3	18.0751	5.89461	13.8278	7.4139	5.81711	6.53298	6.588	0.799814	4.01262e-09	***	3
F1,6BP	A2	M4	29.5245	13.7881	27.6507	12.1101	13.6068	13.0637	12.9269	0.757683	2.16925e-14	***	4
F1,6BP	A2	M5	3.06586	1.10709	2.10328	1.25753	1.09254	0.993702	1.11459	0.133288	5.38708e-15	***	5
F1,6BP	A2	M6	NA	NA	NA	NA	NA	NA	NA	NA	0.623108		6
F1,6BP	A1	M0	28.6497	32.8289	29.6722	4.29223	5.35033	4.80745	4.81667	0.529109	1.03969e-11	***	0
F1,6BP	A1	M1	16.165	16.0874	17.1927	2.11188	2.23989	2.4376	2.26313	0.164098	1.51647e-13	***	1
F1,6BP	A1	M2	549.825	486.789	497.991	80.4549	77.4757	78.7842	78.9049	1.49325	1.86065e-15	***	2
F1,6BP	A1	M3	35.2758	32.9672	34.3736	4.94559	5.02787	5.21157	5.06167	0.136174	4.01262e-09	***	3
F1,6BP	A1	M4	78.3146	78.0365	74.7919	10.9795	11.9014	11.3396	11.4069	0.464621	2.16925e-14	***	4
F1,6BP	A1	M5	5.04787	5.04717	5.54285	0.707701	0.76975	0.84038	0.77261	0.0663859	5.38708e-15	***	5
F1,6BP	A1	M6	NA	3.93298	NA	NA	0.599824	NA	0.599824	NA	0.623108		6
F1,6BP	D10	M0	25.3532	23.3841	23.4387	5.28436	5.28443	5.47209	5.34696	0.108367	1.03969e-11	***	0
F1,6BP	D10	M1	11.7319	10.7637	10.4705	2.06961	2.05689	2.05644	2.06098	0.00747823	1.51647e-13	***	1
F1,6BP	D10	M2	392.623	359.947	347.988	79.9294	79.449	79.3516	79.5767	0.309366	1.86065e-15	***	2
F1,6BP	D10	M3	25.981	23.3898	22.94	5.06748	4.9463	5.01176	5.00852	0.0606553	4.01262e-09	***	3
F1,6BP	D10	M4	53.4045	51.6381	49.3825	10.4163	10.9201	10.7887	10.7084	0.26131	2.16925e-14	***	4
F1,6BP	D10	M5	3.60665	3.75081	3.50314	0.703461	0.793194	0.765341	0.753999	0.045929	5.38708e-15	***	5
F1,6BP	D10	M6	NA	NA	NA	NA	NA	NA	NA	NA	0.623108		6
F1,6BP	F1	M0	23.3635	29.5653	30.3976	3.91663	3.63505	3.67966	3.74378	0.151345	1.03969e-11	***	0
F1,6BP	F1	M1	13.2541	17.0472	17.0839	1.93896	1.83298	1.80241	1.85812	0.0716587	1.51647e-13	***	1
F1,6BP	F1	M2	503.04	691.775	702.738	82.3769	83.0917	83.1065	82.8584	0.417031	1.86065e-15	***	2
F1,6BP	F1	M3	31.1807	41.6343	40.8367	4.89145	4.79024	4.6259	4.7692	0.134018	4.01262e-09	***	3
F1,6BP	F1	M4	62.301	83.4351	86.1665	9.77342	9.59964	9.76077	9.71128	0.0968878	2.16925e-14	***	4
F1,6BP	F1	M5	4.31401	5.69136	5.56055	0.676757	0.654821	0.629888	0.653822	0.0234507	5.38708e-15	***	5
F1,6BP	F1	M6	NA	NA	NA	NA	NA	NA	NA	NA	0.623108		6
F1,6BP	A6	M0	13.756	16.7212	20.7087	2.43353	2.47564	2.50524	2.47147	0.0360402	1.03969e-11	***	0
F1,6BP	A6	M1	12.6745	14.6604	18.2323	2.05693	1.98327	2.01605	2.01875	0.0369017	1.51647e-13	***	1
F1,6BP	A6	M2	503.34	597.432	730.417	86.9827	86.408	86.3182	86.5696	0.360518	1.86065e-15	***	2
F1,6BP	A6	M3	28.5678	35.181	42.5372	4.72932	4.87425	4.81553	4.80636	0.0729002	4.01262e-09	***	3
F1,6BP	A6	M4	43.1704	54.9047	68.1902	7.14673	7.60693	7.71964	7.4911	0.303511	2.16925e-14	***	4
F1,6BP	A6	M5	2.54884	2.87368	3.24874	0.421953	0.398141	0.367782	0.395959	0.0271517	5.38708e-15	***	5
F1,6BP	A6	M6	NA	NA	NA	NA	NA	NA	NA	NA	0.623108		6
F1,6BP	A3	M0	32.4829	29.7189	22.7689	2.49877	2.03635	2.02087	2.18533	0.271561	1.03969e-11	***	0
F1,6BP	A3	M1	29.5953	31.1097	25.9684	2.08668	1.9738	2.14611	2.06887	0.0875276	1.51647e-13	***	1
F1,6BP	A3	M2	1157.32	1308.95	1004.36	86.9651	87.6183	87.0743	87.2192	0.349917	1.86065e-15	***	2
F1,6BP	A3	M3	69.7062	77.1737	61.1491	5.01789	4.94842	5.07883	5.01505	0.0652525	4.01262e-09	***	3
F1,6BP	A3	M4	93.411	104.994	82.5692	6.72431	6.73229	6.85792	6.77151	0.0749378	2.16925e-14	***	4
F1,6BP	A3	M5	6.63687	7.62085	7.18087	0.477764	0.488653	0.596419	0.520945	0.0655882	5.38708e-15	***	5
F1,6BP	A3	M6	NA	NA	NA	NA	NA	NA	NA	NA	0.623108		6
F1,6BP	C8	M0	16.8767	17.55	25.3179	3.46099	3.18158	4.2202	3.62092	0.53746	1.03969e-11	***	0
F1,6BP	C8	M1	11.0591	11.6517	15.1701	2.01457	1.87908	2.22232	2.03866	0.172884	1.51647e-13	***	1
F1,6BP	C8	M2	429.955	485.299	511.654	86.1327	85.9497	83.2982	85.1269	1.5863	1.86065e-15	***	2
F1,6BP	C8	M3	23.0515	26.1937	31.8891	4.42374	4.44366	4.97422	4.61387	0.312229	4.01262e-09	***	3
F1,6BP	C8	M4	38.2054	44.1703	53.9537	7.33187	7.49332	8.41596	7.74705	0.58489	2.16925e-14	***	4
F1,6BP	C8	M5	1.93927	2.39584	3.10254	0.37216	0.406445	0.483949	0.420851	0.0572701	5.38708e-15	***	5
F1,6BP	C8	M6	NA	2.2026	NA	NA	0.373662	NA	0.373662	NA	0.623108		6
F1,6BP	H1	M0	32.6199	48.4309	44.6019	3.32927	2.8113	3.13072	3.09043	0.261323	1.03969e-11	***	0
F1,6BP	H1	M1	19.1109	31.8912	26.4257	1.70931	1.6453	1.62785	1.66082	0.0428919	1.51647e-13	***	1
F1,6BP	H1	M2	848.94	1507.85	1241.37	84.6549	85.5214	85.1383	85.1049	0.434223	1.86065e-15	***	2
F1,6BP	H1	M3	49.029	85.4466	71.1253	4.6827	4.64149	4.67189	4.66536	0.0213683	4.01262e-09	***	3
F1,6BP	H1	M4	94.4681	162.157	134.434	9.02254	8.80843	8.83031	8.88709	0.117807	2.16925e-14	***	4
F1,6BP	H1	M5	2.8557	5.15603	4.45883	0.272745	0.280077	0.29288	0.281901	0.0101905	5.38708e-15	***	5
F1,6BP	H1	M6	NA	NA	NA	NA	NA	NA	NA	NA	0.623108		6
F1,6BP	C9	M0	43.4595	40.9068	39.3312	4.67564	4.41322	3.81134	4.30006	0.44312	1.03969e-11	***	0
F1,6BP	C9	M1	23.5332	22.7834	24.6886	2.19541	2.13967	2.11455	2.14988	0.0413814	1.51647e-13	***	1
F1,6BP	C9	M2	764.221	768.971	871.349	80.2996	81.0271	82.473	81.2665	1.10635	1.86065e-15	***	2
F1,6BP	C9	M3	48.3516	46.5359	53.542	4.86793	4.69813	4.85527	4.80711	0.0945888	4.01262e-09	***	3
F1,6BP	C9	M4	108.035	106.6	109.535	10.8767	10.762	9.9328	10.5239	0.515075	2.16925e-14	***	4
F1,6BP	C9	M5	4.01644	4.72181	4.31567	0.404366	0.476701	0.391352	0.42414	0.0459825	5.38708e-15	***	5
F1,6BP	C9	M6	1.65075	NA	NA	0.166194	NA	NA	0.166194	NA	0.623108		6
Fum	E2	M0	377.015	403.068	357.902	76.7939	76.5797	76.9188	76.7641	0.171493	0.143617		0
Fum	E2	M1	41.5523	46.3701	40.8686	4.99173	5.34353	5.30225	5.2125	0.192305	0.150782		1
Fum	E2	M2	82.8865	87.7034	76.3991	16.3428	16.1159	15.8789	16.1125	0.231944	0.127933		2
Fum	E2	M3	11.699	13.0066	11.1778	2.27983	2.3642	2.29832	2.31412	0.0443454	0.0109223	*	3
Fum	E2	M4	NA	NA	NA	NA	NA	NA	NA	NA	NA		4
Fum	H2	M0	181.964	211.238	207.986	76.5753	75.8461	75.961	76.1275	0.392088	0.143617		0
Fum	H2	M1	20.9519	25.8093	25.1546	5.35079	5.8278	5.74365	5.64075	0.254613	0.150782		1
Fum	H2	M2	40.008	47.2315	46.6135	16.2853	16.3892	16.4561	16.3769	0.0860717	0.127933		2
Fum	H2	M3	5.45333	6.82891	6.43852	2.19558	2.34584	2.24971	2.26371	0.0760996	0.0109223	*	3
Fum	H2	M4	NA	NA	NA	NA	NA	NA	NA	NA	NA		4
Fum	B7	M0	220.688	239.675	349.212	73.0438	70.0854	70.936	71.3551	1.5231	0.143617		0
Fum	B7	M1	36.136	44.7538	67.3206	8.61488	9.85914	10.4033	9.62578	0.916777	0.150782		1
Fum	B7	M2	50.034	64.0945	85.4002	15.9078	18.0013	16.6189	16.8427	1.06454	0.127933		2
Fum	B7	M3	8.94058	8.92242	12.6288	2.8311	2.49616	2.45429	2.59385	0.206529	0.0109223	*	3
Fum	B7	M4	NA	NA	NA	NA	NA	NA	NA	NA	NA		4
Fum	A2	M0	265.4	192.279	305.833	72.5576	72.3649	71.4437	72.1221	0.595346	0.143617		0
Fum	A2	M1	38.4015	29.3876	47.8958	7.19053	7.75442	7.92205	7.62234	0.38323	0.150782		1
Fum	A2	M2	67.2647	47.3164	77.8007	17.744	17.1564	17.5097	17.47	0.295786	0.127933		2
Fum	A2	M3	11.2592	8.74416	15.911	2.94493	3.14848	3.556	3.21647	0.311156	0.0109223	*	3
Fum	A2	M4	NA	NA	NA	NA	NA	NA	NA	NA	NA		4
Fum	A1	M0	614.127	534.872	539.406	85.6082	82.583	82.7963	83.6625	1.68841	0.143617		0
Fum	A1	M1	50.6529	52.5689	50.4914	3.21649	4.39357	4.02191	3.87732	0.601711	0.150782		1
Fum	A1	M2	78.6241	79.1735	80.6906	10.6072	11.8051	11.9753	11.4625	0.745581	0.127933		2
Fum	A1	M3	6.41672	10.363	10.3686	0.855767	1.53077	1.52264	1.30306	0.387389	0.0109223	*	3
Fum	A1	M4	NA	NA	NA	NA	NA	NA	NA	NA	NA		4
Fum	D10	M0	278.878	289.147	267.347	72.494	72.4835	72.2286	72.4021	0.15028	0.143617		0
Fum	D10	M1	41.2807	42.6095	37.7046	7.42309	7.37461	6.89649	7.2314	0.291047	0.150782		1
Fum	D10	M2	70.1107	73.1854	70.8603	17.5756	17.6955	18.4919	17.921	0.498041	0.127933		2
Fum	D10	M3	11.8239	12.0179	10.9719	2.9406	2.88228	2.83596	2.88628	0.0524338	0.0109223	*	3
Fum	D10	M4	NA	NA	NA	NA	NA	NA	NA	NA	NA		4
Fum	F1	M0	365.412	420.626	409.31	75.3826	74.3382	74.3676	74.6961	0.594665	0.143617		0
Fum	F1	M1	39.817	51.6672	47.7917	4.80685	5.75995	5.31559	5.29413	0.476912	0.150782		1
Fum	F1	M2	87.6843	102.509	100.926	17.5284	17.5242	17.7546	17.6024	0.131871	0.127933		2
Fum	F1	M3	13.7583	16.622	17.2576	2.71542	2.81051	2.99982	2.84192	0.144779	0.0109223	*	3
Fum	F1	M4	NA	NA	NA	NA	NA	NA	NA	NA	NA		4
Fum	A6	M0	365.99	411.75	430.339	78.2217	77.8216	77.6653	77.9029	0.286981	0.143617		0
Fum	A6	M1	36.6687	41.3543	42.7906	4.30911	4.30593	4.22039	4.27847	0.0503285	0.150782		1
Fum	A6	M2	77.8954	88.7044	95.341	16.1355	16.2501	16.6846	16.3568	0.289652	0.127933		2
Fum	A6	M3	8.49979	11.2206	10.6897	1.73801	2.02892	1.84572	1.87089	0.147081	0.0109223	*	3
Fum	A6	M4	NA	NA	NA	NA	NA	NA	NA	NA	NA		4
Fum	A3	M0	545.119	490.155	463.972	79.7996	79.1752	80.0621	79.679	0.455612	0.143617		0
Fum	A3	M1	55.4222	50.2539	44.54	4.51279	4.54456	4.07846	4.3786	0.260414	0.150782		1
Fum	A3	M2	100.344	94.5293	87.3458	14.2126	14.779	14.6014	14.531	0.289694	0.127933		2
Fum	A3	M3	13.1264	12.1437	9.87284	1.8384	1.87669	1.62991	1.78167	0.132814	0.0109223	*	3
Fum	A3	M4	NA	NA	NA	NA	NA	NA	NA	NA	NA		4
Fum	C8	M0	201.193	283.696	NA	76.5183	76.1922	NA	76.3552	0.23054	0.143617		0
Fum	C8	M1	20.8724	30.5157	25.677	4.48412	4.75298	29.1247	12.7873	14.1493	0.150782		1
Fum	C8	M2	47.6251	67.2343	59.1091	17.5625	17.499	65.3474	33.4696	27.607	0.127933		2
Fum	C8	M3	5.1386	7.74022	6.35051	1.86974	1.98882	6.96812	3.6089	2.90978	0.0109223	*	3
Fum	C8	M4	NA	NA	NA	NA	NA	NA	NA	NA	NA		4
Fum	H1	M0	441.389	762.811	650.464	88.4732	87.8091	87.9628	88.0817	0.347653	0.143617		0
Fum	H1	M1	29.7286	52.7622	44.5924	2.00051	2.14318	2.09358	2.07909	0.0724278	0.150782		1
Fum	H1	M2	46.9504	85.2645	71.7099	9.13181	9.52245	9.40903	9.35443	0.200964	0.127933		2
Fum	H1	M3	3.39647	7.17614	6.1619	0.651332	0.790311	0.797215	0.746286	0.082305	0.0109223	*	3
Fum	H1	M4	NA	NA	NA	NA	NA	NA	NA	NA	NA		4
Fum	C9	M0	521.56	550.843	541.249	85.2894	85.2256	85.6812	85.3987	0.246697	0.143617		0
Fum	C9	M1	40.8075	41.1526	40.4831	2.84701	2.5471	2.56812	2.65407	0.167413	0.150782		1
Fum	C9	M2	69.2354	74.6658	70.8614	10.9733	11.2085	10.8805	11.0208	0.169079	0.127933		2
Fum	C9	M3	7.57866	8.91241	7.68406	1.18568	1.31924	1.16376	1.22289	0.0841514	0.0109223	*	3
Fum	C9	M4	NA	NA	NA	NA	NA	NA	NA	NA	NA		4
G3P	E2	M0	9.70233	9.08175	9.03258	54.7035	53.149	57.492	55.1149	2.20055	1.18691e-08	***	0
G3P	E2	M1	0.420838	NA	0.392605	0.541445	NA	0.57419	0.557817	0.0231538	0.000154664	***	1
G3P	E2	M2	8.21145	8.00559	6.81591	45.2678	47.3673	42.416	45.017	2.48516	2.31449e-07	***	2
G3P	E2	M3	NA	NA	NA	NA	NA	NA	NA	NA	NA		3
G3P	H2	M0	9.29895	9.16525	7.97282	56.2694	56.2177	54.3281	55.605	1.10615	1.18691e-08	***	0
G3P	H2	M1	0.560845	0.585041	0.484866	1.49954	1.69386	1.47479	1.55606	0.119978	0.000154664	***	1
G3P	H2	M2	7.22355	7.10292	6.71276	42.7164	42.5722	44.7037	43.3308	1.19119	2.31449e-07	***	2
G3P	H2	M3	NA	NA	NA	NA	NA	NA	NA	NA	NA		3
G3P	B7	M0	1.1368	1.51162	1.72624	71.7115	67.0417	63.6968	67.4834	4.02557	1.18691e-08	***	0
G3P	B7	M1	NA	NA	NA	NA	NA	NA	NA	NA	0.000154664	***	1
G3P	B7	M2	0.448439	0.743128	0.983849	28.5966	33.3188	36.7012	32.8722	4.07071	2.31449e-07	***	2
G3P	B7	M3	NA	NA	NA	NA	NA	NA	NA	NA	NA		3
G3P	A2	M0	7.15719	3.97952	8.78745	55.9338	53.0172	56.1273	55.0261	1.74245	1.18691e-08	***	0
G3P	A2	M1	0.34412	NA	0.606019	0.81392	NA	1.976	1.39496	0.821713	0.000154664	***	1
G3P	A2	M2	5.72624	3.52658	6.79104	43.7488	47.5006	42.3783	44.5425	2.6518	2.31449e-07	***	2
G3P	A2	M3	NA	NA	NA	NA	NA	NA	NA	NA	NA		3
G3P	A1	M0	12.3763	12.5668	14.371	58.1821	56.8466	56.4967	57.1752	0.889436	1.18691e-08	***	0
G3P	A1	M1	0.463522	0.335104	0.62156	0.23509	0	0.552277	0.262456	0.277154	0.000154664	***	1
G3P	A1	M2	9.14948	9.79904	11.3025	42.0612	43.6406	43.4442	43.0487	0.860799	2.31449e-07	***	2
G3P	A1	M3	NA	NA	NA	NA	NA	NA	NA	NA	NA		3
G3P	D10	M0	10.3117	10.8014	11.7797	58.6829	58.3531	58.4866	58.5075	0.165899	1.18691e-08	***	0
G3P	D10	M1	0.3459	0.566605	0.469184	0.0102931	1.10169	0.373837	0.495274	0.555741	0.000154664	***	1
G3P	D10	M2	7.50717	7.76691	8.57148	41.7823	41.0123	41.6131	41.4692	0.404675	2.31449e-07	***	2
G3P	D10	M3	NA	NA	NA	NA	NA	NA	NA	NA	NA		3
G3P	F1	M0	25.95	31.1569	32.2031	55.4653	55.4551	54.4168	55.1124	0.602422	1.18691e-08	***	0
G3P	F1	M1	1.5533	1.82258	2.05244	1.45314	1.37824	1.63432	1.48857	0.131661	0.000154664	***	1
G3P	F1	M2	20.8613	25.1001	26.9197	43.5761	43.6621	44.4528	43.897	0.483239	2.31449e-07	***	2
G3P	F1	M3	NA	NA	NA	NA	NA	NA	NA	NA	NA		3
G3P	A6	M0	25.1437	28.7442	33.2488	52.385	52.8136	54.0728	53.0905	0.877332	1.18691e-08	***	0
G3P	A6	M1	1.68459	2.04722	2.2504	1.74241	1.97726	1.83518	1.85162	0.11829	0.000154664	***	1
G3P	A6	M2	22.789	25.4706	28.0643	46.3974	45.7267	44.5974	45.5738	0.909663	2.31449e-07	***	2
G3P	A6	M3	NA	NA	NA	NA	NA	NA	NA	NA	NA		3
G3P	A3	M0	17.0586	15.5132	15.6038	56.102	55.512	58.2972	56.637	1.46766	1.18691e-08	***	0
G3P	A3	M1	0.682664	0.8351	0.595858	0.369072	1.12354	0.277883	0.590165	0.464161	0.000154664	***	1
G3P	A3	M2	13.691	12.5402	11.4694	44.0285	43.8621	41.9017	43.2641	1.18281	2.31449e-07	***	2
G3P	A3	M3	NA	NA	NA	NA	NA	NA	NA	NA	NA		3
G3P	C8	M0	11.3249	14.2158	14.9727	57.1455	55.0904	54.7062	55.6474	1.31154	1.18691e-08	***	0
G3P	C8	M1	0.51869	0.872852	0.779604	0.702729	1.52736	1.01183	1.08064	0.4166	0.000154664	***	1
G3P	C8	M2	8.64269	11.5865	12.5404	42.6363	43.88	44.7895	43.7686	1.08092	2.31449e-07	***	2
G3P	C8	M3	NA	NA	NA	NA	NA	NA	NA	NA	NA		3
G3P	H1	M0	35.9458	71.0759	47.0781	53.1696	50.1316	53.1264	52.1425	1.74167	1.18691e-08	***	0
G3P	H1	M1	1.71252	4.09812	2.82181	0.750625	1.20437	1.39614	1.11705	0.331499	0.000154664	***	1
G3P	H1	M2	32.2286	71.3882	41.7051	46.607	49.2192	45.9979	47.2747	1.71129	2.31449e-07	***	2
G3P	H1	M3	NA	NA	NA	NA	NA	NA	NA	NA	NA		3
G3P	C9	M0	36.3379	50.4537	45.8068	53.2086	53.1589	52.4785	52.9487	0.40792	1.18691e-08	***	0
G3P	C9	M1	2.247	2.8997	2.5111	1.49815	1.26732	1.1134	1.29295	0.19365	0.000154664	***	1
G3P	C9	M2	32.0126	44.76	41.9139	45.8118	46.0954	46.9388	46.282	0.586198	2.31449e-07	***	2
G3P	C9	M3	NA	NA	NA	NA	NA	NA	NA	NA	NA		3
G6P-F6P	E2	M0	61.8491	49.1045	28.8736	27.5465	23.7026	18.191	23.1467	4.70246	2.1707e-12	***	0
G6P-F6P	E2	M1	8.21407	8.04476	4.8321	1.80009	2.27609	1.81024	1.96214	0.271939	2.45891e-05	***	1
G6P-F6P	E2	M2	157.919	151.03	124.482	68.6947	71.1797	76.6094	72.1613	4.04757	8.01776e-13	***	2
G6P-F6P	E2	M3	7.87541	7.51527	6.80832	3.28235	3.39467	4.01396	3.56366	0.393995	2.57561e-10	***	3
G6P-F6P	E2	M4	4.07438	5.69035	4.62031	1.69814	2.57035	2.72398	2.33082	0.55328	6.30307e-09	***	4
G6P-F6P	E2	M5	NA	NA	NA	NA	NA	NA	NA	NA	0.474365		5
G6P-F6P	E2	M6	NA	NA	NA	NA	NA	NA	NA	NA	NA		6
G6P-F6P	H2	M0	34.5888	32.9032	34.0043	26.7035	24.5049	24.4024	25.2036	1.29995	2.1707e-12	***	0
G6P-F6P	H2	M1	6.05889	6.36976	7.54681	2.86375	3.0744	3.74567	3.22794	0.460575	2.45891e-05	***	1
G6P-F6P	H2	M2	86.1472	91.2301	93.7193	64.8934	66.2866	65.5764	65.5855	0.69664	8.01776e-13	***	2
G6P-F6P	H2	M3	5.65688	6.77898	7.02659	4.08684	4.7245	4.7187	4.51001	0.366491	2.57561e-10	***	3
G6P-F6P	H2	M4	5.96526	6.14047	6.61254	4.30963	4.2795	4.44064	4.34326	0.0856733	6.30307e-09	***	4
G6P-F6P	H2	M5	NA	0.0632454	NA	NA	0.0440778	NA	0.0440778	NA	0.474365		5
G6P-F6P	H2	M6	NA	NA	NA	NA	NA	NA	NA	NA	NA		6
G6P-F6P	B7	M0	98.8522	90.3869	109.901	71.762	68.5368	64.4498	68.2495	3.66454	2.1707e-12	***	0
G6P-F6P	B7	M1	7.06061	8.1642	8.30454	0.33299	1.59906	0.562805	0.831619	0.674484	2.45891e-05	***	1
G6P-F6P	B7	M2	40.3053	40.5752	61.4276	28.596	30.0005	35.1994	31.2653	3.47864	8.01776e-13	***	2
G6P-F6P	B7	M3	0.886449	1.40145	1.77195	0.602198	0.99443	0.972404	0.856344	0.220372	2.57561e-10	***	3
G6P-F6P	B7	M4	0.097615	0.402333	0.817774	0.0663136	0.285484	0.448776	0.266858	0.19191	6.30307e-09	***	4
G6P-F6P	B7	M5	NA	NA	NA	NA	NA	NA	NA	NA	0.474365		5
G6P-F6P	B7	M6	NA	NA	NA	NA	NA	NA	NA	NA	NA		6
G6P-F6P	A2	M0	101.9	36.9509	77.6038	59.5102	53.674	60.0844	57.7562	3.54695	2.1707e-12	***	0
G6P-F6P	A2	M1	9.93045	3.55469	7.90029	1.80798	1.56416	2.08391	1.81869	0.260038	2.45891e-05	***	1
G6P-F6P	A2	M2	61.9889	29.8086	47.0915	35.3061	42.262	35.5437	37.7039	3.94916	8.01776e-13	***	2
G6P-F6P	A2	M3	4.72845	1.52861	3.25486	2.58413	2.07784	2.35824	2.34007	0.253634	2.57561e-10	***	3
G6P-F6P	A2	M4	4.43253	1.72431	2.17007	2.42241	2.34385	1.57228	2.11285	0.469789	6.30307e-09	***	4
G6P-F6P	A2	M5	NA	NA	NA	NA	NA	NA	NA	NA	0.474365		5
G6P-F6P	A2	M6	NA	NA	NA	NA	NA	NA	NA	NA	NA		6
G6P-F6P	A1	M0	71.2583	58.5665	89.2046	34.792	35.1616	41.0743	37.0093	3.52523	2.1707e-12	***	0
G6P-F6P	A1	M1	7.25278	6.2562	9.86039	1.20596	1.39405	1.77937	1.4598	0.292305	2.45891e-05	***	1
G6P-F6P	A1	M2	127.957	102.127	121.216	61.0393	59.8933	54.4921	58.4749	3.49653	8.01776e-13	***	2
G6P-F6P	A1	M3	5.39237	5.11077	5.72328	2.46378	2.87133	2.46607	2.6004	0.234643	2.57561e-10	***	3
G6P-F6P	A1	M4	7.00578	5.93244	6.07636	3.20095	3.33296	2.61821	3.05071	0.380328	6.30307e-09	***	4
G6P-F6P	A1	M5	NA	NA	NA	NA	NA	NA	NA	NA	0.474365		5
G6P-F6P	A1	M6	NA	NA	NA	NA	NA	NA	NA	NA	NA		6
G6P-F6P	D10	M0	55.6106	22.9992	54.8832	37.4001	19.3264	36.5933	31.1066	10.2099	2.1707e-12	***	0
G6P-F6P	D10	M1	6.75435	4.09535	6.52378	2.02416	2.12796	1.88672	2.01295	0.12101	2.45891e-05	***	1
G6P-F6P	D10	M2	87.1632	90.9289	89.5071	57.2237	74.6182	58.2666	63.3695	9.75561	8.01776e-13	***	2
G6P-F6P	D10	M3	4.86533	3.82125	4.76286	3.062	3.00484	2.97172	3.01285	0.0456709	2.57561e-10	***	3
G6P-F6P	D10	M4	4.50036	5.32482	4.59597	2.83231	4.18719	2.86759	3.29569	0.772256	6.30307e-09	***	4
G6P-F6P	D10	M5	NA	NA	NA	NA	NA	NA	NA	NA	0.474365		5
G6P-F6P	D10	M6	NA	NA	NA	NA	NA	NA	NA	NA	NA		6
G6P-F6P	F1	M0	42.081	49.5531	73.315	22.0429	20.9941	26.9836	23.3402	3.19858	2.1707e-12	***	0
G6P-F6P	F1	M1	6.41014	7.42876	8.96088	1.866	1.7271	1.48086	1.69132	0.195046	2.45891e-05	***	1
G6P-F6P	F1	M2	142.162	177.875	189.986	72.7341	73.6147	68.311	71.5533	2.84219	8.01776e-13	***	2
G6P-F6P	F1	M3	6.95132	9.09484	9.1454	3.40744	3.60577	3.14984	3.38768	0.228606	2.57561e-10	***	3
G6P-F6P	F1	M4	6.39962	8.27796	8.93837	3.137	3.28191	3.07853	3.16581	0.104705	6.30307e-09	***	4
G6P-F6P	F1	M5	NA	NA	NA	NA	NA	NA	NA	NA	0.474365		5
G6P-F6P	F1	M6	NA	NA	NA	NA	NA	NA	NA	NA	NA		6
G6P-F6P	A6	M0	27.5057	30.175	24.7908	19.4612	19.2274	15.0795	17.9227	2.46504	2.1707e-12	***	0
G6P-F6P	A6	M1	3.26318	4.34136	5.70272	0.998973	1.46686	2.4354	1.63374	0.732608	2.45891e-05	***	1
G6P-F6P	A6	M2	114.062	124.2	134.127	78.8807	77.3264	79.6656	78.6242	1.19053	8.01776e-13	***	2
G6P-F6P	A6	M3	4.50412	6.71864	7.44435	2.98219	4.0062	4.23743	3.74194	0.668045	2.57561e-10	***	3
G6P-F6P	A6	M4	1.69911	2.27083	3.61605	1.12498	1.35405	2.05831	1.51245	0.486405	6.30307e-09	***	4
G6P-F6P	A6	M5	NA	NA	NA	NA	NA	NA	NA	NA	0.474365		5
G6P-F6P	A6	M6	NA	NA	NA	NA	NA	NA	NA	NA	NA		6
G6P-F6P	A3	M0	136.631	63.0503	97.5526	36.977	22.8722	31.0618	30.3037	7.08289	2.1707e-12	***	0
G6P-F6P	A3	M1	15.4011	9.29716	11.3129	1.68171	1.82598	1.51244	1.67338	0.156937	2.45891e-05	***	1
G6P-F6P	A3	M2	226.112	204.178	208.479	59.7595	72.3454	64.844	65.6496	6.3315	8.01776e-13	***	2
G6P-F6P	A3	M3	9.94972	9.98917	11.0298	2.51982	3.391	3.28649	3.06577	0.475684	2.57561e-10	***	3
G6P-F6P	A3	M4	6.76345	8.06364	7.23583	1.71288	2.73735	2.15603	2.20208	0.513783	6.30307e-09	***	4
G6P-F6P	A3	M5	NA	NA	NA	NA	NA	NA	NA	NA	0.474365		5
G6P-F6P	A3	M6	NA	NA	NA	NA	NA	NA	NA	NA	NA		6
G6P-F6P	C8	M0	104.291	101.903	100.438	46.6379	39.8148	39.2123	41.8883	4.12426	2.1707e-12	***	0
G6P-F6P	C8	M1	8.63632	8.60732	10.4623	0.741483	0.698228	1.45168	0.963795	0.42307	2.45891e-05	***	1
G6P-F6P	C8	M2	118.777	151.862	151.453	51.9093	57.995	57.7531	55.8858	3.44588	8.01776e-13	***	2
G6P-F6P	C8	M3	4.75513	6.94896	7.01282	1.9899	2.54072	2.56211	2.36424	0.324364	2.57561e-10	***	3
G6P-F6P	C8	M4	2.50398	4.18306	4.3478	1.04785	1.52943	1.58845	1.38858	0.29655	6.30307e-09	***	4
G6P-F6P	C8	M5	NA	NA	NA	NA	NA	NA	NA	NA	0.474365		5
G6P-F6P	C8	M6	NA	NA	NA	NA	NA	NA	NA	NA	NA		6
G6P-F6P	H1	M0	11.6817	10.8433	12.4475	5.84486	3.27115	4.72502	4.61367	1.29046	2.1707e-12	***	0
G6P-F6P	H1	M1	3.40684	5.69035	6.1193	1.30007	1.48185	1.98546	1.58913	0.355066	2.45891e-05	***	1
G6P-F6P	H1	M2	186.015	315.492	244.461	90.9631	93.0114	90.657	91.5438	1.28016	8.01776e-13	***	2
G6P-F6P	H1	M3	9.00025	14.8094	12.5599	4.21405	4.18072	4.46157	4.28545	0.153435	2.57561e-10	***	3
G6P-F6P	H1	M4	3.4731	7.39494	5.92552	1.62616	2.08761	2.10488	1.93955	0.271543	6.30307e-09	***	4
G6P-F6P	H1	M5	NA	NA	NA	NA	NA	NA	NA	NA	0.474365		5
G6P-F6P	H1	M6	NA	NA	NA	NA	NA	NA	NA	NA	NA		6
G6P-F6P	C9	M0	60.8044	22.3564	35.0631	24.2285	9.80064	13.6705	15.8999	7.46781	2.1707e-12	***	0
G6P-F6P	C9	M1	5.82135	3.99391	5.80912	0.695011	1.08476	1.33771	1.03916	0.323766	2.45891e-05	***	1
G6P-F6P	C9	M2	187.163	199.791	216.155	72.9062	85.6082	82.3563	80.2902	6.59823	8.01776e-13	***	2
G6P-F6P	C9	M3	8.86717	10.0037	9.94914	3.30639	4.10385	3.62991	3.68005	0.401089	2.57561e-10	***	3
G6P-F6P	C9	M4	5.52756	7.6189	7.11159	2.06111	3.12552	2.59464	2.59376	0.532203	6.30307e-09	***	4
G6P-F6P	C9	M5	NA	NA	NA	NA	NA	NA	NA	NA	0.474365		5
G6P-F6P	C9	M6	NA	NA	NA	NA	NA	NA	NA	NA	NA		6
Gln	E2	M0	52131.5	47201.6	28729	100.005	99.981	100.004	99.9967	0.0135545	7.08476e-19	***	0
Gln	E2	M1	2850.8	2634.9	1591.55	0	0.020813	0	0.00693768	0.0120164	5.25326e-08	***	1
Gln	E2	M2	60.178	58.3209	34.1465	0.105456	0.112354	0.108724	0.108844	0.00345089	2.94568e-22	***	2
Gln	E2	M3	0.271324	0.265006	0.215593	0.000492933	0.000531127	0.000710242	0.0005781	0.00011602	9.05737e-24	***	3
Gln	E2	M4	NA	NA	NA	NA	NA	NA	NA	NA	4.07703e-17	***	4
Gln	E2	M5	NA	NA	NA	NA	NA	NA	NA	NA	NA		5
Gln	H2	M0	25461.6	24980.5	17396.4	100.007	100.006	100.014	100.009	0.00394977	7.08476e-19	***	0
Gln	H2	M1	1391.22	1391.26	956.617	0	0.00813023	0	0.00271008	0.00469399	5.25326e-08	***	1
Gln	H2	M2	28.5387	27.2365	18.7845	0.102183	0.0987319	0.0981327	0.0996826	0.00218629	2.94568e-22	***	2
Gln	H2	M3	0.273731	NA	NA	0.00101828	NA	NA	0.00101828	NA	9.05737e-24	***	3
Gln	H2	M4	NA	0.289649	NA	NA	0.00109719	NA	0.00109719	NA	4.07703e-17	***	4
Gln	H2	M5	NA	NA	NA	NA	NA	NA	NA	NA	NA		5
Gln	B7	M0	40415.8	36835.3	35561.3	99.4345	99.3751	99.2759	99.3618	0.0801073	7.08476e-19	***	0
Gln	B7	M1	2310.3	2097.64	2062.05	0.152571	0.131189	0.233089	0.172283	0.0537338	5.25326e-08	***	1
Gln	B7	M2	175.308	178.785	176.258	0.407639	0.458488	0.463527	0.443218	0.0309155	2.94568e-22	***	2
Gln	B7	M3	36.1204	38.9204	35.7694	0.0840854	0.0993509	0.0944843	0.0926402	0.00779803	9.05737e-24	***	3
Gln	B7	M4	19.3456	24.0063	22.1452	0.0450349	0.0612802	0.0584961	0.0549371	0.00868779	4.07703e-17	***	4
Gln	B7	M5	NA	NA	NA	NA	NA	NA	NA	NA	NA		5
Gln	A2	M0	46144.3	23439	33324.9	99.991	99.9861	99.982	99.9863	0.00447812	7.08476e-19	***	0
Gln	A2	M1	2543.72	1297.76	1845.99	0	0	0	0	0	5.25326e-08	***	1
Gln	A2	M2	60.2483	31.5197	45.2627	0.120197	0.123985	0.125294	0.123159	0.00264755	2.94568e-22	***	2
Gln	A2	M3	0.760719	0.898829	1.90951	0.00156048	0.00362881	0.00542187	0.00353705	0.00193233	9.05737e-24	***	3
Gln	A2	M4	0.103285	0.086934	0.524219	0.000211871	0.000350975	0.00148847	0.000683772	0.000700351	4.07703e-17	***	4
Gln	A2	M5	NA	NA	NA	NA	NA	NA	NA	NA	NA		5
Gln	A1	M0	57368.8	42745.4	25722	100.012	99.9977	100	100.003	0.00753511	7.08476e-19	***	0
Gln	A1	M1	3187.54	2380.79	1432.09	0	0.00843952	0.00629758	0.00491237	0.00438697	5.25326e-08	***	1
Gln	A1	M2	64.4964	50.6001	30.1007	0.102419	0.107849	0.106623	0.105631	0.00284778	2.94568e-22	***	2
Gln	A1	M3	NA	0.264298	0.26729	NA	0.000585028	0.000983237	0.000784132	0.000281577	9.05737e-24	***	3
Gln	A1	M4	NA	NA	0.147135	NA	NA	0.000541242	0.000541242	NA	4.07703e-17	***	4
Gln	A1	M5	NA	NA	NA	NA	NA	NA	NA	NA	NA		5
Gln	D10	M0	54319.4	44744.4	27628.4	100.011	100.013	100.015	100.013	0.00165246	7.08476e-19	***	0
Gln	D10	M1	2976.62	2454.01	1529.04	0	0	0	0	0	5.25326e-08	***	1
Gln	D10	M2	58.7588	48.3075	29.934	0.0983399	0.0981315	0.0984547	0.0983087	0.000163829	2.94568e-22	***	2
Gln	D10	M3	0.650867	NA	NA	0.0011348	NA	NA	0.0011348	NA	9.05737e-24	***	3
Gln	D10	M4	NA	NA	NA	NA	NA	NA	NA	NA	4.07703e-17	***	4
Gln	D10	M5	NA	NA	NA	NA	NA	NA	NA	NA	NA		5
Gln	F1	M0	13030.6	28300.8	18999.9	99.9693	99.9534	99.937	99.9532	0.0161628	7.08476e-19	***	0
Gln	F1	M1	717.74	1574.74	1062.13	0	0.00306607	0.0286732	0.0105798	0.0157442	5.25326e-08	***	1
Gln	F1	M2	19.8106	45.2595	29.7113	0.141177	0.148657	0.144039	0.144625	0.0037742	2.94568e-22	***	2
Gln	F1	M3	0.399559	1.62511	1.02588	0.00290197	0.00543077	0.00510567	0.00447947	0.00137579	9.05737e-24	***	3
Gln	F1	M4	NA	1.58611	0.178948	NA	0.00530047	0.000890606	0.00309554	0.00311824	4.07703e-17	***	4
Gln	F1	M5	NA	NA	NA	NA	NA	NA	NA	NA	NA		5
Gln	A6	M0	36217.4	37089.3	29513.8	99.9529	99.9821	99.9789	99.9713	0.0160418	7.08476e-19	***	0
Gln	A6	M1	2029.41	2039.88	1642	0.0417466	0	0.00228822	0.0146783	0.0234697	5.25326e-08	***	1
Gln	A6	M2	47.5323	51.1968	42.3192	0.118914	0.127513	0.13256	0.126329	0.0068995	2.94568e-22	***	2
Gln	A6	M3	0.187469	0.861636	0.287813	0.000489541	0.00219909	0.000922519	0.00120372	0.000888785	9.05737e-24	***	3
Gln	A6	M4	0.329505	0.307676	0.203552	0.000860444	0.000785258	0.00065244	0.000766047	0.000105324	4.07703e-17	***	4
Gln	A6	M5	NA	NA	NA	NA	NA	NA	NA	NA	NA		5
Gln	A3	M0	64054.7	40058.9	25388.8	100.017	100.01	100.023	100.017	0.0063816	7.08476e-19	***	0
Gln	A3	M1	3556.68	2190.41	1403.15	0	0	0	0	0	5.25326e-08	***	1
Gln	A3	M2	68.2362	44.2413	25.3025	0.0966602	0.100571	0.0899707	0.0957341	0.00536072	2.94568e-22	***	2
Gln	A3	M3	NA	NA	NA	NA	NA	NA	NA	NA	9.05737e-24	***	3
Gln	A3	M4	NA	NA	NA	NA	NA	NA	NA	NA	4.07703e-17	***	4
Gln	A3	M5	NA	NA	NA	NA	NA	NA	NA	NA	NA		5
Gln	C8	M0	8126.82	13330.1	12608	99.9894	99.9639	99.9298	99.961	0.0299048	7.08476e-19	***	0
Gln	C8	M1	452.114	743.183	710.437	0.00204379	0.0139119	0.0727801	0.0295786	0.0378813	5.25326e-08	***	1
Gln	C8	M2	10.5117	19.4884	15.8469	0.118851	0.134777	0.112093	0.121907	0.0116466	2.94568e-22	***	2
Gln	C8	M3	NA	0.391083	NA	NA	0.00277499	NA	0.00277499	NA	9.05737e-24	***	3
Gln	C8	M4	0.396371	NA	NA	0.00461441	NA	NA	0.00461441	NA	4.07703e-17	***	4
Gln	C8	M5	NA	NA	NA	NA	NA	NA	NA	NA	NA		5
Gln	H1	M0	25012	36715.1	21266.5	99.9976	99.9879	100.004	99.9964	0.00804139	7.08476e-19	***	0
Gln	H1	M1	1387.91	2011.67	1182.55	0	0	0	0	0	5.25326e-08	***	1
Gln	H1	M2	31.7959	48.9649	25.5887	0.116791	0.122975	0.110133	0.116633	0.00642239	2.94568e-22	***	2
Gln	H1	M3	NA	0.31027	0.153223	NA	0.00080016	0.000681752	0.000740956	8.3727e-05	9.05737e-24	***	3
Gln	H1	M4	NA	NA	NA	NA	NA	NA	NA	NA	4.07703e-17	***	4
Gln	H1	M5	NA	NA	NA	NA	NA	NA	NA	NA	NA		5
Gln	C9	M0	35903.6	18682.8	31398.4	100.001	99.9626	100.005	99.9896	0.0234834	7.08476e-19	***	0
Gln	C9	M1	1965.08	1046.67	1729.73	0	0.0406651	0	0.013555	0.023478	5.25326e-08	***	1
Gln	C9	M2	43.0024	22.9173	36.8972	0.109692	0.110588	0.107444	0.109241	0.00161972	2.94568e-22	***	2
Gln	C9	M3	NA	NA	NA	NA	NA	NA	NA	NA	9.05737e-24	***	3
Gln	C9	M4	NA	0.160392	NA	NA	0.000812007	NA	0.000812007	NA	4.07703e-17	***	4
Gln	C9	M5	NA	NA	NA	NA	NA	NA	NA	NA	NA		5
Glu	E2	M0	22703.8	21662.8	18384.5	77.8698	77.0714	76.9834	77.3082	0.488338	1.5114e-21	***	0
Glu	E2	M1	2200.83	2165.54	1833.27	3.18254	3.38085	3.35811	3.30717	0.108525	4.60388e-24	***	1
Glu	E2	M2	4530.83	4487.21	3824.78	15.0539	15.4606	15.5119	15.3422	0.25093	2.85567e-20	***	2
Glu	E2	M3	740.818	757.941	657.627	2.40416	2.55151	2.60559	2.52042	0.104255	3.06478e-22	***	3
Glu	E2	M4	572.647	560.704	479.151	1.8584	1.88753	1.89845	1.88146	0.0207069	3.23811e-22	***	4
Glu	E2	M5	65.0863	71.4849	59.727	0.211223	0.240644	0.236645	0.229504	0.0159577	1.87212e-21	***	5
Glu	H2	M0	13884.8	14615.5	13955.2	76.8744	75.7309	75.9018	76.169	0.616821	1.5114e-21	***	0
Glu	H2	M1	1419.39	1566.51	1489.45	3.544	3.86245	3.83738	3.74794	0.17706	4.60388e-24	***	1
Glu	H2	M2	2871.28	3171.66	3013.77	15.3875	15.8989	15.8585	15.715	0.284323	2.85567e-20	***	2
Glu	H2	M3	489.453	565.403	523.738	2.56409	2.77204	2.69533	2.67715	0.10516	3.06478e-22	***	3
Glu	H2	M4	378.55	426.282	399.867	1.98311	2.08996	2.05785	2.04364	0.0548276	3.23811e-22	***	4
Glu	H2	M5	45.2529	51.3152	49.313	0.237066	0.251587	0.253781	0.247478	0.00908326	1.87212e-21	***	5
Glu	B7	M0	15424.8	17104.7	25151.7	68.125	66.7594	67.0187	67.301	0.725236	1.5114e-21	***	0
Glu	B7	M1	2679.87	3089.36	4486.59	7.95879	8.25334	8.13735	8.11649	0.14838	4.60388e-24	***	1
Glu	B7	M2	4126.27	4830.41	7047.29	17.4699	18.0723	18.0041	17.8488	0.329875	2.85567e-20	***	2
Glu	B7	M3	1026.49	1249.39	1807.21	4.28966	4.61398	4.55637	4.48667	0.17303	3.06478e-22	***	3
Glu	B7	M4	585.336	697.63	1018.78	2.44609	2.57634	2.56856	2.53033	0.0730572	3.23811e-22	***	4
Glu	B7	M5	86.6448	106.817	151.808	0.362084	0.394474	0.38274	0.379766	0.0163983	1.87212e-21	***	5
Glu	A2	M0	14219.2	8125.34	15675.7	70.3738	69.3831	69.3244	69.6938	0.589648	1.5114e-21	***	0
Glu	A2	M1	1852.47	1093.16	2115.24	5.19684	5.41585	5.4387	5.35046	0.133534	4.60388e-24	***	1
Glu	A2	M2	3851.43	2290.19	4403.31	18.4105	18.8848	18.8026	18.6993	0.253457	2.85567e-20	***	2
Glu	A2	M3	819.541	497.067	967.286	3.83785	4.01614	4.04758	3.96719	0.113107	3.06478e-22	***	3
Glu	A2	M4	535.002	323.963	643.962	2.50537	2.61752	2.69464	2.60584	0.0951695	3.23811e-22	***	4
Glu	A2	M5	76.5341	47.0155	92.4017	0.358404	0.37987	0.386652	0.374975	0.0147466	1.87212e-21	***	5
Glu	A1	M0	28442.5	28839.1	29210.8	84.7039	80.9616	81.4035	82.3564	2.04503	1.5114e-21	***	0
Glu	A1	M1	2420.25	2792.51	2770.95	2.46969	3.30043	3.15983	2.97665	0.444634	4.60388e-24	***	1
Glu	A1	M2	3736.68	4741.06	4713.05	10.7696	12.8673	12.7016	12.1128	1.16624	2.85567e-20	***	2
Glu	A1	M3	518.552	743.904	712.95	1.4612	1.97604	1.87992	1.77239	0.273748	3.06478e-22	***	3
Glu	A1	M4	336.975	478.087	465.298	0.949544	1.26995	1.22691	1.1488	0.173897	3.23811e-22	***	4
Glu	A1	M5	33.1445	51.5312	51.3629	0.0933959	0.136883	0.135435	0.121905	0.0246998	1.87212e-21	***	5
Glu	D10	M0	24364.4	23620	23543.8	70.9629	70.7294	70.6323	70.7749	0.169962	1.5114e-21	***	0
Glu	D10	M1	3148.16	3065.77	3058.86	5.16539	5.18928	5.19096	5.18188	0.0143041	4.60388e-24	***	1
Glu	D10	M2	6350.66	6223.66	6211.26	17.8594	17.9952	17.9926	17.949	0.077669	2.85567e-20	***	2
Glu	D10	M3	1346.59	1318.34	1332.3	3.711	3.73534	3.78191	3.74275	0.0360311	3.06478e-22	***	3
Glu	D10	M4	939.238	932.597	942.107	2.58841	2.64239	2.67429	2.63503	0.0434099	3.23811e-22	***	4
Glu	D10	M5	137.269	133.402	140.001	0.378295	0.377978	0.39741	0.384561	0.0111289	1.87212e-21	***	5
Glu	F1	M0	17921	19856.8	21235.6	75.9411	74.6142	74.5372	75.0309	0.789224	1.5114e-21	***	0
Glu	F1	M1	1760.31	2048.44	2178.72	3.20058	3.50879	3.46365	3.39101	0.166448	4.60388e-24	***	1
Glu	F1	M2	3943.04	4620.95	4970.96	16.1967	16.8238	16.9083	16.643	0.388754	2.85567e-20	***	2
Glu	F1	M3	690.257	837.066	906.032	2.76763	2.97614	3.00908	2.91761	0.130933	3.06478e-22	***	3
Glu	F1	M4	554.136	669.71	721.663	2.22184	2.38112	2.39676	2.33324	0.0967885	3.23811e-22	***	4
Glu	F1	M5	71.6724	92.9172	96.964	0.287375	0.330362	0.322033	0.313257	0.0227976	1.87212e-21	***	5
Glu	A6	M0	15711.3	17016.9	18883.7	80.6208	79.8593	80.0129	80.1644	0.402689	1.5114e-21	***	0
Glu	A6	M1	1370.39	1512.29	1654.46	2.5205	2.62675	2.53235	2.55986	0.058224	4.60388e-24	***	1
Glu	A6	M2	2696.65	3040.5	3355.55	13.4179	13.8351	13.7894	13.6808	0.22884	2.85567e-20	***	2
Glu	A6	M3	409.358	476.013	523.111	1.98756	2.11371	2.09724	2.06617	0.0685753	3.06478e-22	***	3
Glu	A6	M4	365.868	425.053	471.189	1.77641	1.88742	1.88908	1.85097	0.0645795	3.23811e-22	***	4
Glu	A6	M5	42.4573	49.5075	54.8023	0.206143	0.219835	0.219712	0.21523	0.00786978	1.87212e-21	***	5
Glu	A3	M0	36508.8	32889	34674.9	80.0732	79.8648	80.2375	80.0585	0.186771	1.5114e-21	***	0
Glu	A3	M1	3426.3	3115.86	3217.86	3.02807	3.09048	2.95113	3.02323	0.069805	4.60388e-24	***	1
Glu	A3	M2	6380.22	5802.92	6026.9	13.548	13.641	13.5051	13.5647	0.0694471	2.85567e-20	***	2
Glu	A3	M3	1011.52	928.479	958.085	2.09915	2.13333	2.09772	2.11007	0.0201589	3.06478e-22	***	3
Glu	A3	M4	772.315	703.132	712.344	1.60275	1.61556	1.55967	1.59266	0.0292782	3.23811e-22	***	4
Glu	A3	M5	87.757	83.1084	82.6047	0.182118	0.190955	0.180862	0.184645	0.00550064	1.87212e-21	***	5
Glu	C8	M0	10239.3	12252.5	14879.8	78.0454	76.9153	77.1009	77.3539	0.606016	1.5114e-21	***	0
Glu	C8	M1	965.287	1205.24	1461.32	2.9841	3.25234	3.24812	3.16152	0.153661	4.60388e-24	***	1
Glu	C8	M2	1960.54	2487.05	2987.55	14.4793	15.122	14.9928	14.8647	0.339955	2.85567e-20	***	2
Glu	C8	M3	350.144	444.506	529.724	2.52525	2.64027	2.59713	2.58755	0.0581054	3.06478e-22	***	3
Glu	C8	M4	310.725	395.307	478.991	2.24095	2.34804	2.34839	2.31246	0.0619272	3.23811e-22	***	4
Glu	C8	M5	39.7124	51.0754	59.1362	0.286407	0.303376	0.289932	0.293238	0.00895494	1.87212e-21	***	5
Glu	H1	M0	19484	29822.6	24826.4	90.3332	89.9687	90.0479	90.1166	0.191729	1.5114e-21	***	0
Glu	H1	M1	1301.33	2009.42	1679.46	0.998611	1.04706	1.07192	1.0392	0.0372812	4.60388e-24	***	1
Glu	H1	M2	1725.15	2733.45	2262.32	7.77249	8.01296	7.97217	7.9192	0.128685	2.85567e-20	***	2
Glu	H1	M3	166.028	274.795	214.939	0.728335	0.784397	0.737661	0.750131	0.0300393	3.06478e-22	***	3
Glu	H1	M4	111.895	180.722	145.795	0.490863	0.515868	0.500361	0.502364	0.0126224	3.23811e-22	***	4
Glu	H1	M5	7.10663	11.6277	9.01851	0.0311755	0.0331911	0.0309511	0.0317726	0.00123358	1.87212e-21	***	5
Glu	C9	M0	23825.7	23433.5	25303.5	86.5758	86.0894	86.409	86.3581	0.247155	1.5114e-21	***	0
Glu	C9	M1	1735.1	1704.9	1833.39	1.47386	1.45961	1.43947	1.45765	0.0172772	4.60388e-24	***	1
Glu	C9	M2	2944.84	3023.68	3192.17	10.3952	10.7945	10.5926	10.5941	0.199666	2.85567e-20	***	2
Glu	C9	M3	336.733	341.284	357.722	1.15776	1.18634	1.15586	1.16665	0.0170752	3.06478e-22	***	3
Glu	C9	M4	225.639	243.922	243.015	0.775795	0.847899	0.785222	0.802972	0.0391922	3.23811e-22	***	4
Glu	C9	M5	16.8798	20.4685	18.7677	0.0580366	0.0711507	0.0606414	0.0632762	0.00694278	1.87212e-21	***	5
Gly	E2	M0	2797.29	2782.57	1539.37	86.9174	86.3218	86.0283	86.4225	0.453045	1.10412e-23	***	0
Gly	E2	M1	486.525	505.241	286.177	13.0388	13.6022	13.9246	13.5219	0.448329	1.46434e-23	***	1
Gly	E2	M2	6.50638	7.77864	3.8553	0.043799	0.0759617	0.0471613	0.0556407	0.0176787	1.20767e-14	***	2
Gly	H2	M0	3733.63	3597.74	2421.34	92.852	92.4135	92.3611	92.5422	0.269532	1.10412e-23	***	0
Gly	H2	M1	370.357	376.175	255.304	7.06638	7.52325	7.59939	7.39634	0.288278	1.46434e-23	***	1
Gly	H2	M2	7.01486	6.25556	3.59865	0.0816707	0.0632304	0.0394969	0.061466	0.0211422	1.20767e-14	***	2
Gly	B7	M0	3253.4	3516.24	2891.1	87.853	87.454	87.2777	87.5282	0.294721	1.10412e-23	***	0
Gly	B7	M1	504.752	565.257	472.581	11.5473	11.9801	12.1894	11.9056	0.327479	1.46434e-23	***	1
Gly	B7	M2	27.9165	29.1128	22.9431	0.599696	0.565873	0.532818	0.566129	0.0334398	1.20767e-14	***	2
Gly	A2	M0	5144.29	2936.41	3392.46	83.8618	84.021	84.1427	84.0085	0.140863	1.10412e-23	***	0
Gly	A2	M1	1100.82	621.214	712.083	15.9032	15.7311	15.6163	15.7502	0.144399	1.46434e-23	***	1
Gly	A2	M2	26.3482	15.4037	17.4366	0.235046	0.247902	0.241055	0.241334	0.00643241	1.20767e-14	***	2
Gly	A1	M0	3662.97	3375.18	1773.07	87.2885	86.7842	86.4468	86.8399	0.423585	1.10412e-23	***	0
Gly	A1	M1	613.282	586.856	317.378	12.5334	13.0143	13.4019	12.9832	0.43509	1.46434e-23	***	1
Gly	A1	M2	14.0095	14.1217	6.48273	0.178112	0.201502	0.151273	0.176962	0.0251342	1.20767e-14	***	2
Gly	D10	M0	8937.19	6734.28	3590.59	88.0883	88.2081	88.513	88.2698	0.21896	1.10412e-23	***	0
Gly	D10	M1	1396.55	1040.1	541.47	11.6756	11.5332	11.2538	11.4875	0.214532	1.46434e-23	***	1
Gly	D10	M2	38.9165	30.9331	15.2477	0.236093	0.25877	0.23315	0.242671	0.0140199	1.20767e-14	***	2
Gly	F1	M0	1230.09	3190.33	1846.79	89.753	88.596	89.1476	89.1655	0.578708	1.10412e-23	***	0
Gly	F1	M1	169.272	480.508	267.491	10.2405	11.2479	10.8089	10.7658	0.505115	1.46434e-23	***	1
Gly	F1	M2	1.82225	10.6959	3.66849	0.00654539	0.156083	0.0435243	0.0687175	0.077887	1.20767e-14	***	2
Gly	A6	M0	2784.27	3187.16	2292.5	83.9932	83.4939	83.9711	83.8194	0.282102	1.10412e-23	***	0
Gly	A6	M1	596.799	704.132	493.533	15.9578	16.4064	16.0313	16.1318	0.240593	1.46434e-23	***	1
Gly	A6	M2	7.95397	11.3294	5.14014	0.0489992	0.0997309	-0.00234707	0.0487943	0.0510393	1.20767e-14	***	2
Gly	A3	M0	4650.67	2990.44	1697.42	89.7586	89.3242	89.6971	89.5933	0.235091	1.10412e-23	***	0
Gly	A3	M1	631.803	423.99	234.09	10.0851	10.5601	10.2607	10.3019	0.240189	1.46434e-23	***	1
Gly	A3	M2	14.7314	8.3063	3.20993	0.1563	0.11571	0.0421913	0.104734	0.0578408	1.20767e-14	***	2
Gly	C8	M0	357.036	951.694	829.857	93.1087	91.9137	92.4955	92.506	0.597605	1.10412e-23	***	0
Gly	C8	M1	34.7487	106.36	86.8642	6.9138	8.13704	7.54044	7.53043	0.611681	1.46434e-23	***	1
Gly	C8	M2	0.254011	0.528619	0.533739	-0.0225256	-0.0506925	-0.0359481	-0.0363887	0.0140886	1.20767e-14	***	2
Gly	H1	M0	1248.46	1846.91	966.843	91.0554	90.4183	90.4939	90.6559	0.348077	1.10412e-23	***	0
Gly	H1	M1	151.694	240.109	125.186	8.93872	9.63638	9.59729	9.3908	0.392	1.46434e-23	***	1
Gly	H1	M2	1.61495	1.29994	0.276922	0.0058645	-0.0546929	-0.0911679	-0.0466655	0.0490118	1.20767e-14	***	2
Gly	C9	M0	1427.1	594.46	1134.38	98.6451	98.0935	98.0084	98.249	0.345685	1.10412e-23	***	0
Gly	C9	M1	51.9614	25.1095	48.5188	1.38201	1.93975	1.98963	1.77046	0.337333	1.46434e-23	***	1
Gly	C9	M2	NA	NA	0.422597	NA	NA	0.00196773	0.00196773	NA	1.20767e-14	***	2
Lac	E2	M0	8625.44	9681.47	9318.19	52.4155	52.3613	54.3695	53.0488	1.14409	1.65798e-07	***	0
Lac	E2	M1	690.679	762.343	703.34	2.42127	2.34978	2.26449	2.34518	0.078489	2.55299e-21	***	1
Lac	E2	M2	7527.51	8489.36	7543.06	44.6846	44.8529	42.9943	44.1773	1.02794	6.37828e-10	***	2
Lac	E2	M3	167.501	180.395	152.308	0.984654	0.943805	0.859675	0.929378	0.0637263	4.72879e-11	***	3
Lac	H2	M0	6361.62	7921.68	8685.77	53.8535	54.453	54.6012	54.3026	0.39589	1.65798e-07	***	0
Lac	H2	M1	526.087	657.884	711.904	2.62737	2.67555	2.62416	2.64236	0.0287885	2.55299e-21	***	1
Lac	H2	M2	5197.24	6301.74	6876.25	42.9713	42.3061	42.2176	42.4984	0.411976	6.37828e-10	***	2
Lac	H2	M3	126.434	157.271	170.443	1.03538	1.04579	1.03648	1.03922	0.00571581	4.72879e-11	***	3
Lac	B7	M0	3396.24	4111.7	5170.89	57.1138	58.7714	57.6166	57.8339	0.849879	1.65798e-07	***	0
Lac	B7	M1	383.688	442.828	564.315	4.49666	4.32056	4.31736	4.37819	0.102607	2.55299e-21	***	1
Lac	B7	M2	2264.56	2568.61	3405.45	37.1453	35.8113	37.0147	36.6571	0.735435	6.37828e-10	***	2
Lac	B7	M3	102.582	109	136.804	1.66879	1.50716	1.47459	1.55018	0.104003	4.72879e-11	***	3
Lac	A2	M0	8633.92	4552.16	9459.52	53.3249	54.0041	56.9382	54.7557	1.92033	1.65798e-07	***	0
Lac	A2	M1	739.183	396.11	759.884	2.75541	2.86538	2.64458	2.75512	0.110403	2.55299e-21	***	1
Lac	A2	M2	7193.51	3674.39	6788.03	43.3912	42.5691	39.9008	41.9537	1.82473	6.37828e-10	***	2
Lac	A2	M3	170.823	91.0263	166.769	1.0206	1.04464	0.971043	1.01209	0.0375269	4.72879e-11	***	3
Lac	A1	M0	10756.6	11877.5	9142.69	54.6309	58.3735	54.6355	55.88	2.15946	1.65798e-07	***	0
Lac	A1	M1	847.602	888.727	728.933	2.45467	2.3934	2.50512	2.45106	0.0559466	2.55299e-21	***	1
Lac	A1	M2	8521.55	8054.84	7227.94	42.2738	38.6626	42.1882	41.0415	2.06067	6.37828e-10	***	2
Lac	A1	M3	228.109	212.837	198.99	1.12072	1.01188	1.15033	1.09431	0.0729056	4.72879e-11	***	3
Lac	D10	M0	9545.14	10702.4	7923.13	54.4195	55.7472	53.288	54.4849	1.23093	1.65798e-07	***	0
Lac	D10	M1	815.185	876.789	674.384	2.80063	2.67717	2.72726	2.73502	0.0620969	2.55299e-21	***	1
Lac	D10	M2	7538.16	8017.65	6570.71	41.9703	40.7851	43.1604	41.9719	1.18769	6.37828e-10	***	2
Lac	D10	M3	233.237	248.985	201.938	1.28635	1.25459	1.31383	1.28492	0.0296456	4.72879e-11	***	3
Lac	F1	M0	14074	13638.7	12079.9	52.3455	52.6235	51.8546	52.2745	0.38932	1.65798e-07	***	0
Lac	F1	M1	1000.04	976.294	879.528	1.95114	1.98891	2.02276	1.9876	0.0358262	2.55299e-21	***	1
Lac	F1	M2	12434.4	11898	10886.3	45.1878	44.8542	45.6593	45.2338	0.404528	6.37828e-10	***	2
Lac	F1	M3	285.45	278.993	235.972	1.02703	1.04133	0.97988	1.01608	0.0321543	4.72879e-11	***	3
Lac	A6	M0	12503.1	19425.3	20938.4	51.3198	52.0686	52.875	52.0878	0.777781	1.65798e-07	***	0
Lac	A6	M1	933.613	1444.68	1518.69	2.09636	2.11155	2.04801	2.08531	0.0331782	2.55299e-21	***	1
Lac	A6	M2	11539.3	17381.2	18153.7	46.2766	45.5191	44.7901	45.5286	0.743324	6.37828e-10	***	2
Lac	A6	M3	209.141	314.587	325.099	0.83041	0.815715	0.794164	0.81343	0.018231	4.72879e-11	***	3
Lac	A3	M0	11262.4	10293.9	7355.87	54.3648	56.3114	54.1209	54.9323	1.20047	1.65798e-07	***	0
Lac	A3	M1	902.99	762.179	577.841	2.51686	2.26528	2.41872	2.40028	0.126801	2.55299e-21	***	1
Lac	A3	M2	9002.84	7634.38	5958.34	42.4468	40.7943	42.8213	42.0208	1.07852	6.37828e-10	***	2
Lac	A3	M3	247.022	206.601	158.082	1.15349	1.0933	1.12512	1.12397	0.0301125	4.72879e-11	***	3
Lac	C8	M0	6143.75	5861.62	7217.05	47.7946	45.8007	49.6648	47.7534	1.9324	1.65798e-07	***	0
Lac	C8	M1	510.374	462.128	572.785	2.3495	2.05977	2.25938	2.22288	0.148276	2.55299e-21	***	1
Lac	C8	M2	6454.15	6779.16	7077.26	49.0547	51.7616	47.5831	49.4665	2.11949	6.37828e-10	***	2
Lac	C8	M3	179.924	126.995	154.698	1.35402	0.95991	1.02982	1.11458	0.21028	4.72879e-11	***	3
Lac	H1	M0	8731.87	14244.7	14898.7	52.6654	52.2038	51.1507	52.0066	0.77636	1.65798e-07	***	0
Lac	H1	M1	564.003	930.923	994.328	1.62635	1.65139	1.68823	1.65532	0.031124	2.55299e-21	***	1
Lac	H1	M2	7739.85	12850.4	14017.2	45.6202	46.0225	47.0296	46.2241	0.726003	6.37828e-10	***	2
Lac	H1	M3	103.575	181.365	199.588	0.604314	0.642972	0.662866	0.636717	0.029773	4.72879e-11	***	3
Lac	C9	M0	10540.7	11659.8	12145.7	51.6993	50.4452	49.6503	50.5983	1.03302	1.65798e-07	***	0
Lac	C9	M1	685.239	784.212	785.221	1.61787	1.69082	1.53613	1.61494	0.0773863	2.55299e-21	***	1
Lac	C9	M2	9690.96	11248.7	12173.8	46.4514	47.56	48.6383	47.5499	1.09348	6.37828e-10	***	2
Lac	C9	M3	159.46	200.936	183.056	0.756585	0.840961	0.723893	0.773813	0.0604057	4.72879e-11	***	3
Mal	E2	M0	3810.61	3794.79	3209.78	77.1767	76.526	76.2591	76.6539	0.472	1.11727e-21	***	0
Mal	E2	M1	407.276	425.816	360.865	4.76211	5.12543	5.12385	5.0038	0.209312	1.57158e-22	***	1
Mal	E2	M2	774.223	782.746	676.494	15.174	15.2642	15.5455	15.3279	0.193766	3.91285e-22	***	2
Mal	E2	M3	134.901	141.32	120.393	2.61392	2.72652	2.73655	2.69233	0.0680893	3.30494e-20	***	3
Mal	E2	M4	33.8586	38.4785	31.9162	0.656065	0.742376	0.725459	0.707967	0.045737	1.01318e-19	***	4
Mal	H2	M0	1754.31	1960.52	1876.89	76.3346	75.2874	75.6869	75.7696	0.5285	1.11727e-21	***	0
Mal	H2	M1	197.959	236.7	221.08	5.16024	5.67707	5.48693	5.44142	0.261406	1.57158e-22	***	1
Mal	H2	M2	371.043	428.826	404.82	15.6154	15.914	15.7803	15.7699	0.149585	3.91285e-22	***	2
Mal	H2	M3	61.0961	73.7181	68.6818	2.5434	2.70839	2.64978	2.63386	0.0836417	3.30494e-20	***	3
Mal	H2	M4	17.7383	22.0814	20.5156	0.738435	0.811267	0.791504	0.780402	0.0376636	1.01318e-19	***	4
Mal	B7	M0	1385.65	1496.42	2004.52	68.5615	67.4135	67.1496	67.7082	0.750679	1.11727e-21	***	0
Mal	B7	M1	272.825	306.816	414.312	10.3341	10.7037	10.7718	10.6032	0.235566	1.57158e-22	***	1
Mal	B7	M2	356.778	398.536	549.133	16.9204	17.2025	17.6321	17.2517	0.358377	3.91285e-22	***	2
Mal	B7	M3	80.2087	96.9253	125.595	3.79693	4.17749	4.02523	3.99988	0.191542	3.30494e-20	***	3
Mal	B7	M4	16.9975	21.4841	26.6346	0.80463	0.925964	0.85362	0.861405	0.0610408	1.01318e-19	***	4
Mal	A2	M0	2574.46	1686.3	2658.95	72.5341	70.4064	70.8786	71.273	1.11731	1.11727e-21	***	0
Mal	A2	M1	369.601	266.574	412.22	7.10726	7.90967	7.74887	7.5886	0.424533	1.57158e-22	***	1
Mal	A2	M2	599.511	429.52	658.624	16.281	17.2742	16.9112	16.8221	0.502589	3.91285e-22	***	2
Mal	A2	M3	135.655	98.9998	156.035	3.65658	3.95455	3.97935	3.86349	0.179618	3.30494e-20	***	3
Mal	A2	M4	30.6463	22.0478	35.2881	0.826073	0.880701	0.899951	0.868909	0.0383246	1.01318e-19	***	4
Mal	A1	M0	5567.17	4574.46	4622.13	85.0709	82.0012	82.7047	83.2589	1.60814	1.11727e-21	***	0
Mal	A1	M1	464.849	449.046	434.165	3.28202	4.35294	4.04413	3.89303	0.551219	1.57158e-22	***	1
Mal	A1	M2	697.698	677.971	666.153	10.313	11.737	11.5187	11.1896	0.766968	3.91285e-22	***	2
Mal	A1	M3	90.7525	107.251	99.6821	1.32675	1.83935	1.70644	1.62418	0.266016	3.30494e-20	***	3
Mal	A1	M4	19.7247	22.1598	19.4046	0.288365	0.380042	0.332184	0.33353	0.0458532	1.01318e-19	***	4
Mal	D10	M0	2561.92	2559.03	2402.42	71.8959	71.7227	71.9648	71.8611	0.124692	1.11727e-21	***	0
Mal	D10	M1	367.967	367.077	344.014	7.04936	7.01918	7.02517	7.03124	0.0159788	1.57158e-22	***	1
Mal	D10	M2	629.403	635.442	586.288	17.0383	17.1826	16.9404	17.0538	0.121848	3.91285e-22	***	2
Mal	D10	M3	130.485	130.717	121.574	3.50335	3.50508	3.48415	3.49753	0.0116191	3.30494e-20	***	3
Mal	D10	M4	34.7967	37.0879	35.0502	0.934249	0.994485	1.00449	0.977741	0.0379967	1.01318e-19	***	4
Mal	F1	M0	3049.88	3740.16	3534.88	75.1248	74.2332	74.2627	74.5403	0.50647	1.11727e-21	***	0
Mal	F1	M1	340.208	432.666	410.141	4.98235	5.22667	5.25413	5.15438	0.149617	1.57158e-22	***	1
Mal	F1	M2	689.258	874.228	824.182	16.4359	16.7933	16.7567	16.6619	0.196617	3.91285e-22	***	2
Mal	F1	M3	125.796	167.21	159.36	2.96451	3.17508	3.20304	3.11421	0.130393	3.30494e-20	***	3
Mal	F1	M4	38.26	52.0471	46.7306	0.901635	0.988304	0.939253	0.943064	0.0434599	1.01318e-19	***	4
Mal	A6	M0	3419.82	3534.88	3655.27	78.6111	77.844	77.8315	78.0955	0.446504	1.11727e-21	***	0
Mal	A6	M1	319.247	342.059	353.835	3.7989	4.02473	4.02674	3.95012	0.130969	1.57158e-22	***	1
Mal	A6	M2	680.581	729.803	747.263	15.1705	15.5808	15.4242	15.3918	0.207069	3.91285e-22	***	2
Mal	A6	M3	90.9353	98.8189	109.243	1.99985	2.08198	2.22543	2.10242	0.114169	3.30494e-20	***	3
Mal	A6	M4	36.5162	40.8393	43.2265	0.803067	0.860428	0.880585	0.848026	0.0402196	1.01318e-19	***	4
Mal	A3	M0	5205.74	4452.6	4087.91	79.9016	79.177	79.7562	79.6116	0.383312	1.11727e-21	***	0
Mal	A3	M1	510.835	454.189	406.05	4.23876	4.50385	4.32573	4.35611	0.135128	1.57158e-22	***	1
Mal	A3	M2	913.697	806.262	720.22	13.571	13.8684	13.5951	13.6781	0.165217	3.91285e-22	***	2
Mal	A3	M3	140.644	128.25	112.294	2.06528	2.18186	2.09607	2.11441	0.0604149	3.30494e-20	***	3
Mal	A3	M4	39.0027	36.6958	30.8934	0.572734	0.624291	0.576654	0.591226	0.0287017	1.01318e-19	***	4
Mal	C8	M0	1781.1	2420.68	1951.69	74.3161	74.0166	74.0624	74.1317	0.161327	1.11727e-21	***	0
Mal	C8	M1	195.403	268.128	213.449	4.79355	4.85158	4.75211	4.79908	0.0499674	1.57158e-22	***	1
Mal	C8	M2	440.778	605.461	487.861	17.8248	17.9419	17.9454	17.9041	0.0686438	3.91285e-22	***	2
Mal	C8	M3	62.9977	87.3142	70.8258	2.51481	2.55424	2.57137	2.5468	0.029005	3.30494e-20	***	3
Mal	C8	M4	24.7936	36.8184	30.5785	0.989737	1.07706	1.11017	1.05899	0.0622171	1.01318e-19	***	4
Mal	H1	M0	4215.46	6839.45	5802.07	88.6718	88.3353	88.3235	88.4435	0.197793	1.11727e-21	***	0
Mal	H1	M1	271.412	449.643	381.028	1.74475	1.85675	1.85026	1.81726	0.062872	1.57158e-22	***	1
Mal	H1	M2	429.182	713.768	607.953	8.76555	8.94862	8.98405	8.89941	0.117268	3.91285e-22	***	2
Mal	H1	M3	45.7756	77.0362	63.7766	0.921212	0.951904	0.928837	0.933984	0.0159806	3.30494e-20	***	3
Mal	H1	M4	7.23021	12.9549	11.4555	0.145504	0.160078	0.166836	0.157473	0.010902	1.01318e-19	***	4
Mal	C9	M0	4957.07	4598.28	4922.74	85.3134	85.04	85.5223	85.2919	0.24189	1.11727e-21	***	0
Mal	C9	M1	367.234	342.627	359.765	2.49695	2.52504	2.41842	2.48014	0.0552591	1.57158e-22	***	1
Mal	C9	M2	650.068	616.953	641.046	10.8539	11.07	10.8065	10.9101	0.140489	3.91285e-22	***	2
Mal	C9	M3	85.0549	81.5309	80.3565	1.40048	1.44257	1.33561	1.39288	0.0538821	3.30494e-20	***	3
Mal	C9	M4	13.8413	12.4119	12.5682	0.227906	0.21961	0.208896	0.218804	0.00953067	1.01318e-19	***	4
P-Ser	E2	M0	369.918	469.672	426.457	79.4871	78.2977	78.6999	78.8283	0.604999	5.2035e-19	***	0
P-Ser	E2	M1	34.6466	43.8077	37.7029	4.73982	4.6389	4.2842	4.5543	0.239301	3.07273e-18	***	1
P-Ser	E2	M2	68.9732	93.7269	85.1358	14.385	15.1739	15.2661	14.9417	0.484275	8.14408e-18	***	2
P-Ser	E2	M3	7.54495	12.8861	10.8644	1.56833	2.0781	1.93952	1.86198	0.263584	4.07659e-15	***	3
P-Ser	H2	M0	239.032	316.651	345.503	77.861	76.273	78.0111	77.3817	0.963117	5.2035e-19	***	0
P-Ser	H2	M1	24.4682	32.5652	33.4516	5.31303	5.24082	4.89558	5.14981	0.223111	3.07273e-18	***	1
P-Ser	H2	M2	48.1856	68.9557	68.0641	15.2284	16.124	14.9172	15.4232	0.626579	8.14408e-18	***	2
P-Ser	H2	M3	5.67057	10.9901	10.8138	1.78681	2.56082	2.36196	2.23653	0.401961	4.07659e-15	***	3
P-Ser	B7	M0	306.345	379.78	591.446	69.1253	68.8636	68.4203	68.8031	0.356415	5.2035e-19	***	0
P-Ser	B7	M1	52.8056	66.2249	102.45	9.50315	9.60366	9.46352	9.52344	0.0722405	3.07273e-18	***	1
P-Ser	B7	M2	80.5355	100.402	165.264	17.5595	17.5896	18.4856	17.8782	0.52619	8.14408e-18	***	2
P-Ser	B7	M3	18.4395	23.696	34.4361	4.02498	4.15644	3.85365	4.01169	0.151832	4.07659e-15	***	3
P-Ser	A2	M0	281.41	180.499	402.451	71.4526	71.6092	70.711	71.2576	0.479813	5.2035e-19	***	0
P-Ser	A2	M1	35.1265	21.5715	53.2902	6.46292	6.10079	6.92668	6.4968	0.413982	3.07273e-18	***	1
P-Ser	A2	M2	76.9817	49.7325	112.643	18.9701	19.1579	19.1997	19.1092	0.122289	8.14408e-18	***	2
P-Ser	A2	M3	13.611	8.76264	19.9678	3.34316	3.36293	3.39385	3.36665	0.0255481	4.07659e-15	***	3
P-Ser	A1	M0	597.551	693.105	721.342	85.837	81.9512	81.7093	83.1658	2.31643	5.2035e-19	***	0
P-Ser	A1	M1	44.8855	60.8099	63.3938	3.54417	4.40654	4.40547	4.11873	0.497583	3.07273e-18	***	1
P-Ser	A1	M2	70.9919	106.947	115.513	9.88897	12.2642	12.694	11.6157	1.51077	8.14408e-18	***	2
P-Ser	A1	M3	6.20563	13.4262	12.3518	0.862332	1.53568	1.35347	1.25049	0.348284	4.07659e-15	***	3
P-Ser	D10	M0	527.225	577.488	559.616	71.7939	73.0531	71.9925	72.2798	0.677037	5.2035e-19	***	0
P-Ser	D10	M1	68.0043	67.8567	72.4891	6.7893	6.0788	6.84712	6.57174	0.427874	3.07273e-18	***	1
P-Ser	D10	M2	138.788	145.554	146.151	18.3299	17.8697	18.2333	18.1443	0.242665	8.14408e-18	***	2
P-Ser	D10	M3	25.1187	26.2759	25.2961	3.30885	3.21546	3.14804	3.22411	0.0807538	4.07659e-15	***	3
P-Ser	F1	M0	461.526	485.28	517.063	76.4102	75.6881	75.7927	75.9637	0.390266	5.2035e-19	***	0
P-Ser	F1	M1	45.0251	47.5921	52.1091	4.85083	4.84347	5.05314	4.91581	0.118987	3.07273e-18	***	1
P-Ser	F1	M2	102.779	111.445	117.069	16.5302	16.888	16.6669	16.695	0.180588	8.14408e-18	***	2
P-Ser	F1	M3	15.0594	18.4736	18.9826	2.41186	2.78725	2.69171	2.63027	0.195095	4.07659e-15	***	3
P-Ser	A6	M0	320.682	411.375	465.354	82.2441	80.5332	80.7203	81.1659	0.938461	5.2035e-19	***	0
P-Ser	A6	M1	25.2311	34.9786	38.8665	3.68567	4.11471	4.00385	3.93474	0.22271	3.07273e-18	***	1
P-Ser	A6	M2	52.2177	73.5941	80.7138	13.0105	13.9942	13.5989	13.5345	0.494979	8.14408e-18	***	2
P-Ser	A6	M3	4.93966	8.10094	11.0185	1.22551	1.53413	1.84889	1.53618	0.311695	4.07659e-15	***	3
P-Ser	A3	M0	779.247	776.248	777.728	80.949	80.9676	81.1617	81.0261	0.117788	5.2035e-19	***	0
P-Ser	A3	M1	67.4468	71.8121	67.8796	4.25806	4.73613	4.32749	4.44056	0.258311	3.07273e-18	***	1
P-Ser	A3	M2	133.231	126.535	128.261	13.4364	12.7981	12.9896	13.0747	0.327523	8.14408e-18	***	2
P-Ser	A3	M3	15.1931	16.4659	16.707	1.52677	1.66144	1.68659	1.62493	0.08594	4.07659e-15	***	3
P-Ser	C8	M0	132.983	244.51	254.968	81.2217	79.2703	79.731	80.0743	1.02	5.2035e-19	***	0
P-Ser	C8	M1	11.0957	22.0817	23.4425	4.02201	4.46423	4.61893	4.36839	0.309789	3.07273e-18	***	1
P-Ser	C8	M2	24.3263	47.8307	47.9944	14.4368	15.0621	14.5711	14.69	0.32915	8.14408e-18	***	2
P-Ser	C8	M3	0.847666	4.43575	4.16982	0.500829	1.39113	1.26138	1.05112	0.480958	4.07659e-15	***	3
P-Ser	H1	M0	379.242	696.626	648.094	90.8245	89.7396	90.6138	90.3926	0.57527	5.2035e-19	***	0
P-Ser	H1	M1	22.9731	44.4788	38.0481	2.44408	2.70534	2.27095	2.47346	0.21868	3.07273e-18	***	1
P-Ser	H1	M2	28.886	58.7758	51.2631	6.70454	7.3382	6.9524	6.99838	0.319323	8.14408e-18	***	2
P-Ser	H1	M3	0.541681	2.5855	1.95311	0.125493	0.322194	0.264162	0.237283	0.101068	4.07659e-15	***	3
P-Ser	C9	M0	287.309	532.16	473.547	87.5925	86.5061	86.6067	86.9018	0.600317	5.2035e-19	***	0
P-Ser	C9	M1	19.0653	37.3658	30.4575	2.85798	3.15253	2.65105	2.88719	0.252011	3.07273e-18	***	1
P-Ser	C9	M2	32.3225	63.8727	59.2322	9.56779	10.0785	10.5298	10.0587	0.481288	8.14408e-18	***	2
P-Ser	C9	M3	0.376419	2.52787	1.98996	0.111014	0.39751	0.352064	0.286863	0.153975	4.07659e-15	***	3
PEP	E2	M0	7.72959	4.06679	2.43048	46.2052	42.0917	35.0506	41.1159	5.64097	0.141767		0
PEP	E2	M1	0.456632	0.256615	0.141608	1.17482	1.23774	0.863033	1.09187	0.200656	0.000146513	***	1
PEP	E2	M2	9.10701	5.66432	4.56045	53.218	57.3125	64.3065	58.279	5.60707	0.17618		2
PEP	E2	M3	NA	NA	0.0356132	NA	NA	0.496825	0.496825	NA	0.0526009		3
PEP	H2	M0	5.09913	3.11081	2.22798	49.7315	42.5909	42.1378	44.8201	4.25947	0.141767		0
PEP	H2	M1	0.337556	0.24273	0.195394	1.6148	1.88122	2.26429	1.9201	0.326483	0.000146513	***	1
PEP	H2	M2	5.11673	4.12636	3.00779	48.7713	55.2137	55.5881	53.191	3.8322	0.17618		2
PEP	H2	M3	0.0458442	0.070463	0.0345954	0.432522	0.933239	0.632948	0.666236	0.252013	0.0526009		3
PEP	B7	M0	5.05375	2.60164	3.03899	41.0013	36.7383	32.3311	36.6902	4.3353	0.141767		0
PEP	B7	M1	0.508575	0.283433	0.419193	2.72766	2.74603	3.3437	2.93913	0.350491	0.000146513	***	1
PEP	B7	M2	7.11468	4.43539	6.19659	56.395	61.1991	64.4051	60.6664	4.03154	0.17618		2
PEP	B7	M3	0.064712	NA	0.061969	0.507875	NA	0.637754	0.572814	0.0918388	0.0526009		3
PEP	A2	M0	6.67675	1.02985	2.8747	44.2254	27.7179	37.0935	36.3456	8.27914	0.141767		0
PEP	A2	M1	1.00312	0.0881293	0.391907	5.11195	1.43117	3.77724	3.44012	1.86341	0.000146513	***	1
PEP	A2	M2	7.80222	2.72286	4.70648	50.4331	71.6468	59.3145	60.4648	10.6535	0.17618		2
PEP	A2	M3	0.124369	NA	0.0382713	0.796906	NA	0.477713	0.63731	0.225703	0.0526009		3
PEP	A1	M0	10.7327	8.96481	12.9249	43.1052	42.5483	45.3482	43.6673	1.48217	0.141767		0
PEP	A1	M1	0.688828	0.522203	1.10909	1.31359	1.04709	2.35204	1.57091	0.68948	0.000146513	***	1
PEP	A1	M2	14.1324	12.2936	15.3502	55.4843	57.0437	52.6233	55.0504	2.24194	0.17618		2
PEP	A1	M3	0.185077	NA	0.0789169	0.719052	NA	0.26785	0.493451	0.319048	0.0526009		3
PEP	D10	M0	11.045	5.71255	5.66974	46.407	40.9319	39.6964	42.3451	3.57153	0.141767		0
PEP	D10	M1	0.707034	0.43441	0.381572	1.40659	1.72767	1.33218	1.48881	0.210173	0.000146513	***	1
PEP	D10	M2	12.8155	8.22874	8.71335	52.6328	57.6293	59.6384	56.6335	3.60738	0.17618		2
PEP	D10	M3	0.0357483	0.0514006	NA	0.145299	0.356278	NA	0.250789	0.149185	0.0526009		3
PEP	F1	M0	0.181959	3.34528	3.32144	7.67375	39.6639	37.6428	28.3268	17.9146	0.141767		0
PEP	F1	M1	0.0263389	0.206098	0.0501497	0.845339	1.10785	0	0.651063	0.578914	0.000146513	***	1
PEP	F1	M2	2.24289	5.16725	5.54975	92.5006	59.898	62.6492	71.6826	18.0813	0.17618		2
PEP	F1	M3	NA	NA	0.0351422	NA	NA	0.392366	0.392366	NA	0.0526009		3
PEP	A6	M0	5.05592	4.64974	1.84013	44.6421	43.9111	32.5715	40.3749	6.7678	0.141767		0
PEP	A6	M1	0.123746	0.17652	0.130566	0	0.199608	1.21083	0.470146	0.649169	0.000146513	***	1
PEP	A6	M2	6.42494	6.12001	3.86941	55.9772	56.523	66.9632	59.8211	6.19123	0.17618		2
PEP	A6	M3	NA	NA	NA	NA	NA	NA	NA	NA	0.0526009		3
PEP	A3	M0	16.5399	7.75839	8.09591	46.8669	42.0247	42.1626	43.6847	2.75671	0.141767		0
PEP	A3	M1	0.945937	0.709195	0.468379	1.10428	2.41241	1.02107	1.51259	0.78038	0.000146513	***	1
PEP	A3	M2	18.9961	10.5622	11.2852	52.6205	55.9031	57.4599	55.3278	2.47049	0.17618		2
PEP	A3	M3	NA	0.0546547	NA	NA	0.286384	NA	0.286384	NA	0.0526009		3
PEP	C8	M0	4.54353	3.24992	2.67691	43.7708	39.6153	35.9347	39.7736	3.92047	0.141767		0
PEP	C8	M1	0.133092	0.155877	0.0426196	0	0.571877	0	0.190626	0.330173	0.000146513	***	1
PEP	C8	M2	6.01064	5.0747	4.84833	56.8627	60.489	64.774	60.7086	3.96021	0.17618		2
PEP	C8	M3	NA	NA	NA	NA	NA	NA	NA	NA	0.0526009		3
PEP	H1	M0	10.6201	9.54362	6.21392	46.5248	46.5739	44.8832	45.994	0.962244	0.141767		0
PEP	H1	M1	0.567284	0.373257	0.147705	0.922512	0.264557	0	0.39569	0.47503	0.000146513	***	1
PEP	H1	M2	12.4095	11.2658	7.81428	53.15	53.7656	55.7327	54.2161	1.34899	0.17618		2
PEP	H1	M3	NA	NA	NA	NA	NA	NA	NA	NA	0.0526009		3
PEP	C9	M0	11.773	5.30413	7.09247	49.3391	43.0358	45.4802	45.9517	3.17796	0.141767		0
PEP	C9	M1	0.715904	0.262622	0.275239	1.33905	0.687206	0.244698	0.756986	0.550504	0.000146513	***	1
PEP	C9	M2	12.1353	7.13821	8.75306	49.7107	56.6308	54.8912	53.7442	3.59982	0.17618		2
PEP	C9	M3	0.042317	0.0357845	NA	0.171556	0.280867	NA	0.226211	0.0772947	0.0526009		3
Pro	E2	M0	26072.4	21425.6	9679.56	81.468	80.6932	80.5524	80.9045	0.493061	5.87689e-21	***	0
Pro	E2	M1	2284.84	1931.31	875.437	2.58014	2.7556	2.77478	2.70351	0.107268	1.32655e-23	***	1
Pro	E2	M2	4301	3678.6	1681.77	13.0256	13.4239	13.5612	13.3369	0.278206	2.21761e-19	***	2
Pro	E2	M3	645.174	561.385	251.876	1.9075	2.00054	1.98331	1.96378	0.0494977	7.25166e-22	***	3
Pro	E2	M4	470.561	420.945	191.797	1.39124	1.50007	1.51024	1.46719	0.0659629	2.77161e-21	***	4
Pro	E2	M5	49.032	43.9001	19.3244	0.144966	0.156441	0.152163	0.15119	0.00579889	2.07512e-20	***	5
Pro	H2	M0	69973.8	66557	32765.8	82.2362	81.2584	81.2318	81.5755	0.572354	5.87689e-21	***	0
Pro	H2	M1	6088.4	6007.57	2965.84	2.55364	2.78466	2.80416	2.71416	0.13935	1.32655e-23	***	1
Pro	H2	M2	10828.8	10829.2	5351.21	12.3295	12.8033	12.8467	12.6598	0.286904	2.21761e-19	***	2
Pro	H2	M3	1643.62	1707.25	841.114	1.82772	1.97221	1.97306	1.92433	0.0836689	7.25166e-22	***	3
Pro	H2	M4	1258.02	1321.68	638.19	1.39893	1.5268	1.49705	1.47426	0.06691	2.77161e-21	***	4
Pro	H2	M5	134.513	142.663	67.6291	0.14958	0.164803	0.158643	0.157675	0.00765762	2.07512e-20	***	5
Pro	B7	M0	13056.7	9518.97	7785.47	75.2655	74.379	74.3394	74.6613	0.5236	5.87689e-21	***	0
Pro	B7	M1	1747.36	1306.26	1089.52	5.82231	6.00368	6.20019	6.00873	0.18899	1.32655e-23	***	1
Pro	B7	M2	2555.49	1936.12	1584.12	14.147	14.5276	14.5166	14.3971	0.216639	2.21761e-19	***	2
Pro	B7	M3	597.415	471.999	372.684	3.25853	3.48966	3.36711	3.37176	0.115635	7.25166e-22	***	3
Pro	B7	M4	334.868	258.67	207.378	1.8265	1.91244	1.87361	1.87085	0.0430373	2.77161e-21	***	4
Pro	B7	M5	42.1051	33.6306	29.2005	0.229657	0.248643	0.263819	0.247373	0.0171163	2.07512e-20	***	5
Pro	A2	M0	40126.7	17584.3	18937.1	77.9085	76.6416	76.5984	77.0495	0.744203	5.87689e-21	***	0
Pro	A2	M1	4128.45	1872.94	2030.65	3.6425	3.85819	3.91048	3.80372	0.142053	1.32655e-23	***	1
Pro	A2	M2	7663.64	3565.46	3842.04	14.3877	15.0246	15.0228	14.8117	0.367183	2.21761e-19	***	2
Pro	A2	M3	1433.36	689.156	747.956	2.63323	2.8421	2.86263	2.77932	0.126934	7.25166e-22	***	3
Pro	A2	M4	957.228	473.514	503.031	1.75852	1.95278	1.92523	1.87885	0.105111	2.77161e-21	***	4
Pro	A2	M5	124.258	62.7847	67.5792	0.228274	0.258926	0.258643	0.248614	0.0176161	2.07512e-20	***	5
Pro	A1	M0	28297.2	17840.9	10027.8	87.7261	85.4124	85.6654	86.2679	1.26909	5.87689e-21	***	0
Pro	A1	M1	2216.93	1510.9	838.633	1.9723	2.45608	2.37385	2.26741	0.258856	1.32655e-23	***	1
Pro	A1	M2	2962.71	2212.36	1219.07	8.89052	10.2453	10.0755	9.73708	0.738043	2.21761e-19	***	2
Pro	A1	M3	363.96	304.932	170.329	1.06763	1.3813	1.37679	1.27524	0.179812	7.25166e-22	***	3
Pro	A1	M4	233.233	191.268	107.503	0.684157	0.866418	0.868964	0.806513	0.105971	2.77161e-21	***	4
Pro	A1	M5	16.4755	15.3499	8.07182	0.0483287	0.069533	0.0652456	0.0610358	0.0112115	2.07512e-20	***	5
Pro	D10	M0	69142.5	39437.4	21518.4	77.3296	77.1217	76.8465	77.0992	0.242305	5.87689e-21	***	0
Pro	D10	M1	7334.13	4210.81	2299.56	3.85919	3.90216	3.89529	3.88555	0.0230813	1.32655e-23	***	1
Pro	D10	M2	13384.5	7721.25	4277.53	14.4662	14.5914	14.7645	14.6073	0.149775	2.21761e-19	***	2
Pro	D10	M3	2589.8	1486.17	827.475	2.74062	2.74991	2.79608	2.7622	0.0297057	7.25166e-22	***	3
Pro	D10	M4	1816.07	1049.88	592.653	1.92183	1.94263	2.00261	1.95569	0.0419425	2.77161e-21	***	4
Pro	D10	M5	229.99	138.865	78.4395	0.243384	0.256945	0.265051	0.255127	0.0109478	2.07512e-20	***	5
Pro	F1	M0	7361.28	18476.7	10006.4	81.1003	80.48	80.3922	80.6575	0.385995	5.87689e-21	***	0
Pro	F1	M1	629.352	1624.83	882.985	2.39688	2.5731	2.59438	2.52145	0.108409	1.32655e-23	***	1
Pro	F1	M2	1238.83	3195.48	1739.46	13.2381	13.4949	13.549	13.4273	0.166066	2.21761e-19	***	2
Pro	F1	M3	191.756	517.551	278.165	1.99894	2.13303	2.11456	2.08218	0.0726741	7.25166e-22	***	3
Pro	F1	M4	153.91	402.626	220.579	1.60442	1.65938	1.6768	1.64687	0.037781	2.77161e-21	***	4
Pro	F1	M5	17.762	46.4056	27.1574	0.185158	0.191256	0.206446	0.194287	0.0109625	2.07512e-20	***	5
Pro	A6	M0	46624.6	39832.8	22669.4	84.3674	83.8772	83.7632	84.0026	0.321037	5.87689e-21	***	0
Pro	A6	M1	3672.16	3174.6	1801.39	1.93148	1.99806	1.97591	1.96848	0.0339059	1.32655e-23	***	1
Pro	A6	M2	6393.47	5623.74	3244.27	11.2245	11.4887	11.632	11.4484	0.20671	2.21761e-19	***	2
Pro	A6	M3	854.894	771.362	445.385	1.4637	1.53689	1.55715	1.51925	0.0491571	7.25166e-22	***	3
Pro	A6	M4	786.216	719.328	402.589	1.34612	1.43321	1.40752	1.39562	0.0447523	2.77161e-21	***	4
Pro	A6	M5	74.8921	68.0123	39.5683	0.128226	0.13551	0.138338	0.134025	0.00521706	2.07512e-20	***	5
Pro	A3	M0	47026.6	20613.5	12941.1	82.3837	81.9698	81.7535	82.0357	0.320194	5.87689e-21	***	0
Pro	A3	M1	4154.67	1832.99	1151.62	2.66722	2.70041	2.69873	2.68879	0.0186978	1.32655e-23	***	1
Pro	A3	M2	7228.83	3249.87	2068.96	12.2632	12.5154	12.6594	12.4793	0.20056	2.21761e-19	***	2
Pro	A3	M3	1048.74	494.579	309.059	1.7384	1.86088	1.84738	1.81556	0.0671613	7.25166e-22	***	3
Pro	A3	M4	792.488	350.788	234.786	1.31363	1.31986	1.40342	1.34564	0.05014	2.77161e-21	***	4
Pro	A3	M5	76.9298	35.9015	23.989	0.127519	0.135082	0.143393	0.135331	0.00793996	2.07512e-20	***	5
Pro	C8	M0	34261.1	31987.7	31443.9	81.5111	80.8493	81.1973	81.1859	0.331073	5.87689e-21	***	0
Pro	C8	M1	2960.01	2829.82	2729.06	2.48164	2.62703	2.50386	2.53751	0.0783155	1.32655e-23	***	1
Pro	C8	M2	5491.38	5311.01	5136.38	12.6634	13.0083	12.8571	12.8429	0.172842	2.21761e-19	***	2
Pro	C8	M3	839.517	842.139	800.806	1.88985	2.014	1.95665	1.9535	0.062134	7.25166e-22	***	3
Pro	C8	M4	790.944	758.498	739.107	1.78051	1.81397	1.8059	1.80012	0.0174621	2.77161e-21	***	4
Pro	C8	M5	79.523	85.1704	78.0997	0.179015	0.203687	0.190825	0.191176	0.0123397	2.07512e-20	***	5
Pro	H1	M0	21934.5	27247.5	10999.4	90.1978	90.0627	89.9522	90.0709	0.123006	5.87689e-21	***	0
Pro	H1	M1	1493.41	1823.19	746.599	1.11269	1.00654	1.09111	1.07012	0.0561039	1.32655e-23	***	1
Pro	H1	M2	1980.45	2534.03	1027.72	7.90993	8.1415	8.16592	8.07245	0.141272	2.21761e-19	***	2
Pro	H1	M3	175.803	223.735	88.379	0.684033	0.699734	0.683871	0.689213	0.0091122	7.25166e-22	***	3
Pro	H1	M4	112.65	140.942	59.5257	0.438311	0.440798	0.460606	0.446572	0.0122177	2.77161e-21	***	4
Pro	H1	M5	4.21288	4.86348	1.74846	0.0163919	0.0152106	0.0135295	0.015044	0.00143846	2.07512e-20	***	5
Pro	C9	M0	33895.9	9046.98	16248.3	88.0496	87.5506	87.7208	87.7737	0.253688	5.87689e-21	***	0
Pro	C9	M1	2379.57	642.842	1158.68	1.27058	1.33728	1.36196	1.32327	0.0472757	1.32655e-23	***	1
Pro	C9	M2	3780.4	1051.1	1848.86	9.54274	9.88388	9.6966	9.70774	0.170842	2.21761e-19	***	2
Pro	C9	M3	373.264	103.339	186.963	0.917442	0.946238	0.955061	0.93958	0.0196733	7.25166e-22	***	3
Pro	C9	M4	243.418	72.7728	126.966	0.598295	0.666356	0.648579	0.637743	0.0353006	2.77161e-21	***	4
Pro	C9	M5	12.793	3.97546	6.24442	0.0314438	0.0364019	0.0318983	0.033248	0.00274083	2.07512e-20	***	5
Pyr	E2	M0	260.99	92.6817	42.8781	53.4668	55.9875	54.5716	54.6753	1.26353	0.194708		0
Pyr	E2	M1	18.937	4.05108	2.82223	2.07238	0.572688	1.75153	1.46553	0.789693	0.0243483	*	1
Pyr	E2	M2	224.677	74.3925	35.5228	44.9702	43.9384	44.1778	44.3621	0.54005	0.303115		2
Pyr	E2	M3	NA	NA	NA	NA	NA	NA	NA	NA	0.474365		3
Pyr	H2	M0	117.003	62.9431	38.4928	54.4601	54.5222	53.0454	54.0092	0.835293	0.194708		0
Pyr	H2	M1	6.61919	3.17713	2.46462	1.2499	0.922574	1.60854	1.26034	0.343102	0.0243483	*	1
Pyr	H2	M2	98.4679	53.2197	34.0567	44.7977	45.0658	45.8651	45.2429	0.555329	0.303115		2
Pyr	H2	M3	NA	NA	NA	NA	NA	NA	NA	NA	0.474365		3
Pyr	B7	M0	240.026	93.0069	94.0782	56.1839	51.9719	53.2414	53.7991	2.16066	0.194708		0
Pyr	B7	M1	15.7296	8.44202	6.34491	1.78733	2.9504	1.79429	2.17734	0.669501	0.0243483	*	1
Pyr	B7	M2	185.874	83.5452	82.2399	42.5118	45.5937	45.4792	44.5282	1.74718	0.303115		2
Pyr	B7	M3	NA	NA	NA	NA	NA	NA	NA	NA	0.474365		3
Pyr	A2	M0	144.319	25.2821	34.7043	55.9315	53.2112	55.0369	54.7265	1.38643	0.194708		0
Pyr	A2	M1	8.03798	0.703412	1.15089	1.23516	0	0	0.411719	0.713118	0.0243483	*	1
Pyr	A2	M2	114.377	22.8609	29.3156	43.3252	47.3174	45.478	45.3735	1.99811	0.303115		2
Pyr	A2	M3	NA	NA	NA	NA	NA	NA	NA	NA	0.474365		3
Pyr	A1	M0	286.307	86.1792	60.8881	54.7476	55.5024	54.3146	54.8549	0.601121	0.194708		0
Pyr	A1	M1	20.4569	6.05487	3.8612	2.06207	2.02507	1.61408	1.90041	0.248657	0.0243483	*	1
Pyr	A1	M2	233.838	68.2758	51.1356	43.6859	42.9603	44.5765	43.7409	0.809501	0.303115		2
Pyr	A1	M3	NA	NA	NA	NA	NA	NA	NA	NA	0.474365		3
Pyr	D10	M0	116.902	61.2679	31.5315	55.7663	53.7666	50.5951	53.376	2.60764	0.194708		0
Pyr	D10	M1	6.53173	3.3705	1.86746	1.2413	1.15101	1.29391	1.22874	0.0722773	0.0243483	*	1
Pyr	D10	M2	93.2673	52.9984	31.025	43.486	45.4618	48.6601	45.8693	2.61102	0.303115		2
Pyr	D10	M3	NA	0.159399	NA	NA	0.135318	NA	0.135318	NA	0.474365		3
Pyr	F1	M0	44.8566	60.8088	40.4596	54.0957	52.4057	53.0587	53.1867	0.852243	0.194708		0
Pyr	F1	M1	3.08667	3.40974	2.70259	1.89633	1.17684	1.75425	1.60914	0.381066	0.0243483	*	1
Pyr	F1	M2	37.7752	55.7311	35.665	44.5124	46.9482	45.7044	45.7217	1.21796	0.303115		2
Pyr	F1	M3	NA	NA	NA	NA	NA	NA	NA	NA	0.474365		3
Pyr	A6	M0	171.389	70.4183	54.7608	57.141	54.638	55.4883	55.7558	1.27276	0.194708		0
Pyr	A6	M1	7.65076	3.35219	2.68341	0.637051	0.769321	0.85804	0.754804	0.111207	0.0243483	*	1
Pyr	A6	M2	131.02	59.4595	44.5744	42.7073	45.1037	44.1545	43.9885	1.20681	0.303115		2
Pyr	A6	M3	NA	NA	NA	NA	NA	NA	NA	NA	0.474365		3
Pyr	A3	M0	206.146	66.1127	44.355	55.0268	53.9635	54.8556	54.6153	0.57095	0.194708		0
Pyr	A3	M1	13.4059	3.88224	2.53495	1.72321	1.35317	1.29035	1.45558	0.233899	0.0243483	*	1
Pyr	A3	M2	167.716	56.6524	36.6958	43.7463	45.1953	44.357	44.4328	0.727472	0.303115		2
Pyr	A3	M3	NA	NA	NA	NA	NA	NA	NA	NA	0.474365		3
Pyr	C8	M0	413.962	216.707	151.912	56.6751	57.3802	55.0378	56.3643	1.20174	0.194708		0
Pyr	C8	M1	22.1677	6.16766	10.1495	1.1313	0	1.82046	0.98392	0.919136	0.0243483	*	1
Pyr	C8	M2	318.927	165.642	123.266	42.6786	43.1034	43.6369	43.1396	0.480194	0.303115		2
Pyr	C8	M3	NA	NA	NA	NA	NA	NA	NA	NA	0.474365		3
Pyr	H1	M0	122.607	82.6976	39.7339	56.2149	54.1556	54.0958	54.8221	1.20658	0.194708		0
Pyr	H1	M1	6.13096	5.92734	2.29559	0.925012	2.05176	1.3058	1.42752	0.573152	0.0243483	*	1
Pyr	H1	M2	96.725	69.231	33.8997	43.3523	44.2948	45.1094	44.2522	0.879332	0.303115		2
Pyr	H1	M3	NA	NA	NA	NA	NA	NA	NA	NA	0.474365		3
Pyr	C9	M0	333.541	65.9567	90.3217	54.1067	53.6137	52.6426	53.4543	0.744956	0.194708		0
Pyr	C9	M1	21.8071	4.54854	5.34913	1.7131	1.88741	1.34616	1.64889	0.276281	0.0243483	*	1
Pyr	C9	M2	281.901	56.6675	81.6934	44.6866	45.0087	46.5376	45.411	0.98888	0.303115		2
Pyr	C9	M3	NA	NA	NA	NA	NA	NA	NA	NA	0.474365		3
R5P	E2	M0	10.2809	10.9101	NA	50.8964	52.888	NA	51.8922	1.40827	0.27032		0
R5P	E2	M1	5.93655	5.51761	6.59757	26.2667	23.5442	55.0715	34.9608	17.4695	0.00706946	**	1
R5P	E2	M2	1.1572	1.95999	2.22564	4.44389	8.25344	15.9504	9.54926	5.8617	0.0991969		2
R5P	E2	M3	3.82332	3.0259	3.30271	17.9092	13.8792	26.3754	19.3879	6.37798	0.036638	*	3
R5P	E2	M4	0.150335	0.388099	0.396023	0.704201	1.78013	3.16264	1.88232	1.2324	7.92181e-05	***	4
R5P	E2	M5	NA	NA	NA	NA	NA	NA	NA	NA	NA		5
R5P	H2	M0	6.41735	NA	7.9367	58.4681	NA	50.252	54.36	5.80966	0.27032		0
R5P	H2	M1	2.83732	3.61911	4.02172	22.3505	58.2424	22.42	34.3376	20.7022	0.00706946	**	1
R5P	H2	M2	0.718829	1.14427	2.10538	5.41807	15.6495	12.0485	11.0387	5.18993	0.0991969		2
R5P	H2	M3	1.42258	1.48355	2.17582	12.2637	22.8416	13.0352	16.0468	5.89705	0.036638	*	3
R5P	H2	M4	0.203855	0.248041	0.452257	1.75738	3.81897	2.70944	2.76193	1.0318	7.92181e-05	***	4
R5P	H2	M5	NA	NA	NA	NA	NA	NA	NA	NA	NA		5
R5P	B7	M0	NA	NA	21.2626	NA	NA	89.6831	89.6831	NA	0.27032		0
R5P	B7	M1	0.217433	0.611885	2.02284	42.6817	36.8309	3.50569	27.6728	21.1328	0.00706946	**	1
R5P	B7	M2	0.174928	0.956077	1.19539	32.0823	55.295	4.77068	30.716	25.2898	0.0991969		2
R5P	B7	M3	0.140113	0.168531	0.575894	26.3136	9.70524	2.29836	12.7724	12.2979	0.036638	*	3
R5P	B7	M4	NA	NA	NA	NA	NA	NA	NA	NA	7.92181e-05	***	4
R5P	B7	M5	NA	NA	NA	NA	NA	NA	NA	NA	NA		5
R5P	A2	M0	8.22577	NA	10.5029	52.8758	NA	61.2361	57.056	5.91161	0.27032		0
R5P	A2	M1	4.05541	2.01507	4.32958	22.8735	51.218	21.5975	31.8963	16.7452	0.00706946	**	1
R5P	A2	M2	1.85221	1.05666	1.41134	10.6352	24.3086	7.0937	14.0125	9.09084	0.0991969		2
R5P	A2	M3	2.17153	1.04055	1.80131	13.2077	25.3034	9.9373	16.1495	8.09443	0.036638	*	3
R5P	A2	M4	0.136455	NA	0.0816408	0.829949	NA	0.450388	0.640169	0.268391	7.92181e-05	***	4
R5P	A2	M5	NA	NA	NA	NA	NA	NA	NA	NA	NA		5
R5P	A1	M0	18.3813	15.9584	NA	84.2446	77.0256	NA	80.6351	5.10464	0.27032		0
R5P	A1	M1	1.97462	2.54407	3.04789	4.31704	7.90786	48.5788	20.2679	24.5836	0.00706946	**	1
R5P	A1	M2	0.76905	1.16951	1.26753	3.25126	5.16758	17.8428	8.75388	7.92935	0.0991969		2
R5P	A1	M3	1.36231	1.81009	1.82327	5.90776	8.26665	27.8024	13.9923	12.018	0.036638	*	3
R5P	A1	M4	0.572361	0.414324	0.419251	2.48209	1.89221	6.39303	3.58911	2.44612	7.92181e-05	***	4
R5P	A1	M5	NA	NA	NA	NA	NA	NA	NA	NA	NA		5
R5P	D10	M0	13.5465	16.7059	15.7584	61.2076	59.1672	58.3202	59.565	1.4842	0.27032		0
R5P	D10	M1	4.18107	4.97731	5.33265	15.3172	14.18	16.3109	15.2694	1.06626	0.00706946	**	1
R5P	D10	M2	2.63497	3.13718	3.63965	10.9666	10.2394	12.4532	11.2197	1.12838	0.0991969		2
R5P	D10	M3	1.85524	3.77622	2.45477	7.93154	12.6546	8.59607	9.72741	2.55672	0.036638	*	3
R5P	D10	M4	1.17281	1.24399	1.37144	5.014	4.16879	4.80249	4.66176	0.439828	7.92181e-05	***	4
R5P	D10	M5	NA	NA	NA	NA	NA	NA	NA	NA	NA		5
R5P	F1	M0	10.5721	NA	12.3462	59.8058	NA	51.1559	55.4809	6.11644	0.27032		0
R5P	F1	M1	2.21284	2.6109	4.05268	9.09094	27.4851	13.7938	16.7899	9.5561	0.00706946	**	1
R5P	F1	M2	2.64584	3.2634	3.98122	14.2354	32.7668	15.5243	20.8422	10.3471	0.0991969		2
R5P	F1	M3	1.74969	2.31764	2.61151	9.3654	23.342	10.2385	14.3153	7.82953	0.036638	*	3
R5P	F1	M4	1.50206	1.73711	2.51522	8.03994	17.4952	9.86096	11.7987	5.01666	7.92181e-05	***	4
R5P	F1	M5	NA	NA	NA	NA	NA	NA	NA	NA	NA		5
R5P	A6	M0	NA	9.24014	NA	NA	34.9952	NA	34.9952	NA	0.27032		0
R5P	A6	M1	7.0665	11.2695	12.1446	64.9995	40.2869	58.7685	54.685	12.8524	0.00706946	**	1
R5P	A6	M2	0.977269	1.82805	2.20651	6.03032	4.99662	7.97419	6.33371	1.51179	0.0991969		2
R5P	A6	M3	3.17554	5.12606	6.714	27.9453	18.3694	31.0835	25.7994	6.6231	0.036638	*	3
R5P	A6	M4	0.144109	0.441623	0.534838	1.26819	1.58257	2.47611	1.77562	0.626675	7.92181e-05	***	4
R5P	A6	M5	NA	NA	NA	NA	NA	NA	NA	NA	NA		5
R5P	A3	M0	NA	15.2829	17.951	NA	55.5432	60.8677	58.2055	3.76502	0.27032		0
R5P	A3	M1	4.58972	6.69944	6.65747	58.4905	21.0253	18.9779	32.8312	22.2451	0.00706946	**	1
R5P	A3	M2	1.30064	2.04445	2.18533	13.8192	6.33835	6.40821	8.85527	4.29907	0.0991969		2
R5P	A3	M3	1.62112	4.02056	3.50451	19.7651	13.8259	11.2436	14.9449	4.36956	0.036638	*	3
R5P	A3	M4	0.690438	1.03258	0.87048	8.418	3.55083	2.79279	4.92054	3.05251	7.92181e-05	***	4
R5P	A3	M5	NA	NA	NA	NA	NA	NA	NA	NA	NA		5
R5P	C8	M0	NA	NA	NA	NA	NA	NA	NA	NA	0.27032		0
R5P	C8	M1	1.4671	0.671856	4.67878	80.2061	49.4947	64.2562	64.6523	15.3595	0.00706946	**	1
R5P	C8	M2	0.346517	0.177257	0.732656	15.2065	10.7369	7.12401	11.0225	4.04883	0.0991969		2
R5P	C8	M3	NA	0.436601	2.11583	NA	30.7718	27.8002	29.286	2.10118	0.036638	*	3
R5P	C8	M4	0.0982934	0.133123	0.0835689	5.1411	9.38257	1.09803	5.20723	4.14267	7.92181e-05	***	4
R5P	C8	M5	NA	NA	NA	NA	NA	NA	NA	NA	NA		5
R5P	H1	M0	NA	13.3133	NA	NA	23.2343	NA	23.2343	NA	0.27032		0
R5P	H1	M1	16.205	28.4922	22.0462	60.9104	47.8994	61.4412	56.7503	7.66972	0.00706946	**	1
R5P	H1	M2	2.25965	2.54446	2.6338	5.71997	2.23409	4.55603	4.17003	1.77471	0.0991969		2
R5P	H1	M3	9.28367	15.8991	12.511	33.3847	26.2541	33.3581	30.999	4.1092	0.036638	*	3
R5P	H1	M4	0.0598276	0.309476	0.314049	0.215144	0.511036	0.83735	0.521177	0.311227	7.92181e-05	***	4
R5P	H1	M5	NA	NA	NA	NA	NA	NA	NA	NA	NA		5
R5P	C9	M0	NA	NA	NA	NA	NA	NA	NA	NA	0.27032		0
R5P	C9	M1	5.08445	7.145	8.14324	60.52	53.5256	55.1513	56.3989	3.6603	0.00706946	**	1
R5P	C9	M2	1.01444	1.63044	1.40317	9.27916	9.7247	6.972	8.65862	1.47755	0.0991969		2
R5P	C9	M3	2.68243	4.98769	5.88681	30.547	35.7474	38.1437	34.8127	3.88366	0.036638	*	3
R5P	C9	M4	NA	0.189469	NA	NA	1.35795	NA	1.35795	NA	7.92181e-05	***	4
R5P	C9	M5	NA	NA	NA	NA	NA	NA	NA	NA	NA		5
Rib	E2	M0	0.130352	0.0160107	0.0332761	4.52838	1.11945	3.88307	3.17697	1.81083	1.92151e-06	***	0
Rib	E2	M1	1.80315	0.747261	0.418333	61.7023	51.6115	48.0658	53.7932	7.07523	0.00251315	**	1
Rib	E2	M2	1.04467	0.705903	0.416728	32.7821	46.0053	45.4498	41.4124	7.47921	6.86587e-05	***	2
Rib	E2	M3	0.0640793	0.0423764	0.0247737	2.10631	2.8035	2.73536	2.54839	0.384366	1.12763e-12	***	3
Rib	E2	M4	NA	NA	0.0125719	NA	NA	1.38811	1.38811	NA	3.1748e-14	***	4
Rib	E2	M5	NA	NA	NA	NA	NA	NA	NA	NA	NA		5
Rib	H2	M0	0.0012473	0.0419912	0.0252076	0.0599347	3.2748	1.96717	1.7673	1.61673	1.92151e-06	***	0
Rib	H2	M1	1.35079	0.55523	0.56115	64.1906	42.6447	43.2016	50.0123	12.2819	0.00251315	**	1
Rib	H2	M2	0.656402	0.578802	0.585379	28.0268	42.2753	42.7818	37.6946	8.37643	6.86587e-05	***	2
Rib	H2	M3	0.169752	0.141274	0.124819	7.71799	10.4248	9.21665	9.11983	1.35602	1.12763e-12	***	3
Rib	H2	M4	0.0212345	0.0378672	0.0577228	0.965457	2.79429	4.26225	2.674	1.65169	3.1748e-14	***	4
Rib	H2	M5	NA	NA	NA	NA	NA	NA	NA	NA	NA		5
Rib	B7	M0	0.0876649	0.00378012	0.0480157	1.77013	0.200264	2.02172	1.3307	0.987038	1.92151e-06	***	0
Rib	B7	M1	2.73523	1.05253	1.31551	54.5249	55.1368	54.6697	54.7771	0.319776	0.00251315	**	1
Rib	B7	M2	2.30086	0.892723	1.10224	43.0432	43.8342	42.9891	43.2888	0.473072	6.86587e-05	***	2
Rib	B7	M3	0.0756273	0.0302311	0.0442764	1.44491	1.51542	1.76397	1.57477	0.167603	1.12763e-12	***	3
Rib	B7	M4	0.0346859	0.0156336	NA	0.662696	0.783683	NA	0.723189	0.0855503	3.1748e-14	***	4
Rib	B7	M5	NA	NA	NA	NA	NA	NA	NA	NA	NA		5
Rib	A2	M0	0.00505697	NA	0.0324489	0.269433	NA	4.51925	2.39434	3.00507	1.92151e-06	***	0
Rib	A2	M1	0.916949	0.0267091	0.295252	48.3025	16.7588	40.4198	35.1604	16.4164	0.00251315	**	1
Rib	A2	M2	1.00314	0.139874	0.394146	50.1524	86.0621	51.9141	62.7095	20.2431	6.86587e-05	***	2
Rib	A2	M3	0.0584656	NA	0.0369955	2.94743	NA	4.87525	3.91134	1.36318	1.12763e-12	***	3
Rib	A2	M4	NA	NA	NA	NA	NA	NA	NA	NA	3.1748e-14	***	4
Rib	A2	M5	NA	NA	NA	NA	NA	NA	NA	NA	NA		5
Rib	A1	M0	0.171548	0.323961	0.0490264	4.00902	17.1199	3.16983	8.09956	7.82306	1.92151e-06	***	0
Rib	A1	M1	1.86543	0.849551	0.711827	42.8943	43.4594	45.3429	43.8989	1.28211	0.00251315	**	1
Rib	A1	M2	2.24154	0.69016	0.856531	49.3502	33.7603	52.1725	45.0943	9.91646	6.86587e-05	***	2
Rib	A1	M3	0.116797	0.0658193	NA	2.58263	3.2911	NA	2.93687	0.500965	1.12763e-12	***	3
Rib	A1	M4	0.127065	0.0704232	0.0172217	2.80969	3.52131	1.05357	2.46152	1.27018	3.1748e-14	***	4
Rib	A1	M5	NA	NA	NA	NA	NA	NA	NA	NA	NA		5
Rib	D10	M0	NA	NA	0.0428172	NA	NA	4.91383	4.91383	NA	1.92151e-06	***	0
Rib	D10	M1	0.614922	0.364524	0.310987	45.5357	38.7164	35.0269	39.7597	5.33154	0.00251315	**	1
Rib	D10	M2	0.746798	0.603217	0.519536	52.6895	61.66	56.7774	57.0423	4.49112	6.86587e-05	***	2
Rib	D10	M3	0.0497844	0.0163731	0.0172458	3.52705	1.66374	1.87269	2.35449	1.02082	1.12763e-12	***	3
Rib	D10	M4	NA	NA	0.030324	NA	NA	3.29283	3.29283	NA	3.1748e-14	***	4
Rib	D10	M5	NA	NA	NA	NA	NA	NA	NA	NA	NA		5
Rib	F1	M0	0.137339	0.125368	0.0392914	4.09859	2.38982	0.984387	2.49093	1.55956	1.92151e-06	***	0
Rib	F1	M1	0.983343	1.74877	1.37336	28.7977	32.8377	33.9749	31.8701	2.72088	0.00251315	**	1
Rib	F1	M2	1.48295	2.16004	1.57199	42.0201	38.8298	37.0271	39.2923	2.52842	6.86587e-05	***	2
Rib	F1	M3	0.258461	0.414319	0.238286	7.29824	7.47301	5.6487	6.80665	1.00661	1.12763e-12	***	3
Rib	F1	M4	0.679313	1.09571	0.995496	19.182	19.7632	23.5988	20.848	2.39991	3.1748e-14	***	4
Rib	F1	M5	NA	NA	NA	NA	NA	NA	NA	NA	NA		5
Rib	A6	M0	0.0983181	0.053817	0.0122949	1.1961	1.32613	0.40989	0.977371	0.495735	1.92151e-06	***	0
Rib	A6	M1	5.11628	2.19074	1.81664	61.4921	53.3162	59.8748	58.2277	4.32967	0.00251315	**	1
Rib	A6	M2	2.03062	1.22622	0.620643	21.4574	27.2087	17.6039	22.09	4.83356	6.86587e-05	***	2
Rib	A6	M3	1.1708	0.663628	0.623179	13.4771	15.4729	19.6579	16.2026	3.15434	1.12763e-12	***	3
Rib	A6	M4	0.271295	0.154562	0.0973655	3.12289	3.6037	3.07135	3.26598	0.293604	3.1748e-14	***	4
Rib	A6	M5	NA	NA	NA	NA	NA	NA	NA	NA	NA		5
Rib	A3	M0	NA	0.0358338	0.0316788	NA	0.672091	1.11215	0.892121	0.31117	1.92151e-06	***	0
Rib	A3	M1	3.48936	2.43	1.3854	42.4532	45.0383	48.0414	45.1776	2.79671	0.00251315	**	1
Rib	A3	M2	3.26461	2.11037	0.95802	37.414	36.7339	30.7836	34.9771	3.64762	6.86587e-05	***	2
Rib	A3	M3	1.16939	0.553642	0.284391	13.6116	9.82528	9.44696	10.9613	2.30302	1.12763e-12	***	3
Rib	A3	M4	0.667766	0.505018	0.350899	7.77275	8.96238	11.6562	9.46379	1.98971	3.1748e-14	***	4
Rib	A3	M5	NA	NA	NA	NA	NA	NA	NA	NA	NA		5
Rib	C8	M0	3.42212	1.54643	2.10918	20.7914	17.7662	21.1892	19.9156	1.87204	1.92151e-06	***	0
Rib	C8	M1	6.72655	3.69978	3.67631	39.2747	41.0603	35.3611	38.5654	2.91508	0.00251315	**	1
Rib	C8	M2	6.52296	3.35934	4.20539	37.0341	35.9415	39.7661	37.5806	1.97002	6.86587e-05	***	2
Rib	C8	M3	0.484992	0.499994	0.359447	2.78807	5.43514	3.41677	3.88	1.38299	1.12763e-12	***	3
Rib	C8	M4	0.2386	0.0937476	0.169748	1.37164	1.01907	1.61356	1.33476	0.298954	3.1748e-14	***	4
Rib	C8	M5	NA	NA	NA	NA	NA	NA	NA	NA	NA		5
Rib	H1	M0	0.196122	0.118647	0.134553	1.83462	1.38147	2.1553	1.79046	0.388801	1.92151e-06	***	0
Rib	H1	M1	6.61845	4.55333	2.84755	61.1303	52.3575	44.9925	52.8268	8.07915	0.00251315	**	1
Rib	H1	M2	1.84959	1.38241	1.69649	14.2336	13.4401	24.6005	17.4247	6.22705	6.86587e-05	***	2
Rib	H1	M3	2.49809	2.89052	1.83254	22.1111	31.8449	27.7747	27.2436	4.8886	1.12763e-12	***	3
Rib	H1	M4	0.135656	0.131947	0.0867292	1.20072	1.45366	1.31451	1.32296	0.126686	3.1748e-14	***	4
Rib	H1	M5	NA	NA	NA	NA	NA	NA	NA	NA	NA		5
Rib	C9	M0	0.332759	0.00109921	0.0618049	8.14853	0.050804	1.84175	3.34703	4.25355	1.92151e-06	***	0
Rib	C9	M1	2.71468	1.03328	1.73729	65.297	47.2286	51.0995	54.5417	9.51329	0.00251315	**	1
Rib	C9	M2	0.543657	0.891903	1.12434	10.148	38.2424	30.5231	26.3045	14.5145	6.86587e-05	***	2
Rib	C9	M3	0.658869	0.349489	0.461574	15.2662	15.2838	13.0146	14.5215	1.30505	1.12763e-12	***	3
Rib	C9	M4	0.0659183	0.0108933	0.161579	1.52734	0.476382	4.5559	2.18654	2.11814	3.1748e-14	***	4
Rib	C9	M5	NA	NA	NA	NA	NA	NA	NA	NA	NA		5
S7P	E2	M0	3.88634	3.47104	3.41145	17.5948	16.0298	19.7896	17.8047	1.88869	1.92754e-08	***	0
S7P	E2	M1	0.739285	0.791157	0.198563	1.95538	2.37919	0	1.44486	1.2691	0.000306336	***	1
S7P	E2	M2	12.3514	12.4506	8.87762	54.5652	56.0824	51.3688	54.0055	2.40613	0.614314		2
S7P	E2	M3	3.64495	2.70552	2.42143	15.2725	11.5636	13.2577	13.3646	1.85674	3.97623e-05	***	3
S7P	E2	M4	2.81746	2.84978	2.645	11.8053	12.1802	14.4818	12.8224	1.44922	3.46758e-06	***	4
S7P	E2	M5	0.389574	1.12882	0.666056	1.63233	4.82465	3.64676	3.36791	1.61433	3.95992e-05	***	5
S7P	E2	M6	0.0371523	NA	0.0442158	0.155669	NA	0.242088	0.198879	0.0611071	0.00561949	**	6
S7P	E2	M7	NA	NA	NA	NA	NA	NA	NA	NA	NA		7
S7P	H2	M0	2.9061	2.95642	3.33642	12.9115	12.8805	13.467	13.0863	0.330064	1.92754e-08	***	0
S7P	H2	M1	1.02688	1.07054	0.806026	3.51792	3.621	2.18067	3.10653	0.803472	0.000306336	***	1
S7P	H2	M2	9.56806	10.2026	11.4502	41.3466	43.238	45.0612	43.2152	1.85739	0.614314		2
S7P	H2	M3	4.88579	5.24205	5.43469	20.0897	21.1369	20.3021	20.5096	0.553548	3.97623e-05	***	3
S7P	H2	M4	4.41024	3.53122	3.92603	18.1343	14.2385	14.6662	15.6797	2.13651	3.46758e-06	***	4
S7P	H2	M5	1.43878	1.7977	1.79171	5.91607	7.24865	6.6932	6.61931	0.669357	3.95992e-05	***	5
S7P	H2	M6	0.0840164	NA	0.0240873	0.345464	NA	0.0899815	0.217723	0.180653	0.00561949	**	6
S7P	H2	M7	NA	NA	NA	NA	NA	NA	NA	NA	NA		7
S7P	B7	M0	0.22183	0.359463	0.521562	14.7208	15.1035	19.7845	16.5362	2.81957	1.92754e-08	***	0
S7P	B7	M1	NA	NA	NA	NA	NA	NA	NA	NA	0.000306336	***	1
S7P	B7	M2	0.58248	1.71897	1.9545	40.8507	76.3315	78.3548	65.179	21.0932	0.614314		2
S7P	B7	M3	0.0766992	0.296828	NA	5.08981	12.4717	NA	8.78077	5.2198	3.97623e-05	***	3
S7P	B7	M4	NA	NA	0.160154	NA	NA	6.07516	6.07516	NA	3.46758e-06	***	4
S7P	B7	M5	NA	NA	NA	NA	NA	NA	NA	NA	3.95992e-05	***	5
S7P	B7	M6	0.625907	0.00474057	NA	41.5356	0.199183	NA	20.8674	29.2293	0.00561949	**	6
S7P	B7	M7	NA	NA	NA	NA	NA	NA	NA	NA	NA		7
S7P	A2	M0	0.738299	0.508969	0.870559	5.3484	10.1605	10.7467	8.7519	2.96205	1.92754e-08	***	0
S7P	A2	M1	0.889076	0.180762	0.148279	5.95798	2.78649	0.982817	3.24243	2.51873	0.000306336	***	1
S7P	A2	M2	7.53568	3.2537	5.44863	53.0022	63.3478	65.7242	60.6914	6.76422	0.614314		2
S7P	A2	M3	2.9524	0.705554	1.03666	19.7944	13.0356	11.8438	14.8912	4.28783	3.97623e-05	***	3
S7P	A2	M4	1.95386	0.569075	0.836615	13.0996	10.514	9.55825	11.0573	1.83214	3.46758e-06	***	4
S7P	A2	M5	0.84123	0.194475	0.362982	5.64002	3.59305	4.14703	4.46003	1.05877	3.95992e-05	***	5
S7P	A2	M6	0.00482737	NA	0.0490795	0.0323651	NA	0.560729	0.296547	0.37361	0.00561949	**	6
S7P	A2	M7	NA	NA	NA	NA	NA	NA	NA	NA	NA		7
S7P	A1	M0	8.99948	9.67793	7.56444	32.9803	39.5541	28.3545	33.6296	5.62801	1.92754e-08	***	0
S7P	A1	M1	0.597175	0.480878	0.720506	0	0	0.487735	0.162578	0.281594	0.000306336	***	1
S7P	A1	M2	14.108	11.8768	13.2761	51.1497	48.8369	48.6409	49.5425	1.39531	0.614314		2
S7P	A1	M3	2.19154	1.51109	3.24751	7.51844	5.87957	11.266	8.22133	2.76114	3.97623e-05	***	3
S7P	A1	M4	2.22975	1.67525	3.35321	7.64953	6.51829	11.6327	8.60016	2.68644	3.46758e-06	***	4
S7P	A1	M5	1.02288	0.465407	0.630679	3.50917	1.81087	2.18789	2.50265	0.891832	3.95992e-05	***	5
S7P	A1	M6	NA	0.0133654	0.0333813	NA	0.052004	0.115804	0.0839038	0.0451132	0.00561949	**	6
S7P	A1	M7	NA	NA	NA	NA	NA	NA	NA	NA	NA		7
S7P	D10	M0	6.00075	3.5811	3.5592	46.7396	34.8509	33.0633	38.2179	7.43394	1.92754e-08	***	0
S7P	D10	M1	0.381245	0.330425	0.122777	0	0.496772	0	0.165591	0.286812	0.000306336	***	1
S7P	D10	M2	5.95615	5.50943	5.66336	46.0259	52.4088	53.7621	50.7323	4.13161	0.614314		2
S7P	D10	M3	0.890888	1.03397	1.1832	6.51438	9.31278	10.6282	8.81846	2.101	3.97623e-05	***	3
S7P	D10	M4	0.446684	0.523159	0.60408	3.26626	4.712	5.42622	4.46816	1.10043	3.46758e-06	***	4
S7P	D10	M5	NA	0.124619	NA	NA	1.12242	NA	1.12242	NA	3.95992e-05	***	5
S7P	D10	M6	NA	NA	NA	NA	NA	NA	NA	NA	0.00561949	**	6
S7P	D10	M7	NA	NA	NA	NA	NA	NA	NA	NA	NA		7
S7P	F1	M0	5.29911	5.72702	6.64975	20.8761	20.4533	21.9001	21.0765	0.743924	1.92754e-08	***	0
S7P	F1	M1	0.0864919	0.882982	0.814372	0	1.54386	0.966215	0.836692	0.780038	0.000306336	***	1
S7P	F1	M2	14.1408	15.3374	15.8474	58.0189	53.4738	50.9841	54.1589	3.5671	0.614314		2
S7P	F1	M3	3.04515	2.66328	4.15127	11.8222	8.80288	12.653	11.0927	2.02608	3.97623e-05	***	3
S7P	F1	M4	2.33455	3.92014	3.36514	9.06343	12.9572	10.2569	10.7592	1.99486	3.46758e-06	***	4
S7P	F1	M5	0.851864	1.72378	1.92594	3.30719	5.69758	5.87024	4.95833	1.43254	3.95992e-05	***	5
S7P	F1	M6	NA	NA	0.0545946	NA	NA	0.166404	0.166404	NA	0.00561949	**	6
S7P	F1	M7	NA	NA	NA	NA	NA	NA	NA	NA	NA		7
S7P	A6	M0	5.24817	5.91884	3.57886	16.7144	17.081	10.6884	14.8279	3.5896	1.92754e-08	***	0
S7P	A6	M1	0.645806	0.746773	0.59695	0.747131	0.816145	0.940196	0.834491	0.0978312	0.000306336	***	1
S7P	A6	M2	17.7363	17.0802	18.1446	55.2	48.1576	52.941	52.0995	3.59585	0.614314		2
S7P	A6	M3	5.12778	6.0736	5.18824	15.1142	16.2217	14.3404	15.2254	0.945546	3.97623e-05	***	3
S7P	A6	M4	3.72917	5.62835	5.79906	10.9918	15.0325	16.0288	14.0177	2.66742	3.46758e-06	***	4
S7P	A6	M5	0.96658	1.97799	2.87144	2.84901	5.28292	7.93674	5.35622	2.54466	3.95992e-05	***	5
S7P	A6	M6	0.473119	0.0154961	NA	1.39453	0.0413877	NA	0.717957	0.956813	0.00561949	**	6
S7P	A6	M7	NA	NA	NA	NA	NA	NA	NA	NA	NA		7
S7P	A3	M0	3.04521	2.14488	2.76794	15.2626	11.0145	12.8947	13.0573	2.12872	1.92754e-08	***	0
S7P	A3	M1	0.126958	0.211902	0.225838	0	0.228083	0.0476209	0.0919011	0.120316	0.000306336	***	1
S7P	A3	M2	12.7929	12.8172	12.4434	65.0407	64.3637	56.6963	62.0336	4.63462	0.614314		2
S7P	A3	M3	2.32229	2.50824	3.68319	11.1718	11.9208	15.88	12.9909	2.52997	3.97623e-05	***	3
S7P	A3	M4	1.80278	2.36269	2.6308	8.67253	11.2291	11.3427	10.4148	1.50988	3.46758e-06	***	4
S7P	A3	M5	0.479736	0.995956	1.42086	2.30784	4.73343	6.12605	4.38911	1.93225	3.95992e-05	***	5
S7P	A3	M6	0.217287	NA	0.0217954	1.04529	NA	0.0939707	0.569632	0.672687	0.00561949	**	6
S7P	A3	M7	NA	NA	NA	NA	NA	NA	NA	NA	NA		7
S7P	C8	M0	NA	NA	NA	NA	NA	NA	NA	NA	1.92754e-08	***	0
S7P	C8	M1	NA	NA	NA	NA	NA	NA	NA	NA	0.000306336	***	1
S7P	C8	M2	NA	14.8251	NA	NA	105.462	NA	105.462	NA	0.614314		2
S7P	C8	M3	NA	NA	NA	NA	NA	NA	NA	NA	3.97623e-05	***	3
S7P	C8	M4	NA	NA	NA	NA	NA	NA	NA	NA	3.46758e-06	***	4
S7P	C8	M5	NA	NA	NA	NA	NA	NA	NA	NA	3.95992e-05	***	5
S7P	C8	M6	0.0398807	0.0314634	0.0545089	100	0.211782	100	66.7373	57.6128	0.00561949	**	6
S7P	C8	M7	NA	NA	NA	NA	NA	NA	NA	NA	NA		7
S7P	H1	M0	7.39657	7.80259	6.79461	18.585	14.0982	13.9935	15.5589	2.62122	1.92754e-08	***	0
S7P	H1	M1	0.167286	0.570184	0.721073	0	0	0.391214	0.130405	0.225868	0.000306336	***	1
S7P	H1	M2	21.7705	33.9842	29.2118	56.5957	60.3457	58.8185	58.5866	1.88575	0.614314		2
S7P	H1	M3	3.83907	5.65947	4.93347	9.44347	9.50897	9.40345	9.45196	0.0532707	3.97623e-05	***	3
S7P	H1	M4	6.64596	10.8156	9.55211	16.348	18.1722	18.2068	17.5757	1.06335	3.46758e-06	***	4
S7P	H1	M5	0.672164	0.667629	1.20892	1.65341	1.12174	2.30427	1.69314	0.592265	3.95992e-05	***	5
S7P	H1	M6	0.161572	0.0175139	0.0424464	0.397441	0.0294265	0.0809051	0.169258	0.199282	0.00561949	**	6
S7P	H1	M7	NA	NA	NA	NA	NA	NA	NA	NA	NA		7
S7P	C9	M0	NA	6.44047	6.23073	NA	16.4585	19.1945	17.8265	1.93463	1.92754e-08	***	0
S7P	C9	M1	NA	NA	NA	NA	NA	NA	NA	NA	0.000306336	***	1
S7P	C9	M2	21.193	20.3868	21.2515	105.486	55.0592	69.189	76.5781	26.0129	0.614314		2
S7P	C9	M3	NA	4.49709	4.62267	NA	11.4922	14.2407	12.8664	1.94346	3.97623e-05	***	3
S7P	C9	M4	NA	5.78731	NA	NA	14.7894	NA	14.7894	NA	3.46758e-06	***	4
S7P	C9	M5	NA	1.93256	NA	NA	4.93862	NA	4.93862	NA	3.95992e-05	***	5
S7P	C9	M6	0.0401881	0.0874225	0.356139	0.18927	0.223406	1.09713	0.503268	0.514581	0.00561949	**	6
S7P	C9	M7	NA	NA	NA	NA	NA	NA	NA	NA	NA		7
Ser	E2	M0	800.165	945.024	638.448	68.9677	67.1773	66.7805	67.6418	1.16523	6.35971e-26	***	0
Ser	E2	M1	208.228	261.28	180.755	15.4742	16.152	16.4949	16.0404	0.51942	5.52088e-27	***	1
Ser	E2	M2	187.486	244.372	166.08	15.4595	16.6297	16.6227	16.2373	0.673587	1.54066e-24	***	2
Ser	E2	M3	3.46783	3.5485	3.01236	0.289143	0.244013	0.304803	0.27932	0.0315632	4.35445e-15	***	3
Ser	H2	M0	269.329	308.862	245.699	74.6338	74.2772	74.1959	74.369	0.232911	6.35971e-26	***	0
Ser	H2	M1	40.8743	47.3188	38.0062	8.73916	8.80322	8.90234	8.81491	0.082215	5.52088e-27	***	1
Ser	H2	M2	61.9631	72.1092	57.2416	16.5959	16.7615	16.705	16.6875	0.0841653	1.54066e-24	***	2
Ser	H2	M3	0.876381	1.56291	1.37504	0.234928	0.363591	0.401681	0.3334	0.0873802	4.35445e-15	***	3
Ser	B7	M0	1266.65	1448.53	1500.48	74.0496	73.0222	72.5525	73.2081	0.76567	6.35971e-26	***	0
Ser	B7	M1	300.108	354.961	381.282	14.9079	15.2874	15.8391	15.3448	0.468221	5.52088e-27	***	1
Ser	B7	M2	194.819	237.002	245.84	10.8054	11.3432	11.272	11.1402	0.292129	1.54066e-24	***	2
Ser	B7	M3	6.68061	10.1226	10.3043	0.377806	0.493636	0.481984	0.451142	0.0637771	4.35445e-15	***	3
Ser	A2	M0	1296.8	729.971	1029.84	59.6971	60.828	60.1772	60.2341	0.567586	6.35971e-26	***	0
Ser	A2	M1	501.216	268.622	382.605	20.8492	20.1305	20.1253	20.3683	0.416456	5.52088e-27	***	1
Ser	A2	M2	436.647	235.834	347.888	19.1968	18.7735	19.4354	19.1352	0.335222	1.54066e-24	***	2
Ser	A2	M3	10.931	6.12089	8.74952	0.486773	0.493402	0.494581	0.491585	0.00420881	4.35445e-15	***	3
Ser	A1	M0	1689.41	1649.27	977.403	71.3438	71.0267	69.6007	70.6571	0.928456	6.35971e-26	***	0
Ser	A1	M1	366.958	366.31	230.713	12.9719	13.2579	13.9515	13.3937	0.503729	5.52088e-27	***	1
Ser	A1	M2	382.498	375.025	237.728	15.5077	15.4992	16.245	15.7506	0.428151	1.54066e-24	***	2
Ser	A1	M3	9.01111	9.78205	5.8364	0.36812	0.40752	0.402045	0.392561	0.0213434	4.35445e-15	***	3
Ser	D10	M0	2595.55	2247.8	1536.21	68.6741	68.5151	68.6813	68.6235	0.0939659	6.35971e-26	***	0
Ser	D10	M1	631.844	546.09	376.719	14.2675	14.2013	14.3907	14.2865	0.0961273	5.52088e-27	***	1
Ser	D10	M2	659.777	581.075	387.833	16.7546	17.0056	16.6371	16.7991	0.188219	1.54066e-24	***	2
Ser	D10	M3	19.8658	16.4624	11.4276	0.508462	0.485414	0.494233	0.496036	0.0116291	4.35445e-15	***	3
Ser	F1	M0	515.168	1062.08	835.912	68.8476	67.8577	68.5884	68.4313	0.513321	6.35971e-26	***	0
Ser	F1	M1	146.677	316.39	241.061	17.1144	17.753	17.2986	17.3887	0.328684	5.52088e-27	***	1
Ser	F1	M2	109.809	234.547	178.885	13.9712	14.261	13.97	14.0674	0.167652	1.54066e-24	***	2
Ser	F1	M3	1.86512	4.94562	3.9982	0.241122	0.30567	0.317354	0.288049	0.0410575	4.35445e-15	***	3
Ser	A6	M0	722.413	940.33	925.846	61.5131	60.8167	61.6438	61.3245	0.444611	6.35971e-26	***	0
Ser	A6	M1	228.221	305.016	292.473	17.1892	17.5033	17.2247	17.3057	0.17197	5.52088e-27	***	1
Ser	A6	M2	259.805	348.106	329.651	21.2545	21.6309	21.0837	21.3231	0.279957	1.54066e-24	***	2
Ser	A6	M3	3.5897	4.88468	4.63331	0.295685	0.30561	0.298422	0.299906	0.00512613	4.35445e-15	***	3
Ser	A3	M0	1274.17	990.562	764.91	71.8576	71.1697	71.5813	71.5362	0.346166	6.35971e-26	***	0
Ser	A3	M1	254.694	202.638	158.171	11.8343	12.0504	12.2768	12.0538	0.221292	5.52088e-27	***	1
Ser	A3	M2	297.771	240.576	177.747	16.1586	16.6351	15.9932	16.2623	0.333287	1.54066e-24	***	2
Ser	A3	M3	6.38152	5.01487	3.81619	0.348142	0.348548	0.345468	0.347386	0.00167338	4.35445e-15	***	3
Ser	C8	M0	370.22	386.651	451.282	81.0953	79.4012	80.3866	80.2944	0.850802	6.35971e-26	***	0
Ser	C8	M1	37.3995	43.0313	48.9872	5.42596	6.11929	5.97731	5.84085	0.366256	5.52088e-27	***	1
Ser	C8	M2	64.308	73.4274	79.8736	13.6515	14.607	13.7778	14.0121	0.519084	1.54066e-24	***	2
Ser	C8	M3	NA	0.278648	0.187583	NA	0.0553544	0.0323234	0.0438389	0.0162854	4.35445e-15	***	3
Ser	H1	M0	591.413	896.509	617.254	77.1835	75.459	75.9312	76.1912	0.891203	6.35971e-26	***	0
Ser	H1	M1	93.6285	150.619	103.171	9.53771	10.048	10.0463	9.87731	0.294101	5.52088e-27	***	1
Ser	H1	M2	106.294	179.881	119.002	13.3518	14.5814	14.0907	14.008	0.618955	1.54066e-24	***	2
Ser	H1	M3	0.759473	1.15145	0.912002	0.0958816	0.0937544	0.108528	0.099388	0.00798658	4.35445e-15	***	3
Ser	C9	M0	262.888	262.883	447.539	95.2429	94.5928	94.3206	94.7188	0.473892	6.35971e-26	***	0
Ser	C9	M1	12.9701	14.6628	26.2331	1.50431	2.0965	2.35533	1.98538	0.436256	5.52088e-27	***	1
Ser	C9	M2	9.47298	9.74094	16.7239	3.31518	3.37367	3.38713	3.35866	0.0382494	1.54066e-24	***	2
Ser	C9	M3	NA	NA	NA	NA	NA	NA	NA	NA	4.35445e-15	***	3
Succ	E2	M0	432.039	530.476	380.059	82.2781	81.0572	80.6509	81.3288	0.846919	1.66751e-06	***	0
Succ	E2	M1	38.985	49.4222	35.8626	3.72246	3.90218	3.97792	3.86752	0.131209	4.37446e-09	***	1
Succ	E2	M2	65.3583	85.1716	62.0602	12.0451	12.5943	12.7436	12.461	0.367831	5.27287e-05	***	2
Succ	E2	M3	11.7286	17.3369	13.1667	2.13693	2.53445	2.67313	2.44817	0.278314	2.71787e-09	***	3
Succ	E2	M4	0.738722	1.64476	1.4087	0.134595	0.240444	0.285998	0.220346	0.0776769	0.00249826	**	4
Succ	H2	M0	235.614	238.25	271.358	83.4518	79.9166	79.9368	81.1018	2.03526	1.66751e-06	***	0
Succ	H2	M1	20.1052	23.6485	27.4935	3.37082	4.32887	4.49276	4.06415	0.606007	4.37446e-09	***	1
Succ	H2	M2	32.607	41.3057	44.8654	11.1784	13.4028	12.7726	12.4513	1.14648	5.27287e-05	***	2
Succ	H2	M3	6.55844	8.17091	8.98193	2.22239	2.62216	2.53139	2.45865	0.209577	2.71787e-09	***	3
Succ	H2	M4	0.2226	0.234269	2.12322	0.0754304	0.0751804	0.598391	0.249667	0.302004	0.00249826	**	4
Succ	B7	M0	309.255	311.412	462.609	81.5712	77.3818	78.0185	78.9905	2.25748	1.66751e-06	***	0
Succ	B7	M1	36.9735	43.6972	62.1443	6.05596	7.33394	6.93247	6.77412	0.653537	4.37446e-09	***	1
Succ	B7	M2	40.2092	49.7934	75.1436	10.1674	11.854	12.1605	11.394	1.07328	5.27287e-05	***	2
Succ	B7	M3	9.30695	12.8163	17.2165	2.34862	3.04685	2.77788	2.72445	0.352171	2.71787e-09	***	3
Succ	B7	M4	0.528666	2.92161	2.65758	0.133409	0.694562	0.428799	0.418923	0.280706	0.00249826	**	4
Succ	A2	M0	266.125	207.555	265.983	73.5953	84.874	77.7753	78.7482	5.70192	1.66751e-06	***	0
Succ	A2	M1	34.7458	17.6612	30.1083	6.26485	3.40815	5.28492	4.98597	1.45162	4.37446e-09	***	1
Succ	A2	M2	60.6033	23.6956	47.2844	16.1801	9.35832	13.3431	12.9605	3.42695	5.27287e-05	***	2
Succ	A2	M3	13.4739	5.95122	12.3314	3.56487	2.32826	3.44974	3.11429	0.683152	2.71787e-09	***	3
[truncated: 161 more rows]

## Sheet: media footprint set I
Name	Condition	Rep1	Rep2	Rep3	Av	Std	Norm_Av	Norm_Std	ANOVA	Sig		back to index
Arg	E2	-1.63927e-08	-2.71382e-08	-3.67505e-08	-2.67605e-08	1.01842e-08	-2.67605e-08	1.01842e-08	0.0200008	*
Arg	H2	-1.5058e-08	-1.8937e-08	-2.03533e-08	-1.81161e-08	2.7414e-09	-1.81161e-08	2.7414e-09	0.0200008	*
Arg	B7	-3.43685e-08	-5.56115e-09	-3.80584e-08	-2.5996e-08	1.7793e-08	-2.5996e-08	1.7793e-08	0.0200008	*
Arg	A2	-3.06399e-08	-6.37367e-10	-1.10248e-08	-1.41007e-08	1.52359e-08	-1.41007e-08	1.52359e-08	0.0200008	*
Arg	A1	-2.06837e-10	-3.7126e-09	1.90412e-08	5.04058e-09	1.22509e-08	5.04058e-09	1.22509e-08	0.0200008	*
Arg	D10	8.58793e-09	1.43437e-08	-4.83932e-09	6.03079e-09	9.84386e-09	6.03079e-09	9.84386e-09	0.0200008	*
Arg	F1	-2.90196e-08	-1.07351e-08	-2.65783e-08	-2.2111e-08	9.92714e-09	-2.2111e-08	9.92714e-09	0.0200008	*
Arg	A6	-2.24898e-08	-1.12067e-08	-2.35425e-08	-1.90797e-08	6.83845e-09	-1.90797e-08	6.83845e-09	0.0200008	*
Arg	A3	-5.13837e-08	-3.144e-08	-1.15797e-08	-3.14678e-08	1.9902e-08	-3.14678e-08	1.9902e-08	0.0200008	*
Arg	C8	-3.17623e-08	-5.98645e-09	-2.23448e-08	-2.00312e-08	1.30427e-08	-2.00312e-08	1.30427e-08	0.0200008	*
Arg	H1	-4.50503e-08	-1.8223e-08	-3.16887e-08	-3.1654e-08	1.34137e-08	-3.1654e-08	1.34137e-08	0.0200008	*
Arg	C9	-6.44988e-09	-3.11913e-08	-3.54826e-08	-2.43746e-08	1.56709e-08	-2.43746e-08	1.56709e-08	0.0200008	*
Asn	E2	1.68934e-09	1.66365e-09	1.86029e-09	1.73776e-09	1.06887e-10	1.73776e-09	1.06887e-10	6.37737e-10	***
Asn	H2	1.58188e-09	1.97749e-09	2.01895e-09	1.85944e-09	2.41262e-10	1.85944e-09	2.41262e-10	6.37737e-10	***
Asn	B7	1.39491e-09	1.91418e-09	2.17655e-09	1.82854e-09	3.97794e-10	1.82854e-09	3.97794e-10	6.37737e-10	***
Asn	A2	1.49891e-09	2.34665e-09	2.12823e-09	1.99126e-09	4.40154e-10	1.99126e-09	4.40154e-10	6.37737e-10	***
Asn	A1	3.52673e-09	3.54733e-09	4.24007e-09	3.77138e-09	4.06031e-10	3.77138e-09	4.06031e-10	6.37737e-10	***
Asn	D10	1.91295e-09	2.34827e-09	2.17287e-09	2.1447e-09	2.19026e-10	2.1447e-09	2.19026e-10	6.37737e-10	***
Asn	F1	1.29831e-09	1.55725e-09	1.40029e-09	1.41862e-09	1.30441e-10	1.41862e-09	1.30441e-10	6.37737e-10	***
Asn	A6	1.67623e-09	1.81305e-09	1.93376e-09	1.80768e-09	1.28848e-10	1.80768e-09	1.28848e-10	6.37737e-10	***
Asn	A3	3.53667e-09	3.14698e-09	4.15834e-09	3.614e-09	5.10096e-10	3.614e-09	5.10096e-10	6.37737e-10	***
Asn	C8	9.5053e-10	1.3791e-09	1.47471e-09	1.26812e-09	2.79161e-10	1.26812e-09	2.79161e-10	6.37737e-10	***
Asn	H1	1.56061e-09	2.00114e-09	1.99159e-09	1.85111e-09	2.51631e-10	1.85111e-09	2.51631e-10	6.37737e-10	***
Asn	C9	1.20531e-09	1.24945e-09	1.4016e-09	1.28545e-09	1.0298e-10	1.28545e-09	1.0298e-10	6.37737e-10	***
Asp	E2	6.18164e-09	4.91565e-09	5.04768e-09	5.38165e-09	6.95945e-10	5.38165e-09	6.95945e-10	3.32667e-28	***
Asp	H2	9.16522e-11	-1.27639e-10	-3.67373e-11	-2.42414e-11	1.10178e-10	-2.42414e-11	1.10178e-10	3.32667e-28	***
Asp	B7	9.78866e-10	9.11425e-10	1.18128e-09	1.02386e-09	1.40439e-10	1.02386e-09	1.40439e-10	3.32667e-28	***
Asp	A2	7.07469e-10	9.88876e-10	5.91618e-10	7.62654e-10	2.04297e-10	7.62654e-10	2.04297e-10	3.32667e-28	***
Asp	A1	2.43558e-08	2.29326e-08	2.64244e-08	2.45709e-08	1.75579e-09	2.45709e-08	1.75579e-09	3.32667e-28	***
Asp	D10	1.21319e-12	1.02524e-10	1.15661e-11	3.84344e-11	5.5744e-11	3.84344e-11	5.5744e-11	3.32667e-28	***
Asp	F1	4.12995e-08	4.34977e-08	4.07574e-08	4.18515e-08	1.45119e-09	4.18515e-08	1.45119e-09	3.32667e-28	***
Asp	A6	1.67114e-09	2.7663e-09	1.58253e-09	2.00666e-09	6.59364e-10	2.00666e-09	6.59364e-10	3.32667e-28	***
Asp	A3	4.77394e-10	7.56885e-10	1.08751e-09	7.73931e-10	3.05418e-10	7.73931e-10	3.05418e-10	3.32667e-28	***
Asp	C8	-2.48127e-10	-2.50426e-10	-2.39984e-10	-2.46179e-10	5.48699e-12	-2.46179e-10	5.48699e-12	3.32667e-28	***
Asp	H1	5.58126e-09	7.19517e-09	6.31115e-09	6.36252e-09	8.08181e-10	6.36252e-09	8.08181e-10	3.32667e-28	***
Asp	C9	1.10046e-08	1.13152e-08	1.04021e-08	1.09073e-08	4.64248e-10	1.09073e-08	4.64248e-10	3.32667e-28	***
Glc	E2	-1.14672e-07	-6.28898e-07	-3.72608e-07	-3.72059e-07	2.57114e-07	-3.72059e-07	2.57114e-07	7.61515e-05	***
Glc	H2	-2.25806e-07	-4.98118e-07	-2.68399e-07	-3.30774e-07	1.4648e-07	-3.30774e-07	1.4648e-07	7.61515e-05	***
Glc	B7	-1.20277e-07	-2.13756e-07	-1.24296e-07	-1.52776e-07	5.28484e-08	-1.52776e-07	5.28484e-08	7.61515e-05	***
Glc	A2	-1.95026e-07	-3.52062e-07	-2.44123e-07	-2.63737e-07	8.03343e-08	-2.63737e-07	8.03343e-08	7.61515e-05	***
Glc	A1	-4.4936e-07	-6.08578e-07	-3.34136e-07	-4.64025e-07	1.37807e-07	-4.64025e-07	1.37807e-07	7.61515e-05	***
Glc	D10	-4.30753e-07	-5.41024e-07	-4.71382e-07	-4.81053e-07	5.5768e-08	-4.81053e-07	5.5768e-08	7.61515e-05	***
Glc	F1	-7.11646e-07	-7.15786e-07	-5.69947e-07	-6.65793e-07	8.30306e-08	-6.65793e-07	8.30306e-08	7.61515e-05	***
Glc	A6	-6.47437e-07	-6.97783e-07	-6.60347e-07	-6.68522e-07	2.61497e-08	-6.68522e-07	2.61497e-08	7.61515e-05	***
Glc	A3	-6.41035e-07	-3.05998e-07	-3.67746e-07	-4.3826e-07	1.78302e-07	-4.3826e-07	1.78302e-07	7.61515e-05	***
Glc	C8	-5.5096e-07	-5.11047e-07	-4.89129e-07	-5.17045e-07	3.13492e-08	-5.17045e-07	3.13492e-08	7.61515e-05	***
Glc	H1	-9.22835e-07	-8.55309e-07	-7.04288e-07	-8.27477e-07	1.119e-07	-8.27477e-07	1.119e-07	7.61515e-05	***
Glc	C9	-4.30167e-07	-7.80779e-07	-7.79117e-07	-6.63354e-07	2.01948e-07	-6.63354e-07	2.01948e-07	7.61515e-05	***
Gln	E2	-1.47363e-07	-1.89541e-07	-1.60165e-07	-1.65689e-07	2.16249e-08	-1.65689e-07	2.16249e-08	6.97218e-12	***
Gln	H2	-1.55543e-07	-1.71178e-07	-1.64939e-07	-1.63887e-07	7.87019e-09	-1.63887e-07	7.87019e-09	6.97218e-12	***
Gln	B7	-9.51202e-08	-8.31611e-08	-4.84641e-08	-7.55818e-08	2.42339e-08	-7.55818e-08	2.42339e-08	6.97218e-12	***
Gln	A2	-1.46802e-07	-1.2624e-07	-1.23913e-07	-1.32318e-07	1.2597e-08	-1.32318e-07	1.2597e-08	6.97218e-12	***
Gln	A1	-2.56961e-07	-2.50434e-07	-2.5804e-07	-2.55145e-07	4.1158e-09	-2.55145e-07	4.1158e-09	6.97218e-12	***
Gln	D10	-1.77873e-07	-1.82888e-07	-1.79056e-07	-1.79939e-07	2.62156e-09	-1.79939e-07	2.62156e-09	6.97218e-12	***
Gln	F1	-2.46851e-07	-2.42181e-07	-2.3414e-07	-2.41057e-07	6.42912e-09	-2.41057e-07	6.42912e-09	6.97218e-12	***
Gln	A6	-1.68792e-07	-1.65661e-07	-1.82629e-07	-1.72361e-07	9.02928e-09	-1.72361e-07	9.02928e-09	6.97218e-12	***
Gln	A3	-2.89495e-07	-2.57848e-07	-2.23775e-07	-2.57039e-07	3.28679e-08	-2.57039e-07	3.28679e-08	6.97218e-12	***
Gln	C8	-1.48476e-07	-1.27233e-07	-1.4658e-07	-1.40763e-07	1.1756e-08	-1.40763e-07	1.1756e-08	6.97218e-12	***
Gln	H1	-2.22025e-07	-2.3396e-07	-2.13053e-07	-2.23013e-07	1.04883e-08	-2.23013e-07	1.04883e-08	6.97218e-12	***
Gln	C9	-1.84756e-07	-2.09096e-07	-2.27189e-07	-2.07014e-07	2.1293e-08	-2.07014e-07	2.1293e-08	6.97218e-12	***
Glu	E2	7.30336e-08	6.39825e-08	6.31175e-08	6.67112e-08	5.4924e-09	6.67112e-08	5.4924e-09	1.89679e-20	***
Glu	H2	2.97655e-09	1.21898e-09	1.51375e-09	1.90309e-09	9.41255e-10	1.90309e-09	9.41255e-10	1.89679e-20	***
Glu	B7	2.17126e-08	2.13556e-08	2.82274e-08	2.37652e-08	3.86848e-09	2.37652e-08	3.86848e-09	1.89679e-20	***
Glu	A2	1.26019e-08	1.24156e-08	1.05312e-08	1.18496e-08	1.14553e-09	1.18496e-08	1.14553e-09	1.89679e-20	***
Glu	A1	1.85684e-07	1.82879e-07	2.25273e-07	1.97945e-07	2.37081e-08	1.97945e-07	2.37081e-08	1.89679e-20	***
Glu	D10	6.04538e-09	7.03644e-09	7.00055e-09	6.69412e-09	5.62117e-10	6.69412e-09	5.62117e-10	1.89679e-20	***
Glu	F1	1.29174e-07	1.37617e-07	1.31395e-07	1.32729e-07	4.37708e-09	1.32729e-07	4.37708e-09	1.89679e-20	***
Glu	A6	2.26996e-08	3.1832e-08	2.24096e-08	2.56471e-08	5.35825e-09	2.56471e-08	5.35825e-09	1.89679e-20	***
Glu	A3	9.09712e-09	1.16717e-08	1.42186e-08	1.16624e-08	2.56073e-09	1.16624e-08	2.56073e-09	1.89679e-20	***
Glu	C8	-1.80375e-10	-4.3826e-11	-3.39119e-10	-1.87773e-10	1.47785e-10	-1.87773e-10	1.47785e-10	1.89679e-20	***
Glu	H1	1.10751e-07	1.32678e-07	1.22673e-07	1.22034e-07	1.09774e-08	1.22034e-07	1.09774e-08	1.89679e-20	***
Glu	C9	8.7823e-08	9.01889e-08	8.14262e-08	8.64794e-08	4.53326e-09	8.64794e-08	4.53326e-09	1.89679e-20	***
Gly	E2	1.15826e-09	6.52153e-10	2.65365e-09	1.48802e-09	1.0407e-09	1.48802e-09	1.0407e-09	0.114758
Gly	H2	7.42232e-10	6.78058e-10	2.09226e-09	1.17085e-09	7.98607e-10	1.17085e-09	7.98607e-10	0.114758
Gly	B7	1.1435e-09	4.74796e-10	4.404e-09	2.00743e-09	2.10225e-09	2.00743e-09	2.10225e-09	0.114758
Gly	A2	2.13431e-09	1.18362e-09	2.69616e-09	2.0047e-09	7.64552e-10	2.0047e-09	7.64552e-10	0.114758
Gly	A1	1.96212e-09	3.13997e-09	2.68124e-09	2.59444e-09	5.93704e-10	2.59444e-09	5.93704e-10	0.114758
Gly	D10	7.34162e-10	1.33171e-09	1.85962e-09	1.3085e-09	5.6309e-10	1.3085e-09	5.6309e-10	0.114758
Gly	F1	6.9782e-10	6.83009e-10	2.57716e-09	1.31933e-09	1.08934e-09	1.31933e-09	1.08934e-09	0.114758
Gly	A6	1.62367e-09	4.85746e-10	2.1605e-09	1.42331e-09	8.55167e-10	1.42331e-09	8.55167e-10	0.114758
Gly	A3	1.63976e-09	3.17936e-09	3.01425e-09	2.61112e-09	8.45267e-10	2.61112e-09	8.45267e-10	0.114758
Gly	C8	6.89333e-10	2.78158e-10	1.19318e-09	7.20223e-10	4.58292e-10	7.20223e-10	4.58292e-10	0.114758
Gly	H1	2.29516e-10	1.20292e-10	1.69471e-09	6.81505e-10	8.79156e-10	6.81505e-10	8.79156e-10	0.114758
Gly	C9	4.59816e-11	2.80604e-10	3.59542e-10	2.28709e-10	1.63094e-10	2.28709e-10	1.63094e-10	0.114758
Lac	E2	1.20016e-06	1.5494e-06	1.05505e-06	1.2682e-06	2.541e-07	1.2682e-06	2.541e-07	1.90637e-09	***
Lac	H2	1.01109e-06	1.27421e-06	8.12495e-07	1.0326e-06	2.3161e-07	1.0326e-06	2.3161e-07	1.90637e-09	***
Lac	B7	1.72851e-07	3.28614e-07	2.62904e-07	2.54789e-07	7.8198e-08	2.54789e-07	7.8198e-08	1.90637e-09	***
Lac	A2	6.46286e-07	1.3198e-06	9.26466e-07	9.64185e-07	3.38339e-07	9.64185e-07	3.38339e-07	1.90637e-09	***
Lac	A1	1.43006e-06	1.39723e-06	1.33911e-06	1.3888e-06	4.60565e-08	1.3888e-06	4.60565e-08	1.90637e-09	***
Lac	D10	1.25778e-06	1.37094e-06	1.07902e-06	1.23591e-06	1.47181e-07	1.23591e-06	1.47181e-07	1.90637e-09	***
Lac	F1	1.84616e-06	1.91275e-06	1.69586e-06	1.81826e-06	1.11104e-07	1.81826e-06	1.11104e-07	1.90637e-09	***
Lac	A6	1.54041e-06	2.21659e-06	1.85467e-06	1.87056e-06	3.38374e-07	1.87056e-06	3.38374e-07	1.90637e-09	***
Lac	A3	1.7423e-06	1.30585e-06	1.50861e-06	1.51892e-06	2.18409e-07	1.51892e-06	2.18409e-07	1.90637e-09	***
Lac	C8	1.18616e-06	1.54532e-06	1.10812e-06	1.27987e-06	2.33175e-07	1.27987e-06	2.33175e-07	1.90637e-09	***
Lac	H1	2.22265e-06	2.60376e-06	2.10599e-06	2.3108e-06	2.60331e-07	2.3108e-06	2.60331e-07	1.90637e-09	***
Lac	C9	2.13382e-06	2.45088e-06	2.11705e-06	2.23392e-06	1.8808e-07	2.23392e-06	1.8808e-07	1.90637e-09	***
Met	E2	-1.15153e-07	-1.97002e-07	-1.54335e-07	-1.55497e-07	4.09369e-08	-1.55497e-07	4.09369e-08	1.10779e-06	***
Met	H2	-1.452e-07	-1.84188e-07	-1.44964e-07	-1.58118e-07	2.25784e-08	-1.58118e-07	2.25784e-08	1.10779e-06	***
Met	B7	-1.0397e-07	-1.05651e-07	-1.22856e-07	-1.10826e-07	1.04528e-08	-1.10826e-07	1.04528e-08	1.10779e-06	***
Met	A2	-8.82901e-08	-1.22608e-07	-9.12702e-08	-1.00723e-07	1.90118e-08	-1.00723e-07	1.90118e-08	1.10779e-06	***
Met	A1	-1.87077e-07	-2.01972e-07	-1.3855e-07	-1.75867e-07	3.31642e-08	-1.75867e-07	3.31642e-08	1.10779e-06	***
Met	D10	-1.4897e-07	-1.60324e-07	-1.55368e-07	-1.54888e-07	5.69226e-09	-1.54888e-07	5.69226e-09	1.10779e-06	***
Met	F1	-1.82429e-07	-1.60633e-07	-1.65767e-07	-1.6961e-07	1.13948e-08	-1.6961e-07	1.13948e-08	1.10779e-06	***
Met	A6	-1.78442e-07	-1.75936e-07	-1.88189e-07	-1.80856e-07	6.47346e-09	-1.80856e-07	6.47346e-09	1.10779e-06	***
Met	A3	-2.85234e-07	-2.2972e-07	-2.38083e-07	-2.51012e-07	2.99303e-08	-2.51012e-07	2.99303e-08	1.10779e-06	***
Met	C8	-1.78174e-07	-1.57665e-07	-1.41478e-07	-1.59106e-07	1.83905e-08	-1.59106e-07	1.83905e-08	1.10779e-06	***
Met	H1	-2.32095e-07	-2.30593e-07	-2.10784e-07	-2.24491e-07	1.18942e-08	-2.24491e-07	1.18942e-08	1.10779e-06	***
Met	C9	-1.80964e-07	-2.51526e-07	-2.36894e-07	-2.23128e-07	3.72412e-08	-2.23128e-07	3.72412e-08	1.10779e-06	***
Pro	E2	9.63518e-07	8.04279e-07	8.35161e-07	8.67653e-07	8.44455e-08	8.67653e-07	8.44455e-08	6.98731e-17	***
Pro	H2	1.60499e-06	1.57551e-06	1.74192e-06	1.64081e-06	8.87975e-08	1.64081e-06	8.87975e-08	6.98731e-17	***
Pro	B7	5.7314e-07	5.71036e-07	6.57727e-07	6.00634e-07	4.94549e-08	6.00634e-07	4.94549e-08	6.98731e-17	***
Pro	A2	1.14709e-06	1.00753e-06	1.06769e-06	1.07411e-06	7.00017e-08	1.07411e-06	7.00017e-08	6.98731e-17	***
Pro	A1	1.78693e-06	1.55746e-06	1.8298e-06	1.72473e-06	1.46433e-07	1.72473e-06	1.46433e-07	6.98731e-17	***
Pro	D10	1.8704e-06	1.8802e-06	1.75869e-06	1.83643e-06	6.75036e-08	1.83643e-06	6.75036e-08	6.98731e-17	***
Pro	F1	9.89746e-07	9.87213e-07	9.57914e-07	9.78291e-07	1.76927e-08	9.78291e-07	1.76927e-08	6.98731e-17	***
Pro	A6	1.38578e-06	1.37625e-06	1.47414e-06	1.41206e-06	5.39757e-08	1.41206e-06	5.39757e-08	6.98731e-17	***
Pro	A3	2.05819e-06	2.01735e-06	1.99826e-06	2.0246e-06	3.0617e-08	2.0246e-06	3.0617e-08	6.98731e-17	***
Pro	C8	9.63089e-07	9.9184e-07	1.10879e-06	1.02124e-06	7.71732e-08	1.02124e-06	7.71732e-08	6.98731e-17	***
Pro	H1	1.10236e-06	1.27038e-06	1.15788e-06	1.17687e-06	8.56081e-08	1.17687e-06	8.56081e-08	6.98731e-17	***
Pro	C9	1.35167e-06	1.20557e-06	1.21584e-06	1.25769e-06	8.15511e-08	1.25769e-06	8.15511e-08	6.98731e-17	***
Ser	E2	-2.58132e-08	-2.7611e-08	-2.79599e-08	-2.7128e-08	1.15197e-09	-2.7128e-08	1.15197e-09	1.08848e-13	***
Ser	H2	-1.9031e-08	-2.13614e-08	-2.17702e-08	-2.07209e-08	1.47764e-09	-2.07209e-08	1.47764e-09	1.08848e-13	***
Ser	B7	-1.48103e-08	-1.57333e-08	-1.96777e-08	-1.67405e-08	2.58529e-09	-1.67405e-08	2.58529e-09	1.08848e-13	***
Ser	A2	-1.89097e-08	-2.05915e-08	-2.11734e-08	-2.02249e-08	1.17553e-09	-2.02249e-08	1.17553e-09	1.08848e-13	***
Ser	A1	-3.27361e-08	-3.29327e-08	-3.48987e-08	-3.35225e-08	1.19584e-09	-3.35225e-08	1.19584e-09	1.08848e-13	***
Ser	D10	-2.28473e-08	-2.48727e-08	-2.46695e-08	-2.41298e-08	1.11533e-09	-2.41298e-08	1.11533e-09	1.08848e-13	***
Ser	F1	-2.41943e-08	-2.52772e-08	-2.60163e-08	-2.51626e-08	9.16379e-10	-2.51626e-08	9.16379e-10	1.08848e-13	***
Ser	A6	-2.0774e-08	-2.16481e-08	-2.442e-08	-2.22807e-08	1.90356e-09	-2.22807e-08	1.90356e-09	1.08848e-13	***
Ser	A3	-4.10027e-08	-3.81287e-08	-4.07647e-08	-3.99654e-08	1.59506e-09	-3.99654e-08	1.59506e-09	1.08848e-13	***
Ser	C8	-1.88764e-08	-1.86847e-08	-2.12185e-08	-1.95932e-08	1.41081e-09	-1.95932e-08	1.41081e-09	1.08848e-13	***
Ser	H1	-2.55259e-08	-2.96513e-08	-2.90517e-08	-2.80763e-08	2.229e-09	-2.80763e-08	2.229e-09	1.08848e-13	***
Ser	C9	-2.83829e-08	-3.18128e-08	-3.21488e-08	-3.07815e-08	2.08405e-09	-3.07815e-08	2.08405e-09	1.08848e-13	***

## Sheet: intracellular set II
Name	Condition	Rep1	Rep2	Rep3	Av	Std	Norm_Av	Norm_Std	ANOVA	Sig		back to index
3PG	E2	242.163	259.237	211.41	237.603	24.2374	1	0.102008	4.81288e-11	***
3PG	H2	105.32	121.48	109.753	112.184	8.34976	0.47215	0.0351416	4.81288e-11	***
3PG	B7	83.8909	110.035	90.5102	94.8121	13.5927	0.399035	0.0572074	4.81288e-11	***
3PG	A2	98.9785	135.703	129.243	121.308	19.6059	0.510549	0.0825154	4.81288e-11	***
3PG	A1	101.09	94.9063	68.2878	88.0946	17.4295	0.370763	0.0733556	4.81288e-11	***
3PG	D10	113.656	123.135	122.362	119.718	5.26385	0.503856	0.0221539	4.81288e-11	***
3PG	F1	167.51	177.141	149.349	164.667	14.1125	0.693032	0.059395	4.81288e-11	***
3PG	A6	130.211	122.761	124.734	125.902	3.8597	0.529883	0.0162443	4.81288e-11	***
3PG	A3	232.011	215.58	171.04	206.21	31.5472	0.867876	0.132773	4.81288e-11	***
3PG	C8	141.772	135.003	125.755	134.177	8.04043	0.564709	0.0338397	4.81288e-11	***
3PG	H1	32.5272	12.9292	14.164	19.8735	10.9758	0.0836415	0.0461939	4.81288e-11	***
3PG	C9	175.562	164.743	114.01	151.438	32.8622	0.637357	0.138307	4.81288e-11	***
a-KG	E2	243.562	395.835	467.468	368.955	114.348	1	0.309923	2.61334e-08	***
a-KG	H2	262.039	372.917	196.199	277.052	89.3105	0.750909	0.242063	2.61334e-08	***
a-KG	B7	777.067	629.966	591.965	666.332	97.7631	1.806	0.264973	2.61334e-08	***
a-KG	A2	370.242	425.604	405.53	400.459	28.0272	1.08539	0.0759638	2.61334e-08	***
a-KG	A1	844.348	731.087	548.92	708.118	149.047	1.91925	0.403972	2.61334e-08	***
a-KG	D10	1045.96	1369.93	970.964	1128.95	212.034	3.05986	0.574687	2.61334e-08	***
a-KG	F1	980.618	1150.5	849.173	993.431	151.073	2.69255	0.409461	2.61334e-08	***
a-KG	A6	883.625	879.955	782.558	848.713	57.3209	2.30031	0.15536	2.61334e-08	***
a-KG	A3	1438.38	1170.26	975.895	1194.85	232.222	3.23846	0.629403	2.61334e-08	***
a-KG	C8	779.988	869.038	937.594	862.207	79.0247	2.33689	0.214185	2.61334e-08	***
a-KG	H1	597.25	370.485	284.476	417.404	161.579	1.13131	0.437937	2.61334e-08	***
a-KG	C9	753.01	891.409	742.511	795.643	83.1014	2.15648	0.225234	2.61334e-08	***
Aconitate	E2	690.145	784.3	709.873	728.106	49.655	1	0.0681975	3.07615e-10	***
Aconitate	H2	359.202	405.823	318.91	361.312	43.495	0.496235	0.0597371	3.07615e-10	***
Aconitate	B7	747.529	886.362	685.838	773.243	102.706	1.06199	0.141059	3.07615e-10	***
Aconitate	A2	425.724	569.045	453.783	482.851	75.9534	0.66316	0.104316	3.07615e-10	***
Aconitate	A1	850.181	628.108	503.511	660.6	175.605	0.907285	0.24118	3.07615e-10	***
Aconitate	D10	469.608	482.677	415.761	456.015	35.4682	0.626304	0.048713	3.07615e-10	***
Aconitate	F1	660.081	591.992	543.796	598.623	58.4251	0.822165	0.0802426	3.07615e-10	***
Aconitate	A6	722.705	683.286	691.79	699.26	20.7445	0.960382	0.028491	3.07615e-10	***
Aconitate	A3	847.54	860.908	713.195	807.215	81.6972	1.10865	0.112205	3.07615e-10	***
Aconitate	C8	514.474	540.971	561.45	538.965	23.5524	0.740229	0.0323475	3.07615e-10	***
Aconitate	H1	74.5959	43.3669	27.6827	48.5485	23.882	0.0666778	0.0328001	3.07615e-10	***
Aconitate	C9	551.73	551.975	462.572	522.092	51.5465	0.717055	0.0707953	3.07615e-10	***
ADP	E2	381.266	401.375	303.932	362.191	51.446	1	0.142041	1.25679e-07	***
ADP	H2	393.813	411.482	323.431	376.242	46.5812	1.0388	0.12861	1.25679e-07	***
ADP	B7	448.803	349.512	384.088	394.134	50.4022	1.08819	0.139159	1.25679e-07	***
ADP	A2	474.539	389.28	351.997	405.272	62.8166	1.11895	0.173435	1.25679e-07	***
ADP	A1	435.298	390.377	268.28	364.652	86.43	1.00679	0.238631	1.25679e-07	***
ADP	D10	569.332	602.39	373.811	515.178	123.538	1.42239	0.341086	1.25679e-07	***
ADP	F1	590.048	565.77	510.37	555.396	40.8396	1.53343	0.112757	1.25679e-07	***
ADP	A6	354.171	319.554	401.829	358.518	41.3095	0.989859	0.114054	1.25679e-07	***
ADP	A3	775.256	749.254	579.049	701.186	106.57	1.93596	0.294237	1.25679e-07	***
ADP	C8	410.075	410.795	460.556	427.142	28.9395	1.17933	0.0799012	1.25679e-07	***
ADP	H1	80.4543	37.8175	28.5993	48.957	27.6641	0.135169	0.0763797	1.25679e-07	***
ADP	C9	460.116	493.551	278.568	410.745	115.683	1.13406	0.319398	1.25679e-07	***
Ala	E2	8575.07	9220.94	6944.16	8246.72	1173.37	1	0.142283	8.30255e-06	***
Ala	H2	12769.4	12292.2	6519.17	10526.9	3479.01	1.2765	0.421866	8.30255e-06	***
Ala	B7	4145.79	4958.47	3474.73	4192.99	742.997	0.508444	0.0900961	8.30255e-06	***
Ala	A2	12211	13516.8	8627.25	11451.7	2531.64	1.38863	0.306988	8.30255e-06	***
Ala	A1	10265.7	8231.72	5666.75	8054.72	2304.58	0.976718	0.279454	8.30255e-06	***
Ala	D10	12639.3	13634.6	8226.68	11500.2	2878.29	1.39452	0.349023	8.30255e-06	***
Ala	F1	21170.2	21630	12580.9	18460.4	5096.98	2.23851	0.618061	8.30255e-06	***
Ala	A6	13615.4	14597.7	12150	13454.4	1231.79	1.63148	0.149367	8.30255e-06	***
Ala	A3	18132.5	12506	9686.43	13441.7	4300.09	1.62994	0.521431	8.30255e-06	***
Ala	C8	7776.35	8328.53	6810.47	7638.45	768.367	0.926241	0.0931725	8.30255e-06	***
Ala	H1	1941.49	1396.91	751.861	1363.42	595.521	0.165329	0.072213	8.30255e-06	***
Ala	C9	11901.9	10324.8	7275.93	9834.21	2351.7	1.1925	0.285168	8.30255e-06	***
AMP	E2	55.3736	74.9062	44.895	58.3916	15.2315	1	0.260851	6.27686e-08	***
AMP	H2	67.0611	71.6393	61.331	66.6771	5.16488	1.1419	0.0884524	6.27686e-08	***
AMP	B7	66.9916	68.9622	52.2404	62.7314	9.13874	1.07432	0.156508	6.27686e-08	***
AMP	A2	47.2594	50.9002	57.6284	51.9293	5.26054	0.889328	0.0900906	6.27686e-08	***
AMP	A1	75.3604	52.9237	38.7458	55.6767	18.4619	0.953504	0.316174	6.27686e-08	***
AMP	D10	95.2078	97.289	49.5214	80.6727	26.9979	1.38158	0.46236	6.27686e-08	***
AMP	F1	77.5787	91.156	66.4514	78.3954	12.3725	1.34258	0.211888	6.27686e-08	***
AMP	A6	59.2435	50.3226	59.0299	56.1987	5.08996	0.962444	0.0871693	6.27686e-08	***
AMP	A3	206.504	145.722	147.887	166.704	34.4846	2.85493	0.590575	6.27686e-08	***
AMP	C8	87.6456	71.9782	83.045	80.8896	8.05301	1.38529	0.137914	6.27686e-08	***
AMP	H1	14.3139	10.2385	9.86345	11.472	2.46835	0.196466	0.0422723	6.27686e-08	***
AMP	C9	67.9381	85.5272	47.0776	66.8476	19.248	1.14482	0.329635	6.27686e-08	***
Arg-Succ	E2	7.01986	8.57757	8.51992	8.03912	0.883168	1	0.109859	4.93734e-15	***
Arg-Succ	H2	3.03493	3.63615	3.01797	3.22968	0.352112	0.401746	0.0437998	4.93734e-15	***
Arg-Succ	B7	1.8104	1.03308	1.42513	1.42287	0.388663	0.176993	0.0483465	4.93734e-15	***
Arg-Succ	A2	4.10116	5.21119	4.36954	4.56063	0.579161	0.567305	0.0720429	4.93734e-15	***
Arg-Succ	A1	2.14244	2.04069	1.84992	2.01102	0.148502	0.250154	0.0184724	4.93734e-15	***
Arg-Succ	D10	2.01354	1.9099	1.80834	1.91059	0.102601	0.237662	0.0127627	4.93734e-15	***
Arg-Succ	F1	2.06173	2.49334	1.95207	2.16905	0.286146	0.269812	0.0355943	4.93734e-15	***
Arg-Succ	A6	4.72742	4.39765	4.07979	4.40162	0.323833	0.547525	0.0402822	4.93734e-15	***
Arg-Succ	A3	3.89265	3.4369	3.38212	3.57056	0.280279	0.444148	0.0348645	4.93734e-15	***
Arg-Succ	C8	2.00198	1.93385	2.20559	2.04714	0.141389	0.254648	0.0175876	4.93734e-15	***
Arg-Succ	H1	1.09154	0.770794	0.479316	0.780552	0.306231	0.0970942	0.0380926	4.93734e-15	***
Arg-Succ	C9	6.4432	6.06715	4.898	5.80278	0.80581	0.721819	0.100236	4.93734e-15	***
Asn	E2	1076.32	1172.55	1208.44	1152.44	68.3199	1	0.059283	6.00335e-05	***
Asn	H2	1292.58	1458.5	797.922	1183	343.652	1.02652	0.298196	6.00335e-05	***
Asn	B7	1141.06	1311.36	1018.17	1156.86	147.237	1.00384	0.127761	6.00335e-05	***
Asn	A2	361.422	1463.19	1096.39	973.667	561.042	0.844878	0.486832	6.00335e-05	***
Asn	A1	1314.51	1151.26	768.717	1078.16	280.143	0.935551	0.243088	6.00335e-05	***
Asn	D10	1593.37	1676.17	1050.62	1440.05	339.791	1.24957	0.294846	6.00335e-05	***
Asn	F1	1258.26	1294.82	856.659	1136.58	243.107	0.986242	0.21095	6.00335e-05	***
Asn	A6	1310.71	1494	1384.19	1396.3	92.2439	1.21161	0.0800426	6.00335e-05	***
Asn	A3	2145.8	1554.71	1177.52	1626.01	488.065	1.41093	0.423508	6.00335e-05	***
Asn	C8	203.202	297.134	258.244	252.86	47.1968	0.219414	0.040954	6.00335e-05	***
Asn	H1	316.299	203.017	118.224	212.514	99.3782	0.184404	0.0862332	6.00335e-05	***
Asn	C9	1083.95	958.87	757.244	933.354	164.84	0.809897	0.143036	6.00335e-05	***
Asp	E2	3824.6	4319.67	5026.67	4390.31	604.14	1	0.137607	2.0355e-11	***
Asp	H2	4313.46	5192.4	4909.35	4805.07	448.657	1.09447	0.102192	2.0355e-11	***
Asp	B7	3302.72	4076.98	3854.81	3744.84	398.671	0.852977	0.0908068	2.0355e-11	***
Asp	A2	2495.62	3571.2	3352.46	3139.76	568.461	0.715157	0.129481	2.0355e-11	***
Asp	A1	3395.48	3135.54	2822.77	3117.93	286.762	0.710184	0.0653171	2.0355e-11	***
Asp	D10	5084.27	6574.27	5572.55	5743.69	759.6	1.30826	0.173017	2.0355e-11	***
Asp	F1	4814.11	5997.02	5231.38	5347.5	599.945	1.21802	0.136652	2.0355e-11	***
Asp	A6	3551.28	3843.74	4045.32	3813.45	248.413	0.868604	0.056582	2.0355e-11	***
Asp	A3	5186.21	4352.56	4517.75	4685.51	441.414	1.06724	0.100543	2.0355e-11	***
Asp	C8	3449.9	3727.1	3998.11	3725.04	274.108	0.848467	0.0624347	2.0355e-11	***
Asp	H1	832.908	604.351	534.067	657.109	156.25	0.149672	0.0355897	2.0355e-11	***
Asp	C9	6532.95	6374.33	5821.65	6242.98	373.398	1.42199	0.0850504	2.0355e-11	***
ATP	E2	3385.91	3327.23	3306.54	3339.89	41.1726	1	0.0123275	2.08603e-10	***
ATP	H2	3112.84	3081.83	2359.73	2851.47	426.138	0.85376	0.12759	2.08603e-10	***
ATP	B7	3803.89	3514.15	3456.83	3591.62	186.047	1.07537	0.0557043	2.08603e-10	***
ATP	A2	3423.84	3543.32	3016.4	3327.85	276.26	0.996396	0.0827152	2.08603e-10	***
ATP	A1	3214.11	2928.88	2281.08	2808.02	478.111	0.840753	0.143152	2.08603e-10	***
ATP	D10	4436.01	5073.53	4241.2	4583.58	435.341	1.37237	0.130346	2.08603e-10	***
ATP	F1	3676.04	3934.18	3654.5	3754.91	155.626	1.12426	0.0465962	2.08603e-10	***
ATP	A6	3543.99	3307.15	3436.89	3429.35	118.602	1.02678	0.0355108	2.08603e-10	***
ATP	A3	4678.99	4167.08	3641.34	4162.47	518.841	1.24629	0.155347	2.08603e-10	***
ATP	C8	2381.39	2358.29	2517.53	2419.07	86.0472	0.724296	0.0257635	2.08603e-10	***
ATP	H1	961.992	546.441	433.604	647.345	278.271	0.193822	0.0833174	2.08603e-10	***
ATP	C9	3965.18	3394.07	2803.02	3387.42	581.109	1.01423	0.17399	2.08603e-10	***
Cit	E2	12377.5	14968.7	13575.5	13640.5	1296.82	1	0.095071	4.042e-09	***
Cit	H2	8812.3	9757.37	7552.58	8707.42	1106.13	0.638349	0.0810914	4.042e-09	***
Cit	B7	14907	16206.6	13662.5	14925.4	1272.16	1.09419	0.093263	4.042e-09	***
Cit	A2	8483.54	11531.8	9300	9771.78	1577.94	0.716378	0.11568	4.042e-09	***
Cit	A1	13839.9	10892.3	8219.35	10983.8	2811.4	0.805236	0.206106	4.042e-09	***
Cit	D10	10410.8	10251.7	8210.51	9624.32	1226.98	0.705568	0.0899511	4.042e-09	***
Cit	F1	12346.6	12956.7	10676.3	11993.2	1180.56	0.879231	0.0865477	4.042e-09	***
Cit	A6	12668.8	12438.5	12504.5	12537.3	118.608	0.91912	0.00869523	4.042e-09	***
Cit	A3	19024.5	16988.3	13792.9	16601.9	2637.14	1.2171	0.193331	4.042e-09	***
Cit	C8	10843.5	10307.2	10433.2	10527.9	280.433	0.771813	0.0205588	4.042e-09	***
Cit	H1	2150.92	1119.44	740.088	1336.82	730.101	0.0980032	0.0535244	4.042e-09	***
Cit	C9	13634	13377.8	10448.6	12486.8	1769.79	0.915418	0.129745	4.042e-09	***
F1,6BP	E2	1063.71	1143.58	1178.07	1128.46	58.6607	1	0.0519831	1.13235e-16	***
F1,6BP	H2	1118.07	1149.17	992.689	1086.64	82.8388	0.962946	0.073409	1.13235e-16	***
F1,6BP	B7	194.988	190.311	198.887	194.729	4.29379	0.172562	0.00380501	1.13235e-16	***
F1,6BP	A2	183.875	231.512	205.576	206.988	23.8497	0.183425	0.0211348	1.13235e-16	***
F1,6BP	A1	372.595	309.553	282.023	321.39	46.4317	0.284805	0.0411462	1.13235e-16	***
F1,6BP	D10	283.835	293.206	241.937	272.993	27.2999	0.241917	0.0241922	1.13235e-16	***
F1,6BP	F1	1011.95	1120.07	1100.7	1077.57	57.6527	0.954907	0.0510899	1.13235e-16	***
F1,6BP	A6	1233.66	1241.04	1365.08	1279.93	73.8372	1.13423	0.0654321	1.13235e-16	***
F1,6BP	A3	2051.16	1994.01	1729.97	1925.05	171.343	1.70591	0.151838	1.13235e-16	***
F1,6BP	C8	651.581	685.718	791.519	709.606	72.9635	0.628829	0.0646578	1.13235e-16	***
F1,6BP	H1	426.334	217.624	176.471	273.476	133.968	0.242345	0.118718	1.13235e-16	***
F1,6BP	C9	2284.64	2234.85	1706.09	2075.19	320.621	1.83897	0.284123	1.13235e-16	***
Fum	E2	442.629	521.001	557.107	506.912	58.5248	1	0.115453	7.70954e-10	***
Fum	H2	362.945	430.182	334.617	375.915	49.085	0.741577	0.0968312	7.70954e-10	***
Fum	B7	373.606	422.645	355.7	383.984	34.6579	0.757495	0.0683706	7.70954e-10	***
Fum	A2	267.967	377.564	339.36	328.297	55.63	0.64764	0.109743	7.70954e-10	***
Fum	A1	422.741	329.2	251.404	334.448	85.7892	0.659775	0.169239	7.70954e-10	***
Fum	D10	332.271	371.072	281.44	328.261	44.9503	0.647569	0.0886747	7.70954e-10	***
Fum	F1	424.763	483.898	383.674	430.778	50.382	0.849807	0.09939	7.70954e-10	***
Fum	A6	652.938	695.586	723.316	690.613	35.4518	1.36239	0.0699367	7.70954e-10	***
Fum	A3	623.684	549.649	454.029	542.454	85.056	1.07011	0.167792	7.70954e-10	***
Fum	C8	351.731	374.718	372.425	366.291	12.6617	0.722593	0.024978	7.70954e-10	***
Fum	H1	287.633	197.315	165.118	216.689	63.5141	0.427468	0.125296	7.70954e-10	***
Fum	C9	727.355	768.74	654.161	716.752	58.0202	1.41396	0.114458	7.70954e-10	***
G3P	E2	99.8075	106.269	86.086	97.3875	10.3068	1	0.105833	6.94829e-16	***
G3P	H2	64.7043	69.2076	69.693	67.8683	2.7508	0.696889	0.0282459	6.94829e-16	***
G3P	B7	11.4116	19.3784	13.7173	14.8358	4.09949	0.152338	0.0420946	6.94829e-16	***
G3P	A2	28.2079	56.7267	48.1636	44.3661	14.6337	0.455562	0.150263	6.94829e-16	***
G3P	A1	54.8148	44.8737	35.8729	45.1871	9.47485	0.463993	0.0972902	6.94829e-16	***
G3P	D10	37.4469	39.2023	35.8189	37.4894	1.69209	0.38495	0.0173748	6.94829e-16	***
G3P	F1	153.82	148.936	141.536	148.097	6.18491	1.5207	0.0635083	6.94829e-16	***
G3P	A6	150.306	145.3	170.404	155.337	13.2866	1.59503	0.13643	6.94829e-16	***
G3P	A3	81.2419	86.306	63.1675	76.9052	12.1636	0.789682	0.124899	6.94829e-16	***
G3P	C8	61.4234	71.4908	74.987	69.3004	7.04209	0.711594	0.07231	6.94829e-16	***
G3P	H1	50.0639	30.2396	20.0805	33.4613	15.2491	0.34359	0.156582	6.94829e-16	***
G3P	C9	181.897	167.802	154.727	168.142	13.588	1.72653	0.139525	6.94829e-16	***
G6P-F6P	E2	193.417	203.372	204.227	200.339	6.00931	1	0.0299958	2.20189e-11	***
G6P-F6P	H2	185.297	207.66	145.336	179.431	31.5731	0.895639	0.157599	2.20189e-11	***
G6P-F6P	B7	97.5759	114.446	90.1591	100.727	12.4461	0.502784	0.0621254	2.20189e-11	***
G6P-F6P	A2	71.0866	97.2813	79.153	82.507	13.4156	0.411838	0.0669646	2.20189e-11	***
G6P-F6P	A1	113.06	72.8845	55.604	80.5163	29.4786	0.401901	0.147144	2.20189e-11	***
G6P-F6P	D10	98.7064	108.344	90.5597	99.2033	8.9024	0.495178	0.0444368	2.20189e-11	***
G6P-F6P	F1	216.665	228.781	201.909	215.785	13.4579	1.0771	0.0671758	2.20189e-11	***
G6P-F6P	A6	220.75	221.837	212.261	218.283	5.24363	1.08957	0.0261738	2.20189e-11	***
G6P-F6P	A3	307.077	247.558	200.341	251.659	53.4863	1.25617	0.266979	2.20189e-11	***
G6P-F6P	C8	180.966	185.976	188.015	184.985	3.62739	0.923364	0.0181063	2.20189e-11	***
G6P-F6P	H1	106.889	75.0931	62.7571	81.5798	22.77	0.40721	0.113658	2.20189e-11	***
G6P-F6P	C9	286.825	308.318	265.226	286.79	21.5461	1.43153	0.107548	2.20189e-11	***
Gln	E2	41431.1	45382.2	35923.4	40912.2	4750.7	1	0.116119	0.00709846	**
Gln	H2	29522.9	32394.8	16948.6	26288.7	8215.27	0.642564	0.200802	0.00709846	**
Gln	B7	36879.1	40120.1	29343.3	35447.5	5529.16	0.866428	0.135147	0.00709846	**
Gln	A2	26024.2	36508.1	23579.5	28703.9	6868.26	0.701598	0.167878	0.00709846	**
Gln	A1	45801.8	31765.4	21403.1	32990.1	12245.4	0.806363	0.299308	0.00709846	**
Gln	D10	45375.5	45104.5	26433.8	38971.3	10858.6	0.952558	0.265413	0.00709846	**
Gln	F1	29898.7	27382.7	17231.7	24837.7	6706.07	0.607097	0.163914	0.00709846	**
Gln	A6	38306.1	40081.8	32633.6	37007.2	3890.27	0.90455	0.0950881	0.00709846	**
Gln	A3	57340.4	36936.6	28080	40785.7	15005.1	0.996907	0.366764	0.00709846	**
Gln	C8	32252.5	34301.4	28837.9	31797.3	2760.04	0.777207	0.0674624	0.00709846	**
Gln	H1	16149.8	8559.35	5120.94	9943.36	5643.18	0.243041	0.137934	0.00709846	**
Gln	C9	45324.4	41326.8	26941.7	37864.3	9668.14	0.9255	0.236314	0.00709846	**
Glu	E2	24193.6	28544.3	30011.2	27583	3025.56	1	0.109689	3.87448e-11	***
Glu	H2	24064.2	29324.1	27021.1	26803.1	2636.75	0.971724	0.0955931	3.87448e-11	***
Glu	B7	25718.2	33181.4	29486.4	29462	3731.69	1.06812	0.135289	3.87448e-11	***
Glu	A2	15188.5	21427.4	18790.4	18468.8	3131.88	0.66957	0.113544	3.87448e-11	***
Glu	A1	31076	27944.8	24970.2	27997	3053.23	1.01501	0.110692	3.87448e-11	***
Glu	D10	32077.2	38357.3	33799	34744.5	3245.02	1.25963	0.117645	3.87448e-11	***
Glu	F1	23987	28816	24718.8	25840.6	2602.61	0.936829	0.0943555	3.87448e-11	***
Glu	A6	22454.7	24851.1	24815.3	24040.4	1373.36	0.871564	0.04979	3.87448e-11	***
Glu	A3	46619.9	41331	39772.7	42574.5	3588.97	1.5435	0.130115	3.87448e-11	***
Glu	C8	17102	18858.3	20016.3	18658.9	1467.36	0.676462	0.0531981	3.87448e-11	***
Glu	H1	11374.9	7468.26	6223.67	8355.59	2687.78	0.302925	0.0974433	3.87448e-11	***
Glu	C9	33272.2	33531.6	29819.9	32207.9	2072.12	1.16767	0.0751229	3.87448e-11	***
Gly	E2	2866.98	2976.22	2794.5	2879.24	91.4748	1	0.0317705	9.57189e-11	***
Gly	H2	3853.41	4111.79	2591.66	3518.95	813.385	1.22218	0.2825	9.57189e-11	***
Gly	B7	4702.84	5380.5	5160.42	5081.25	345.694	1.76479	0.120065	9.57189e-11	***
Gly	A2	4286.22	5761.83	4586.57	4878.21	779.838	1.69427	0.270849	9.57189e-11	***
Gly	A1	4279.36	3870.33	2972.57	3707.42	668.452	1.28764	0.232163	9.57189e-11	***
Gly	D10	7882.23	9515.44	6705.06	8034.24	1411.34	2.79041	0.49018	9.57189e-11	***
Gly	F1	3874.81	4640.28	3274.33	3929.81	684.63	1.36488	0.237782	9.57189e-11	***
Gly	A6	3433.39	3933.65	3961.89	3776.31	297.312	1.31157	0.103261	9.57189e-11	***
Gly	A3	3757.46	3061.19	2494.51	3104.39	632.581	1.0782	0.219704	9.57189e-11	***
Gly	C8	2162.95	2550.5	2628.43	2447.29	249.313	0.84998	0.0865901	9.57189e-11	***
Gly	H1	553.437	391.271	282.322	409.01	136.425	0.142055	0.0473824	9.57189e-11	***
Gly	C9	1860.6	1589.15	1284.92	1578.22	287.997	0.548139	0.100025	9.57189e-11	***
Lac	E2	9672.5	11667.1	11224.6	10854.7	1047.48	1	0.0964998	1.83645e-08	***
Lac	H2	12428.3	14575	10562.4	12521.9	2007.93	1.15359	0.184982	1.83645e-08	***
Lac	B7	7515.17	7759.16	8786.43	8020.25	674.648	0.738872	0.0621525	1.83645e-08	***
Lac	A2	6896.61	15308.8	16025.5	12743.6	5076.34	1.17402	0.467662	1.83645e-08	***
Lac	A1	16243.7	11759	9460.24	12487.6	3449.93	1.15043	0.317827	1.83645e-08	***
Lac	D10	14157	15839.1	14171.6	14722.6	966.999	1.35633	0.0890855	1.83645e-08	***
Lac	F1	28661.9	34325.5	26116	29701.1	4202.22	2.73624	0.387133	1.83645e-08	***
Lac	A6	19810	26992.9	25090.7	23964.6	3721.51	2.20775	0.342847	1.83645e-08	***
Lac	A3	30755.2	26472.3	22115.2	26447.6	4320.04	2.43651	0.397987	1.83645e-08	***
Lac	C8	21905.6	24977.4	30904.7	25929.2	4574.43	2.38875	0.421423	1.83645e-08	***
Lac	H1	10147.7	6987.71	5174.19	7436.55	2516.97	0.685098	0.231878	1.83645e-08	***
Lac	C9	16083.8	23448.8	21204.2	20245.6	3774.94	1.86514	0.347769	1.83645e-08	***
Mal	E2	4457.24	5257.9	5761.89	5159.01	657.925	1	0.127529	5.7409e-10	***
Mal	H2	3579.16	4214.7	3291.88	3695.25	472.233	0.716271	0.0915356	5.7409e-10	***
Mal	B7	2751.97	2970.89	2513.58	2745.48	228.724	0.532172	0.0443348	5.7409e-10	***
Mal	A2	2643.01	3677.84	3387.46	3236.1	533.763	0.627272	0.103462	5.7409e-10	***
Mal	A1	3944.38	3131.1	2388.21	3154.56	778.351	0.611467	0.150872	5.7409e-10	***
Mal	D10	3297.71	3767.86	2748.16	3271.24	510.361	0.634083	0.0989262	5.7409e-10	***
Mal	F1	4141.93	4766.29	3681.69	4196.64	544.367	0.813457	0.105518	5.7409e-10	***
Mal	A6	5933.04	6536.3	6739.62	6402.99	419.49	1.24113	0.0813121	5.7409e-10	***
Mal	A3	6092.45	5487.3	4425.88	5335.21	843.629	1.03415	0.163525	5.7409e-10	***
Mal	C8	3285.97	3524.51	3522.87	3444.45	137.249	0.667657	0.0266037	5.7409e-10	***
Mal	H1	2848.15	2119.93	1796.6	2254.89	538.612	0.437078	0.104402	5.7409e-10	***
Mal	C9	7309.51	7390.91	6442.18	7047.53	525.83	1.36606	0.101925	5.7409e-10	***
P-Ser	E2	483.162	628.318	640.598	584.026	87.5664	1	0.149936	1.32383e-10	***
P-Ser	H2	538.869	676.882	621.342	612.365	69.4429	1.04852	0.118904	1.32383e-10	***
P-Ser	B7	646.924	802.631	719.508	723.021	77.9128	1.23799	0.133406	1.32383e-10	***
P-Ser	A2	395.658	562.781	501.164	486.534	84.5162	0.83307	0.144713	1.32383e-10	***
P-Ser	A1	737.811	698.498	603.495	679.935	69.0558	1.16422	0.118241	1.32383e-10	***
P-Ser	D10	788.214	943.943	833.591	855.249	80.0918	1.4644	0.137137	1.32383e-10	***
P-Ser	F1	627.197	784.981	653.964	688.714	84.4375	1.17925	0.144578	1.32383e-10	***
P-Ser	A6	599.004	702.403	683.023	661.476	54.9635	1.13262	0.0941115	1.32383e-10	***
P-Ser	A3	1088.74	982.746	959.323	1010.27	68.9564	1.72983	0.118071	1.32383e-10	***
P-Ser	C8	448.857	501.897	517.074	489.276	35.8167	0.837765	0.0613273	1.32383e-10	***
P-Ser	H1	258.901	151.662	116.234	175.599	74.2843	0.30067	0.127194	1.32383e-10	***
P-Ser	C9	783.131	829.983	726.706	779.94	51.7121	1.33545	0.0885442	1.32383e-10	***
PEP	E2	45.2626	65.3201	18.2885	42.957	23.6004	1	0.549396	0.00168997	**
PEP	H2	10.1921	15.785	15.2717	13.7496	3.09156	0.320077	0.0719686	0.00168997	**
PEP	B7	11.746	29.8451	18.9155	20.1688	9.11439	0.469512	0.212175	0.00168997	**
PEP	A2	13.1618	23.2765	19.9669	18.8017	5.15702	0.437687	0.120051	0.00168997	**
PEP	A1	22.6133	21.5843	15.1657	19.7877	4.03574	0.46064	0.0939482	0.00168997	**
PEP	D10	12.0439	13.6601	15.66	13.788	1.81144	0.320971	0.0421688	0.00168997	**
PEP	F1	6.86194	12.6077	8.46676	9.31213	2.96469	0.216778	0.0690153	0.00168997	**
PEP	A6	20.1956	18.5518	19.5434	19.4303	0.827741	0.452318	0.019269	0.00168997	**
PEP	A3	13.4849	17.039	9.3832	13.3023	3.83114	0.309666	0.0891854	0.00168997	**
PEP	C8	13.479	17.3884	16.2843	15.7172	2.01542	0.365883	0.0469172	0.00168997	**
PEP	H1	4.22637	1.69741	2.26235	2.72871	1.32742	0.0635218	0.030901	0.00168997	**
PEP	C9	18.9782	23.0171	8.08336	16.6929	7.7247	0.388595	0.179824	0.00168997	**
Pro	E2	32368.4	38088.5	25621.4	32026.1	6240.6	1	0.19486	4.97544e-05	***
Pro	H2	99575.4	111720	54268.4	88521.2	30278.9	2.76403	0.945445	4.97544e-05	***
Pro	B7	24568.1	28184.4	17480.9	23411.2	5444.73	0.731002	0.170009	4.97544e-05	***
Pro	A2	65056.7	70054.5	39371	58160.7	16463.2	1.81604	0.514054	4.97544e-05	***
Pro	A1	46727.5	35013.9	24152.3	35297.9	11290.3	1.10216	0.352533	4.97544e-05	***
Pro	D10	84803	83319.7	49976.4	72699.7	19692.9	2.27001	0.614901	4.97544e-05	***
Pro	F1	49044.7	44685.5	29305.9	41012	10369.5	1.28058	0.323782	4.97544e-05	***
Pro	A6	59061.4	61825.4	44806	55230.9	9133.42	1.72456	0.285187	4.97544e-05	***
Pro	A3	75649.1	47748.5	39780.3	54392.6	18834.9	1.69838	0.58811	4.97544e-05	***
Pro	C8	39125.8	38808.9	26203.8	34712.8	7370.74	1.08389	0.230148	4.97544e-05	***
Pro	H1	11810.1	7952.31	4179.12	7980.52	3815.58	0.249188	0.11914	4.97544e-05	***
Pro	C9	63943	57681.9	37933.9	53186.3	13574.9	1.66072	0.423869	4.97544e-05	***
Pyr	E2	155.367	170.047	99.0626	141.492	37.4709	1	0.264827	0.00292691	**
Pyr	H2	98.2688	102.056	60.4578	86.9275	23.0015	0.614364	0.162564	0.00292691	**
Pyr	B7	198.652	196.956	111.942	169.183	49.5794	1.19571	0.350405	0.00292691	**
Pyr	A2	75.5099	85.0598	51.8094	70.7931	17.1197	0.500333	0.120994	0.00292691	**
Pyr	A1	240.132	95.8013	87.8913	141.275	85.7042	0.998466	0.605718	0.00292691	**
Pyr	D10	112.427	88.0821	70.8192	90.4427	20.9041	0.639208	0.14774	0.00292691	**
Pyr	F1	104.556	86.3775	56.2933	82.4089	24.3748	0.582428	0.17227	0.00292691	**
Pyr	A6	143.708	100.63	55.3382	99.8921	44.1895	0.705991	0.312311	0.00292691	**
Pyr	A3	246.155	145.189	124.875	172.073	64.9557	1.21613	0.459077	0.00292691	**
Pyr	C8	372.48	238.069	177.852	262.801	99.643	1.85735	0.704231	0.00292691	**
Pyr	H1	91.8545	39.0184	30.2783	53.717	33.3158	0.379647	0.235461	0.00292691	**
Pyr	C9	205.181	185.383	108.304	166.289	51.1833	1.17526	0.36174	0.00292691	**
R5P	E2	10.0708	11.4204	33.2363	18.2425	13.0025	1	0.712762	4.0895e-07	***
R5P	H2	13.8414	15.0829	11.7955	13.5733	1.66004	0.744049	0.0909987	4.0895e-07	***
R5P	B7	0.674916	0.511012	0.4251	0.537009	0.126921	0.0294373	0.00695743	4.0895e-07	***
R5P	A2	3.11939	5.13681	5.01443	4.42354	1.13109	0.242486	0.062003	4.0895e-07	***
R5P	A1	3.66758	1.87884	1.71802	2.42148	1.08215	0.132739	0.0593203	4.0895e-07	***
R5P	D10	3.77293	3.58299	3.4869	3.61427	0.145558	0.198124	0.00797906	4.0895e-07	***
R5P	F1	7.7924	8.66301	6.40221	7.61921	1.1403	0.417663	0.0625082	4.0895e-07	***
R5P	A6	24.9887	25.5143	22.7422	24.4151	1.47242	1.33836	0.0807136	4.0895e-07	***
R5P	A3	14.1456	10.5013	8.6195	11.0888	2.80948	0.607856	0.154008	4.0895e-07	***
R5P	C8	10.7253	10.3309	13.2327	11.4296	1.57388	0.62654	0.0862755	4.0895e-07	***
R5P	H1	27.4557	16.3463	12.6423	18.8148	7.70902	1.03137	0.422586	4.0895e-07	***
R5P	C9	38.068	25.6246	42.9634	35.552	8.93903	1.94886	0.490012	4.0895e-07	***
Rib	E2	0.799039	1.48346	0.674036	0.985512	0.435742	1	0.442148	1.78885e-08	***
Rib	H2	1.75156	2.47173	1.14439	1.78923	0.664472	1.81553	0.674241	1.78885e-08	***
Rib	B7	1.76553	1.98841	1.50716	1.7537	0.240841	1.77948	0.244382	1.78885e-08	***
Rib	A2	0.90373	1.44393	0.72365	1.02377	0.374842	1.03882	0.380352	1.78885e-08	***
Rib	A1	1.57751	0.657833	0.515221	0.916855	0.576571	0.930334	0.585047	1.78885e-08	***
Rib	D10	0.790716	0.853152	0.509599	0.717822	0.183009	0.728375	0.185699	1.78885e-08	***
Rib	F1	10.0336	9.81729	6.74663	8.86586	1.83849	8.99619	1.86552	1.78885e-08	***
Rib	A6	7.54559	6.85394	4.25019	6.21658	1.7377	6.30796	1.76324	1.78885e-08	***
Rib	A3	11.6735	8.65008	5.58409	8.63588	3.04471	8.76283	3.08947	1.78885e-08	***
Rib	C8	6.25287	4.46319	3.44196	4.71934	1.42285	4.78872	1.44377	1.78885e-08	***
Rib	H1	2.27338	1.12916	0.695525	1.36602	0.815157	1.3861	0.82714	1.78885e-08	***
Rib	C9	3.86752	4.07391	2.12879	3.35674	1.06843	3.40609	1.08414	1.78885e-08	***
S7P	E2	22.2227	25.3114	26.78	24.7714	2.32613	1	0.0939042	4.30312e-12	***
S7P	H2	23.9066	24.9278	19.206	22.6801	3.05173	0.915578	0.123196	4.30312e-12	***
S7P	B7	4.90033	4.53282	3.14176	4.19164	0.9276	0.169213	0.0374465	4.30312e-12	***
S7P	A2	8.90165	14.915	10.6244	11.4804	3.09671	0.463454	0.125012	4.30312e-12	***
S7P	A1	14.3189	11.6745	9.62717	11.8735	2.35221	0.479326	0.0949568	4.30312e-12	***
S7P	D10	10.5114	10.3045	8.46932	9.76176	1.12406	0.394074	0.0453773	4.30312e-12	***
S7P	F1	28.1268	29.8715	20.6321	26.2101	4.90886	1.05808	0.198167	4.30312e-12	***
S7P	A6	38.0216	40.4101	35.1422	37.858	2.63777	1.5283	0.106485	4.30312e-12	***
S7P	A3	24.3063	21.6324	15.2041	20.3809	4.67841	0.822762	0.188864	4.30312e-12	***
S7P	C8	32.0593	32.5512	31.5371	32.0492	0.507153	1.2938	0.0204733	4.30312e-12	***
S7P	H1	15.9584	9.13763	7.23993	10.7787	4.58506	0.435126	0.185095	4.30312e-12	***
S7P	C9	36.1714	40.1065	31.131	35.8029	4.49908	1.44534	0.181624	4.30312e-12	***
Ser	E2	877.008	919.645	929.372	908.675	27.8522	1	0.0306515	7.68446e-10	***
Ser	H2	230.493	267.585	150.813	216.297	59.666	0.238036	0.0656626	7.68446e-10	***
Ser	B7	1494.57	1626.52	1393.33	1504.81	116.934	1.65605	0.128686	7.68446e-10	***
Ser	A2	467.739	1038.38	804.807	770.31	286.882	0.847729	0.315714	7.68446e-10	***
Ser	A1	1229.75	1006.95	674.485	970.394	279.429	1.06792	0.307513	7.68446e-10	***
Ser	D10	2064.82	2321.77	1376.13	1920.91	488.972	2.11396	0.538116	7.68446e-10	***
Ser	F1	603.112	649.419	424.631	559.054	118.694	0.615241	0.130623	7.68446e-10	***
Ser	A6	1018.01	1108.56	1028.99	1051.85	49.4132	1.15757	0.0543794	7.68446e-10	***
Ser	A3	390.207	263.722	210.572	288.167	92.2788	0.317129	0.101553	7.68446e-10	***
Ser	C8	758.291	912.652	815.712	828.885	78.0192	0.912191	0.0858603	7.68446e-10	***
Ser	H1	389.348	187.221	124.721	233.763	138.317	0.257257	0.152218	7.68446e-10	***
Ser	C9	283.996	305.109	174.464	254.523	70.1322	0.280103	0.0771808	7.68446e-10	***
Succ	E2	391.858	546.203	462.424	466.828	77.2666	1	0.165514	2.28262e-10	***
Succ	H2	176.402	190.068	171.757	179.409	9.51864	0.384315	0.02039	2.28262e-10	***
Succ	B7	249.434	289.747	220.14	253.107	34.9487	0.542184	0.0748642	2.28262e-10	***
Succ	A2	287.09	360.134	229.831	292.352	65.3108	0.626251	0.139903	2.28262e-10	***
Succ	A1	139.767	102.293	67.9929	103.351	35.899	0.22139	0.0768997	2.28262e-10	***
Succ	D10	155.977	186.948	130.403	157.776	28.3154	0.337975	0.0606547	2.28262e-10	***
Succ	F1	101.893	110.293	79.1175	97.1012	16.1308	0.208002	0.0345539	2.28262e-10	***
Succ	A6	202.459	201.632	193.759	199.283	4.80173	0.426887	0.0102859	2.28262e-10	***
Succ	A3	190.191	172.12	126.678	162.997	32.7247	0.349158	0.0701	2.28262e-10	***
Succ	C8	136.291	138.831	134.209	136.444	2.31514	0.292278	0.00495929	2.28262e-10	***
Succ	H1	54.5261	31.1321	23.3754	36.3445	16.2163	0.0778541	0.0347372	2.28262e-10	***
Succ	C9	321.578	288.33	202.416	270.775	61.4898	0.58003	0.131718	2.28262e-10	***
UMP	E2	22.6452	35.7592	37.5968	32.0004	8.15377	1	0.254802	1.32974e-05	***
UMP	H2	32.4029	33.7626	37.2483	34.4713	2.49926	1.07721	0.078101	1.32974e-05	***
UMP	B7	23.9517	38.0598	24.8329	28.9481	7.90325	0.904618	0.246973	1.32974e-05	***
UMP	A2	5.12935	22.3789	26.2939	17.934	11.2606	0.560431	0.35189	1.32974e-05	***
UMP	A1	21.6823	24.9027	18.7153	21.7668	3.09459	0.680202	0.0967048	1.32974e-05	***
UMP	D10	36.2591	18.2238	23.8338	26.1056	9.22976	0.815789	0.288426	1.32974e-05	***
UMP	F1	29.7751	19.9026	18.24	22.6392	6.23546	0.707467	0.194855	1.32974e-05	***
UMP	A6	31.0467	20.9469	26.807	26.2669	5.07155	0.820829	0.158484	1.32974e-05	***
UMP	A3	23.1387	29.0466	21.0701	24.4185	4.13934	0.763067	0.129353	1.32974e-05	***
UMP	C8	13.7445	15.8853	16.5073	15.379	1.44931	0.480588	0.0452903	1.32974e-05	***
UMP	H1	8.12888	6.39059	5.02345	6.51431	1.5564	0.203569	0.048637	1.32974e-05	***
UMP	C9	41.9659	47.37	48.8439	46.0599	3.62135	1.43935	0.113166	1.32974e-05	***

## Sheet: intracellular isotopomers II
Name	Condition	Isotopomer	Rep1	Rep2	Rep3	X..Rep1	X..Rep2	X..Rep3	Av	Std	ANOVA	Sig	Iso		back to index
3PG	E2	M0	120.649	129.173	105.35	51.5025	51.5094	51.5134	51.5084	0.00551049	0.0001471	***	0
3PG	E2	M1	7.97224	10.241	7.57638	1.66616	2.339	1.96396	1.98971	0.33716	1.66773e-13	***	1
3PG	E2	M2	111.994	118.044	97.0545	46.7205	45.9854	46.3709	46.3589	0.367701	0.00384119	**	2
3PG	E2	M3	1.5472	1.77914	1.42904	0.638911	0.686298	0.675958	0.667055	0.0249163	1.41141e-05	***	3
3PG	H2	M0	53.2423	61.1389	55.4732	52.2585	52.0264	52.2488	52.1779	0.131281	0.0001471	***	0
3PG	H2	M1	3.63173	4.48708	4.19954	1.80088	2.05943	2.18773	2.01601	0.197044	1.66773e-13	***	1
3PG	H2	M2	47.7362	55.256	49.5784	45.7846	45.9416	45.6221	45.7828	0.159737	0.00384119	**	2
3PG	H2	M3	0.709877	0.597971	0.50216	0.674019	0.492238	0.457536	0.541264	0.116271	1.41141e-05	***	3
3PG	B7	M0	41.8208	54.5687	45.2713	51.5334	51.2653	51.7055	51.5014	0.22183	0.0001471	***	0
3PG	B7	M1	3.19412	4.54671	3.47232	2.19203	2.53273	2.21591	2.31356	0.190182	1.66773e-13	***	1
3PG	B7	M2	38.4749	49.9866	40.8309	46.3202	45.8727	45.5602	45.9177	0.382012	0.00384119	**	2
3PG	B7	M3	0.401101	0.933099	0.935722	0.478123	0.848001	1.03383	0.786651	0.282888	1.41141e-05	***	3
3PG	A2	M0	47.7216	65.1724	62.2196	49.8409	49.6462	49.7658	49.7509	0.0981747	0.0001471	***	0
3PG	A2	M1	5.68601	8.49247	6.83855	4.22844	4.7598	3.76732	4.25185	0.496655	1.66773e-13	***	1
3PG	A2	M2	44.661	60.2828	58.6897	45.5262	44.8075	45.828	45.3872	0.524208	0.00384119	**	2
3PG	A2	M3	0.909889	1.75511	1.49534	0.919279	1.29335	1.157	1.12321	0.189308	1.41141e-05	***	3
3PG	A1	M0	50.0663	46.0343	34.2938	51.1976	50.1415	51.9138	51.0843	0.891551	0.0001471	***	0
3PG	A1	M1	3.18299	3.45383	2.14542	1.52959	2.06594	1.49886	1.69813	0.318902	1.66773e-13	***	1
3PG	A1	M2	46.8768	44.5375	31.6052	46.849	47.3998	46.7594	47.0027	0.346769	0.00384119	**	2
3PG	A1	M3	0.963529	0.880693	0.243471	0.953143	0.927961	0.356537	0.74588	0.337417	1.41141e-05	***	3
3PG	D10	M0	59.0127	63.3787	61.0773	53.6741	53.2075	51.5992	52.8269	1.08851	0.0001471	***	0
3PG	D10	M1	4.03517	4.40132	4.11765	1.85851	1.89849	1.73763	1.83154	0.0837541	1.66773e-13	***	1
3PG	D10	M2	50.0389	54.5969	56.0215	44.4706	44.7855	46.2496	45.1686	0.949362	0.00384119	**	2
3PG	D10	M3	0.569192	0.758194	1.14586	0.500802	0.615742	0.936449	0.684331	0.225777	1.41141e-05	***	3
3PG	F1	M0	84.6717	89.5474	75.5022	52.2528	52.2571	52.2599	52.2566	0.00356739	0.0001471	***	0
3PG	F1	M1	5.01614	4.81491	4.56441	1.33718	1.05444	1.39999	1.26387	0.184069	1.66773e-13	***	1
3PG	F1	M2	76.8372	81.8285	68.1592	46.3463	46.6798	46.1096	46.3786	0.286473	0.00384119	**	2
3PG	F1	M3	0.984641	0.950216	1.12313	0.587811	0.536418	0.752015	0.625415	0.11261	1.41141e-05	***	3
3PG	A6	M0	65.6205	63.1871	64.2374	52.096	53.2084	53.2369	52.8471	0.650625	0.0001471	***	0
3PG	A6	M1	3.1652	3.51705	3.60992	0.766039	1.17317	1.202	1.04707	0.243806	1.66773e-13	***	1
3PG	A6	M2	61.1778	55.6454	56.6417	47.4848	45.8018	45.8837	46.3901	0.9489	0.00384119	**	2
3PG	A6	M3	0.247034	0.411235	0.245334	0.189719	0.334989	0.196685	0.240464	0.0819348	1.41141e-05	***	3
3PG	A3	M0	117.486	109.542	86.7018	52.3463	52.5273	52.4013	52.425	0.0927518	0.0001471	***	0
3PG	A3	M1	5.97844	6.23552	4.74939	0.906996	1.22374	1.10964	1.08013	0.160423	1.66773e-13	***	1
3PG	A3	M2	107.064	98.9218	78.4127	46.6348	46.3651	46.3255	46.4418	0.168288	0.00384119	**	2
3PG	A3	M3	1.48292	0.880105	1.17573	0.639158	0.40825	0.6874	0.578269	0.149203	1.41141e-05	***	3
3PG	C8	M0	71.3833	67.3977	62.6796	52.0496	51.6075	51.5243	51.7271	0.282338	0.0001471	***	0
3PG	C8	M1	4.32595	4.02612	3.20125	1.40196	1.34591	0.902269	1.21671	0.273753	1.66773e-13	***	1
3PG	C8	M2	65.3697	62.9798	59.3432	46.5863	47.1352	47.6899	47.1371	0.55179	0.00384119	**	2
3PG	C8	M3	0.693075	0.59943	0.530935	0.488866	0.444012	0.422198	0.451692	0.0339911	1.41141e-05	***	3
3PG	H1	M0	16.7635	6.62221	7.49323	53.2758	51.4552	54.1025	52.9445	1.3544	0.0001471	***	0
3PG	H1	M1	0.647342	0.0323113	0.168884	0.276572	0	0	0.0921905	0.159679	1.66773e-13	***	1
3PG	H1	M2	15.0783	6.27473	6.50191	46.8606	49.0664	46.41	47.4457	1.42153	0.00384119	**	2
3PG	H1	M3	0.0380349	NA	NA	0.116933	NA	NA	0.116933	NA	1.41141e-05	***	3
3PG	C9	M0	88.1744	81.7524	58.2646	51.9187	51.2984	52.8292	52.0154	0.769972	0.0001471	***	0
3PG	C9	M1	4.76099	4.49173	2.80455	1.05921	1.09464	0.771581	0.975143	0.177179	1.66773e-13	***	1
3PG	C9	M2	81.7781	78.141	52.7877	47.071	47.9308	46.7942	47.2653	0.592696	0.00384119	**	2
3PG	C9	M3	0.848031	0.358175	0.152914	0.483039	0.217414	0.134123	0.278192	0.182225	1.41141e-05	***	3
a-KG	E2	M0	172.574	282.015	343.271	74.883	75.2969	77.6074	75.9291	1.46815	8.53468e-27	***	0
a-KG	E2	M1	18.385	29.1141	32.3838	3.7713	3.5465	2.97245	3.43008	0.411949	2.22635e-20	***	1
a-KG	E2	M2	41.7016	66.8525	73.4564	17.5276	17.297	16.1072	16.9773	0.762278	2.82592e-25	***	2
a-KG	E2	M3	7.32104	10.8613	10.6323	3.00582	2.74389	2.27445	2.67472	0.370558	9.72129e-24	***	3
a-KG	E2	M4	3.49448	6.79206	7.69406	1.43474	1.71588	1.6459	1.59884	0.14636	5.12448e-24	***	4
a-KG	E2	M5	0.0865085	0.199918	0.0307819	0.035518	0.0505052	0.00658481	0.0308694	0.0223262	3.05921e-14	***	5
a-KG	H2	M0	191.613	269.981	143.88	77.2816	76.5138	77.5039	77.0998	0.519498	8.53468e-27	***	0
a-KG	H2	M1	17.2479	26.838	14.3206	2.62946	3.31407	3.36652	3.10335	0.411237	2.22635e-20	***	1
a-KG	H2	M2	42.8351	60.5773	31.2	16.7768	16.6406	16.2848	16.5674	0.254045	2.82592e-25	***	2
a-KG	H2	M3	5.96733	9.40519	4.26033	2.27727	2.52206	2.17144	2.32359	0.179843	9.72129e-24	***	3
a-KG	H2	M4	4.25186	5.99721	2.49549	1.6226	1.60819	1.27192	1.5009	0.198438	5.12448e-24	***	4
a-KG	H2	M5	0.124633	0.118237	0.0419975	0.0475627	0.0317059	0.0214056	0.0335581	0.0131766	3.05921e-14	***	5
a-KG	B7	M0	461.831	370.712	352.147	62.8121	62.1926	62.8705	62.6251	0.375666	8.53468e-27	***	0
a-KG	B7	M1	79.3404	65.4313	59.6207	7.21745	7.43575	7.0694	7.24086	0.184293	2.22635e-20	***	1
a-KG	B7	M2	160.564	131.473	123.118	21.0376	21.2421	21.1842	21.1546	0.105396	2.82592e-25	***	2
a-KG	B7	M3	43.8928	36.3486	33.9517	5.64853	5.76993	5.73543	5.71796	0.0625557	9.72129e-24	***	3
a-KG	B7	M4	28.2172	23.4544	21.4634	3.63125	3.72312	3.62578	3.66005	0.0546864	5.12448e-24	***	4
a-KG	B7	M5	3.22139	2.54614	1.66352	0.414558	0.404171	0.281017	0.366582	0.0742831	3.05921e-14	***	5
a-KG	A2	M0	229.925	263.79	249.641	65.6324	65.5043	65.0596	65.3988	0.300669	8.53468e-27	***	0
a-KG	A2	M1	33.3482	38.5777	37.4784	5.8048	5.87152	6.08162	5.91931	0.144469	2.22635e-20	***	1
a-KG	A2	M2	76.0994	87.2378	83.9855	20.987	20.9257	21.1363	21.0163	0.108323	2.82592e-25	***	2
a-KG	A2	M3	18.7558	21.2519	20.5997	5.06583	4.99335	5.0797	5.04629	0.0463726	9.72129e-24	***	3
a-KG	A2	M4	11.5022	13.6236	12.9206	3.10666	3.20099	3.18611	3.16459	0.0507175	5.12448e-24	***	4
a-KG	A2	M5	0.611917	1.12383	0.905016	0.165275	0.264055	0.223169	0.2175	0.0496337	3.05921e-14	***	5
a-KG	A1	M0	608.726	523.059	397.283	76.1936	75.6136	76.4909	76.0994	0.446175	8.53468e-27	***	0
a-KG	A1	M1	65.0316	56.9556	42.0851	3.85975	3.98421	3.80671	3.88356	0.0911127	2.22635e-20	***	1
a-KG	A1	M2	134.039	116.493	86.6578	16.2349	16.2909	16.1463	16.224	0.0728726	2.82592e-25	***	2
a-KG	A1	M3	21.9161	21.2092	14.1693	2.59563	2.90105	2.58131	2.69266	0.180609	9.72129e-24	***	3
a-KG	A1	M4	14.3134	12.9432	8.60072	1.69521	1.7704	1.56684	1.67748	0.102929	5.12448e-24	***	4
a-KG	A1	M5	0.322447	0.426787	0.123654	0.0381889	0.0583771	0.0225267	0.0396976	0.0179727	3.05921e-14	***	5
a-KG	D10	M0	673.511	873.622	617.571	68.0529	67.3976	67.2206	67.5571	0.438447	8.53468e-27	***	0
a-KG	D10	M1	91.7229	120.238	86.6895	5.42301	5.4671	5.63494	5.50835	0.111822	2.22635e-20	***	1
a-KG	D10	M2	199.973	267.497	188.479	19.5199	19.9395	19.8135	19.7576	0.215305	2.82592e-25	***	2
a-KG	D10	M3	45.7192	61.3019	43.9652	4.37101	4.47483	4.52799	4.45794	0.0798431	9.72129e-24	***	3
a-KG	D10	M4	31.9329	43.7536	31.2935	3.05296	3.19386	3.22294	3.15659	0.0909105	5.12448e-24	***	4
a-KG	D10	M5	3.10399	3.51575	2.96523	0.296759	0.256638	0.30539	0.286262	0.026016	3.05921e-14	***	5
a-KG	F1	M0	636.831	744.268	547.505	68.6346	68.3692	68.1413	68.3817	0.246925	8.53468e-27	***	0
a-KG	F1	M1	74.4981	89.6276	65.834	4.16582	4.3824	4.35566	4.30129	0.11808	2.22635e-20	***	1
a-KG	F1	M2	193.072	226.184	168.054	20.1646	20.1249	20.2613	20.1836	0.0701368	2.82592e-25	***	2
a-KG	F1	M3	41.4789	48.9207	36.7046	4.22988	4.25212	4.32239	4.26813	0.04829	9.72129e-24	***	3
a-KG	F1	M4	30.951	37.0385	28.2869	3.15627	3.21933	3.33111	3.23557	0.08854	5.12448e-24	***	4
a-KG	F1	M5	3.78631	4.46372	2.78869	0.386114	0.38798	0.328401	0.367498	0.0338723	3.05921e-14	***	5
a-KG	A6	M0	691.259	681.836	608.099	82.6782	81.8913	82.1251	82.2316	0.40411	8.53468e-27	***	0
a-KG	A6	M1	54.0979	55.6193	49.8717	1.85192	2.1026	2.14432	2.03294	0.158157	2.22635e-20	***	1
a-KG	A6	M2	112.904	115.068	99.9296	13.1207	13.4191	13.0999	13.2132	0.17856	2.82592e-25	***	2
a-KG	A6	M3	12.9852	14.0404	12.9134	1.46954	1.59558	1.65016	1.57176	0.0926373	9.72129e-24	***	3
a-KG	A6	M4	11.8186	12.8615	11.4867	1.33751	1.46161	1.46784	1.42232	0.0735113	5.12448e-24	***	4
a-KG	A6	M5	0.560516	0.530091	0.258079	0.0634337	0.0602407	0.0329789	0.0522178	0.0167377	3.05921e-14	***	5
a-KG	A3	M0	1017.42	825.96	688.508	74.7559	74.5922	74.5632	74.6371	0.103917	8.53468e-27	***	0
a-KG	A3	M1	106.291	86.9312	73.2242	3.6123	3.6618	3.74174	3.67195	0.0653134	2.22635e-20	***	1
a-KG	A3	M2	236.945	193.085	160.937	16.8642	16.8892	16.8774	16.8769	0.0124826	2.82592e-25	***	2
a-KG	A3	M3	42.859	35.6967	29.8581	2.97967	3.05031	3.05956	3.02985	0.0436997	9.72129e-24	***	3
a-KG	A3	M4	32.0551	26.6819	21.9775	2.22855	2.27999	2.25204	2.25352	0.0257521	5.12448e-24	***	4
a-KG	A3	M5	2.80937	1.90941	1.38983	0.195314	0.16316	0.142416	0.166963	0.0266536	3.05921e-14	***	5
a-KG	C8	M0	560.096	620.492	667.495	75.8915	75.4598	75.2405	75.5306	0.331238	8.53468e-27	***	0
a-KG	C8	M1	54.9981	61.7988	67.6909	3.19609	3.28257	3.408	3.29555	0.106553	2.22635e-20	***	1
a-KG	C8	M2	123.554	139.699	150.091	16.2286	16.4674	16.3926	16.3629	0.122143	2.82592e-25	***	2
a-KG	C8	M3	22.2974	24.8577	27.2146	2.85868	2.86037	2.90259	2.87388	0.0248797	9.72129e-24	***	3
a-KG	C8	M4	17.8273	20.8093	23.2057	2.28559	2.39452	2.47502	2.38504	0.0950724	5.12448e-24	***	4
a-KG	C8	M5	1.21482	1.38113	1.89695	0.155749	0.158926	0.202321	0.172332	0.0260198	3.05921e-14	***	5
a-KG	H1	M0	513.402	315.612	244.735	90.8491	90.0329	90.9219	90.6013	0.49357	8.53468e-27	***	0
a-KG	H1	M1	35.1295	20.9612	14.8748	1.15125	0.961912	0.464686	0.859284	0.354603	2.22635e-20	***	1
a-KG	H1	M2	43.568	30.8439	23.227	7.48337	8.55705	8.41297	8.15113	0.582767	2.82592e-25	***	2
a-KG	H1	M3	3.68723	1.95235	1.05392	0.617368	0.526971	0.370479	0.504939	0.124911	9.72129e-24	***	3
a-KG	H1	M4	1.46257	1.08925	0.585617	0.244884	0.294008	0.205858	0.24825	0.0441712	5.12448e-24	***	4
a-KG	H1	M5	NA	0.0262834	NA	NA	0.00709432	NA	0.00709432	NA	3.05921e-14	***	5
a-KG	C9	M0	599.221	708.883	586.867	84.1017	84.0459	83.5324	83.8933	0.313787	8.53468e-27	***	0
a-KG	C9	M1	45.9173	53.8786	47.4897	1.74809	1.6951	2.09086	1.84468	0.214837	2.22635e-20	***	1
a-KG	C9	M2	92.3687	110.219	92.0087	12.5972	12.7008	12.7113	12.6698	0.0630778	2.82592e-25	***	2
a-KG	C9	M3	9.71731	11.4462	10.6182	1.29046	1.28405	1.43004	1.33485	0.0824977	9.72129e-24	***	3
a-KG	C9	M4	5.65329	6.91323	5.4836	0.750758	0.775539	0.738521	0.754939	0.0188602	5.12448e-24	***	4
a-KG	C9	M5	0.132553	0.0688731	0.044123	0.017603	0.00772632	0.0059424	0.0104239	0.00628096	3.05921e-14	***	5
Aconitate	E2	M0	442.147	487.094	465.052	68.4618	66.3671	70.0073	68.2787	1.82699	4.73469e-12	***	0
Aconitate	E2	M1	37.9184	46.287	38.8568	1.28819	1.85706	1.16454	1.4366	0.36934	2.62645e-13	***	1
Aconitate	E2	M2	159.311	189.214	159.594	24.052	25.1096	23.4299	24.1972	0.849204	4.77715e-12	***	2
Aconitate	E2	M3	20.4583	25.2672	21.1518	2.96435	3.22162	2.97966	3.05521	0.144318	1.45e-19	***	3
Aconitate	E2	M4	26.9312	32.5766	22.1075	3.90225	4.15359	3.11429	3.72338	0.542252	1.0747e-09	***	4
Aconitate	E2	M5	3.166	3.64165	3.00143	0.458744	0.464319	0.422812	0.448625	0.0225281	4.26841e-20	***	5
Aconitate	E2	M6	0.213642	0.219894	0.109888	0.0309561	0.028037	0.01548	0.0248244	0.00822305	6.82816e-17	***	6
Aconitate	H2	M0	207.384	244.086	205.931	61.6962	64.273	69.0044	64.9912	3.70665	4.73469e-12	***	0
Aconitate	H2	M1	22.2877	24.8254	17.6683	2.48566	2.22314	1.30095	2.00325	0.622209	2.62645e-13	***	1
Aconitate	H2	M2	98.1549	107.476	75.5286	28.4208	27.5547	24.6782	26.8845	1.95921	4.77715e-12	***	2
Aconitate	H2	M3	13.0653	14.3628	9.66768	3.63732	3.53919	3.03148	3.40266	0.325176	1.45e-19	***	3
Aconitate	H2	M4	16.5014	13.2457	9.00496	4.5939	3.26392	2.82367	3.5605	0.921629	1.0747e-09	***	4
Aconitate	H2	M5	1.67348	1.70965	1.04152	0.465887	0.42128	0.326588	0.404585	0.0711344	4.26841e-20	***	5
Aconitate	H2	M6	0.135316	0.117089	0.0674004	0.0376712	0.0288523	0.0211346	0.0292194	0.00827441	6.82816e-17	***	6
Aconitate	B7	M0	339.03	423.657	334.617	48.4655	51.077	52.1373	50.5599	1.88973	4.73469e-12	***	0
Aconitate	B7	M1	71.0948	81.6533	62.6928	6.85273	6.36493	6.21978	6.47915	0.33157	2.62645e-13	***	1
Aconitate	B7	M2	217.709	242.569	190.347	30.0609	28.251	28.6635	28.9918	0.948539	4.77715e-12	***	2
Aconitate	B7	M3	54.2874	63.9636	49.2383	7.26226	7.21642	7.1793	7.21932	0.0415549	1.45e-19	***	3
Aconitate	B7	M4	52.9326	60.3819	37.8847	7.08102	6.81233	5.52386	6.4724	0.832373	1.0747e-09	***	4
Aconitate	B7	M5	10.8729	12.2329	9.72687	1.45451	1.38012	1.41825	1.41763	0.0371988	4.26841e-20	***	5
Aconitate	B7	M6	1.602	1.90433	1.33158	0.214306	0.214848	0.194154	0.207769	0.0117946	6.82816e-17	***	6
Aconitate	A2	M0	259.049	332.74	269.135	65.0243	62.4857	63.3788	63.6296	1.28775	4.73469e-12	***	0
Aconitate	A2	M1	30.1625	43.1736	31.4314	3.19625	3.89439	3.13737	3.40934	0.421098	2.62645e-13	***	1
Aconitate	A2	M2	95.5444	135.592	106.122	23.2775	24.6872	24.2669	24.0772	0.723733	4.77715e-12	***	2
Aconitate	A2	M3	20.8024	28.5149	21.7293	4.88636	5.011	4.78847	4.89528	0.111533	1.45e-19	***	3
Aconitate	A2	M4	16.4233	24.1933	21.7137	3.85773	4.25156	4.78503	4.29811	0.465398	1.0747e-09	***	4
Aconitate	A2	M5	3.50111	4.50357	3.36769	0.82239	0.791425	0.742136	0.785317	0.0404744	4.26841e-20	***	5
Aconitate	A2	M6	0.241811	0.327795	0.284042	0.0567999	0.0576044	0.0625942	0.0589995	0.00313901	6.82816e-17	***	6
Aconitate	A1	M0	590.226	418.275	336.668	74.1872	71.1622	71.4522	72.2672	1.66908	4.73469e-12	***	0
Aconitate	A1	M1	41.2536	34.5978	26.9828	0.23189	1.12476	0.947808	0.768153	0.472769	2.62645e-13	***	1
Aconitate	A1	M2	164.15	135.358	107.996	20.1629	22.458	22.3616	21.6609	1.29816	4.77715e-12	***	2
Aconitate	A1	M3	24.1835	19.7137	15.7046	2.84451	3.13858	3.11903	3.03404	0.164429	1.45e-19	***	3
Aconitate	A1	M4	26.7394	17.3584	14.0608	3.14514	2.7636	2.79256	2.90043	0.212417	1.0747e-09	***	4
Aconitate	A1	M5	3.42926	2.64982	1.99034	0.403356	0.421874	0.395293	0.406841	0.0136287	4.26841e-20	***	5
Aconitate	A1	M6	0.199497	0.155129	0.107318	0.0234653	0.0246978	0.0213139	0.023159	0.00171262	6.82816e-17	***	6
Aconitate	D10	M0	270.083	286.74	252.39	61.4589	63.4825	64.8709	63.2708	1.71585	4.73469e-12	***	0
Aconitate	D10	M1	33.553	33.9254	26.7824	3.49489	3.23842	2.52658	3.08663	0.501683	2.62645e-13	***	1
Aconitate	D10	M2	120.036	117.756	98.8243	26.5204	25.3174	24.7011	25.513	0.925303	4.77715e-12	***	2
Aconitate	D10	M3	23.176	22.1189	17.559	4.93517	4.58255	4.22335	4.58036	0.355918	1.45e-19	***	3
Aconitate	D10	M4	18.3923	18.239	16.7027	3.91651	3.77871	4.01738	3.9042	0.119811	1.0747e-09	***	4
Aconitate	D10	M5	3.95905	3.63819	3.05675	0.843053	0.753754	0.735217	0.777341	0.057658	4.26841e-20	***	5
Aconitate	D10	M6	0.408813	0.259045	0.44627	0.0870541	0.0536684	0.107338	0.0826869	0.0271001	6.82816e-17	***	6
Aconitate	F1	M0	304.38	251.158	258.023	49.2767	45.3371	50.7043	48.4394	2.77985	4.73469e-12	***	0
Aconitate	F1	M1	44.0688	43.2962	37.0904	3.80364	4.73727	3.862	4.1343	0.522999	2.62645e-13	***	1
Aconitate	F1	M2	220.4	214.07	179.424	34.6876	37.533	34.2712	35.4973	1.77522	4.77715e-12	***	2
Aconitate	F1	M3	36.3589	36.2982	30.2815	5.50825	6.13153	5.56854	5.73611	0.343772	1.45e-19	***	3
Aconitate	F1	M4	45.5429	37.4466	30.6751	6.89959	6.32551	5.64091	6.28867	0.630147	1.0747e-09	***	4
Aconitate	F1	M5	7.92514	8.32227	6.81713	1.20063	1.40581	1.25362	1.28669	0.10651	4.26841e-20	***	5
Aconitate	F1	M6	1.40436	1.40062	1.4851	0.212756	0.236595	0.273098	0.240816	0.0303919	6.82816e-17	***	6
Aconitate	A6	M0	388.135	363.31	369.872	57.391	56.8194	57.1347	57.1151	0.28631	4.73469e-12	***	0
Aconitate	A6	M1	41.6752	39.5504	39.4853	2.30665	2.36733	2.26137	2.31178	0.053164	2.62645e-13	***	1
Aconitate	A6	M2	233.362	223.086	226.309	33.6198	33.9917	34.065	33.8922	0.238681	4.77715e-12	***	2
Aconitate	A6	M3	23.3059	23.0411	22.1749	3.22482	3.37211	3.20544	3.26745	0.0911498	1.45e-19	***	3
Aconitate	A6	M4	32.0018	30.5908	30.3691	4.42806	4.47702	4.38994	4.43167	0.0436501	1.0747e-09	***	4
Aconitate	A6	M5	3.35381	3.0179	2.84557	0.464064	0.441675	0.411335	0.439025	0.0264639	4.26841e-20	***	5
Aconitate	A6	M6	0.870731	0.689506	0.733056	0.120482	0.10091	0.105965	0.109119	0.0101599	6.82816e-17	***	6
Aconitate	A3	M0	384.637	437.741	378.794	48.4968	54.3354	56.7567	53.1963	4.24613	4.73469e-12	***	0
Aconitate	A3	M1	62.1995	56.2625	46.5002	4.55535	3.32073	3.14478	3.67362	0.768652	2.62645e-13	***	1
Aconitate	A3	M2	304.564	277.403	219.467	37.3065	33.4931	31.9874	34.2624	2.74174	4.77715e-12	***	2
Aconitate	A3	M3	43.1835	39.8418	31.6494	5.09516	4.62788	4.43769	4.72024	0.338324	1.45e-19	***	3
Aconitate	A3	M4	44.2323	40.9461	30.6466	5.2189	4.75616	4.29709	4.75738	0.460904	1.0747e-09	***	4
Aconitate	A3	M5	7.59752	7.495	5.37013	0.89642	0.870592	0.752967	0.839993	0.0764648	4.26841e-20	***	5
Aconitate	A3	M6	1.12698	1.219	0.767657	0.132971	0.141595	0.107636	0.127401	0.0176511	6.82816e-17	***	6
Aconitate	C8	M0	321.709	340.878	363.374	66.8225	67.336	69.1616	67.7734	1.22938	4.73469e-12	***	0
Aconitate	C8	M1	29.0293	28.9795	29.3115	1.55308	1.21738	0.952873	1.24111	0.300808	2.62645e-13	***	1
Aconitate	C8	M2	125.228	127.528	128.344	25.3519	24.5685	23.8361	24.5855	0.758041	4.77715e-12	***	2
Aconitate	C8	M3	17.1426	16.6078	16.6391	3.33207	3.07	2.96359	3.12189	0.189639	1.45e-19	***	3
Aconitate	C8	M4	18.4056	24.4131	20.7219	3.57757	4.51283	3.69078	3.92706	0.510439	1.0747e-09	***	4
Aconitate	C8	M5	2.649	2.21828	2.66312	0.514895	0.410055	0.474329	0.466426	0.0528649	4.26841e-20	***	5
Aconitate	C8	M6	0.309957	0.345996	0.396243	0.0602474	0.0639583	0.0705749	0.0649269	0.0052314	6.82816e-17	***	6
Aconitate	H1	M0	46.0231	26.5932	17.0876	65.9301	65.5291	64.8611	65.4401	0.540034	4.73469e-12	***	0
Aconitate	H1	M1	3.36144	1.88734	0.85192	0.411052	0.274571	0	0.228541	0.209356	2.62645e-13	***	1
Aconitate	H1	M2	23.0801	13.5617	9.00384	32.3124	32.6668	33.9918	32.9903	0.885178	4.77715e-12	***	2
Aconitate	H1	M3	0.572737	0.347396	0.147168	0.767787	0.801063	0.531623	0.700158	0.146901	1.45e-19	***	3
Aconitate	H1	M4	1.55845	0.977253	0.592177	2.08919	2.25345	2.13916	2.1606	0.0842049	1.0747e-09	***	4
Aconitate	H1	M5	NA	NA	NA	NA	NA	NA	NA	NA	4.26841e-20	***	5
Aconitate	H1	M6	NA	NA	NA	NA	NA	NA	NA	NA	6.82816e-17	***	6
Aconitate	C9	M0	347.758	341.133	306.473	67.3555	66.043	70.8004	68.0663	2.45709	4.73469e-12	***	0
Aconitate	C9	M1	28.5819	29.7874	22.2146	1.02953	1.34454	0.402671	0.92558	0.479462	2.62645e-13	***	1
Aconitate	C9	M2	147.835	151.272	113.57	27.9455	28.5667	25.6353	27.3825	1.54467	4.77715e-12	***	2
Aconitate	C9	M3	12.3445	14.2103	9.37526	2.23742	2.57444	2.02677	2.27955	0.276256	1.45e-19	***	3
Aconitate	C9	M4	13.6621	14.3294	10.1432	2.47624	2.59603	2.19279	2.42168	0.207079	1.0747e-09	***	4
Aconitate	C9	M5	1.54778	1.24259	0.795106	0.280532	0.225118	0.171888	0.225846	0.0543255	4.26841e-20	***	5
Aconitate	C9	M6	NA	NA	NA	NA	NA	NA	NA	NA	6.82816e-17	***	6
ADP	E2	M0	21.8819	22.708	17.0422	6.41053	6.31925	6.26304	6.33094	0.0744324	1.88377e-38	***	0
ADP	E2	M1	94.0028	97.2384	75.8488	26.531	26.067	26.8791	26.4924	0.407406	2.53251e-31	***	1
ADP	E2	M2	91.5803	97.8709	74.5946	23.6154	24.0589	24.1525	23.9423	0.286937	4.85408e-18	***	2
ADP	E2	M3	82.0037	85.0314	64.3091	21.5083	21.185	21.1591	21.2841	0.194537	3.35673e-32	***	3
ADP	E2	M4	63.3021	67.5917	49.813	16.6031	16.8401	16.3895	16.6109	0.225358	1.03781e-22	***	4
ADP	E2	M5	23.6425	24.9989	18.1369	6.20105	6.22831	5.96742	6.13226	0.143402	7.46777e-17	***	5
ADP	E2	M6	4.75539	5.67653	4.03401	1.24726	1.41427	1.32727	1.3296	0.0835287	1.07814e-20	***	6
ADP	E2	M7	0.0976732	0.258932	0.153143	0.0256181	0.0645114	0.0503873	0.0468389	0.0196879	3.15907e-06	***	7
ADP	E2	M8	NA	NA	NA	NA	NA	NA	NA	NA	NA		8
ADP	E2	M9	NA	NA	NA	NA	NA	NA	NA	NA	NA		9
ADP	E2	M10	NA	NA	NA	NA	NA	NA	NA	NA	NA		10
ADP	H2	M0	35.0663	35.4607	27.8397	9.94572	9.62573	9.61434	9.7286	0.188121	1.88377e-38	***	0
ADP	H2	M1	113.987	121.465	95.6236	30.88	31.5499	31.6025	31.3441	0.402815	2.53251e-31	***	1
ADP	H2	M2	89.2934	92.8444	72.9459	21.7141	21.5269	21.5112	21.5841	0.112863	4.85408e-18	***	2
ADP	H2	M3	77.0929	79.6193	62.7824	19.576	19.3494	19.4114	19.4456	0.117104	3.35673e-32	***	3
ADP	H2	M4	61.878	64.5673	50.7286	15.7125	15.6914	15.6845	15.6961	0.0145857	1.03781e-22	***	4
ADP	H2	M5	14.653	15.18	11.8255	3.72079	3.6891	3.65628	3.68872	0.0322574	7.46777e-17	***	5
ADP	H2	M6	1.8061	2.30415	1.68515	0.458617	0.559964	0.521022	0.513201	0.0511237	1.07814e-20	***	6
ADP	H2	M7	0.0371762	0.0412921	NA	0.00944005	0.010035	NA	0.00973751	0.000420671	3.15907e-06	***	7
ADP	H2	M8	NA	NA	NA	NA	NA	NA	NA	NA	NA		8
ADP	H2	M9	NA	NA	NA	NA	NA	NA	NA	NA	NA		9
ADP	H2	M10	NA	NA	NA	NA	NA	NA	NA	NA	NA		10
ADP	B7	M0	115.41	90.5193	98.8777	28.7226	28.9279	28.7545	28.8017	0.110462	1.88377e-38	***	0
ADP	B7	M1	99.3259	77.2469	84.954	21.2883	21.2327	21.2706	21.2639	0.0284176	2.53251e-31	***	1
ADP	B7	M2	94.32	72.7908	82.4604	20.8509	20.6493	21.3478	20.9493	0.359497	4.85408e-18	***	2
ADP	B7	M3	62.9136	48.4107	53.4263	14.0181	13.851	13.9099	13.9263	0.0847612	3.35673e-32	***	3
ADP	B7	M4	56.3507	44.5641	46.9961	12.5558	12.7504	12.2358	12.514	0.259833	1.03781e-22	***	4
ADP	B7	M5	16.9266	13.3357	14.769	3.77149	3.81553	3.84523	3.81075	0.0370992	7.46777e-17	***	5
ADP	B7	M6	3.42056	2.64415	2.60389	0.762152	0.756528	0.677942	0.732207	0.0470792	1.07814e-20	***	6
ADP	B7	M7	0.135788	NA	NA	0.0302557	NA	NA	0.0302557	NA	3.15907e-06	***	7
ADP	B7	M8	NA	NA	NA	NA	NA	NA	NA	NA	NA		8
ADP	B7	M9	NA	NA	NA	NA	NA	NA	NA	NA	NA		9
ADP	B7	M10	NA	NA	NA	NA	NA	NA	NA	NA	NA		10
ADP	A2	M0	66.4132	53.9439	50.2463	15.6322	15.4781	15.9442	15.6848	0.237472	1.88377e-38	***	0
ADP	A2	M1	112.14	91.8998	82.4746	24.3853	24.3761	24.1291	24.2968	0.145319	2.53251e-31	***	1
ADP	A2	M2	107.086	89.1614	78.9045	22.239	22.609	22.1003	22.3161	0.262952	4.85408e-18	***	2
ADP	A2	M3	88.8249	73.0325	66.5332	18.7181	18.7609	18.9016	18.7936	0.0960051	3.35673e-32	***	3
ADP	A2	M4	66.8066	54.3664	49.427	14.0782	13.9659	14.0419	14.0286	0.0573239	1.03781e-22	***	4
ADP	A2	M5	26.344	20.8653	19.5254	5.5515	5.35997	5.54703	5.48617	0.109309	7.46777e-17	***	5
ADP	A2	M6	6.49732	5.43469	4.62922	1.36919	1.39609	1.31513	1.36013	0.0412305	1.07814e-20	***	6
ADP	A2	M7	0.427362	0.576396	0.256954	0.0900582	0.148067	0.0729988	0.103708	0.0393516	3.15907e-06	***	7
ADP	A2	M8	NA	NA	NA	NA	NA	NA	NA	NA	NA		8
ADP	A2	M9	NA	NA	NA	NA	NA	NA	NA	NA	NA		9
ADP	A2	M10	NA	NA	NA	NA	NA	NA	NA	NA	NA		10
ADP	A1	M0	79.74	72.1059	47.2531	20.461	20.6312	19.6734	20.2552	0.510957	1.88377e-38	***	0
ADP	A1	M1	91.1304	84.5966	56.6745	20.8758	21.6694	21.1723	21.2391	0.401014	2.53251e-31	***	1
ADP	A1	M2	94.8191	85.1105	59.7527	21.7298	21.6727	22.2358	21.8794	0.309972	4.85408e-18	***	2
ADP	A1	M3	75.0887	65.3642	45.7593	17.2499	16.7439	17.0566	17.0168	0.255365	3.35673e-32	***	3
ADP	A1	M4	69.4503	60.3669	43.5119	15.9546	15.4638	16.2189	15.8791	0.383177	1.03781e-22	***	4
ADP	A1	M5	21.0981	19.1447	12.5804	4.84681	4.90417	4.68928	4.81342	0.111271	7.46777e-17	***	5
ADP	A1	M6	3.81115	3.61618	2.74772	0.875526	0.926331	1.0242	0.942019	0.0755683	1.07814e-20	***	6
ADP	A1	M7	0.16076	0.0715114	NA	0.036931	0.0183186	NA	0.0276248	0.013161	3.15907e-06	***	7
ADP	A1	M8	NA	NA	NA	NA	NA	NA	NA	NA	NA		8
ADP	A1	M9	NA	NA	NA	NA	NA	NA	NA	NA	NA		9
ADP	A1	M10	NA	NA	NA	NA	NA	NA	NA	NA	NA		10
ADP	D10	M0	187.416	201.809	124.192	36.7688	37.4196	37.1089	37.0991	0.325505	1.88377e-38	***	0
ADP	D10	M1	107.422	110.111	68.5356	16.7985	16.0762	16.1714	16.3487	0.392452	2.53251e-31	***	1
ADP	D10	M2	109.159	112.716	71.3391	19.2816	18.8486	19.2465	19.1256	0.240512	4.85408e-18	***	2
ADP	D10	M3	69.3267	75.7146	45.6611	12.1768	12.569	12.215	12.3203	0.216253	3.35673e-32	***	3
ADP	D10	M4	71.8551	75.3373	47.6588	12.6209	12.5064	12.7495	12.6256	0.121599	1.03781e-22	***	4
ADP	D10	M5	20.1811	22.2459	13.7866	3.54469	3.69293	3.68813	3.64192	0.0842343	7.46777e-17	***	5
ADP	D10	M6	3.93196	4.32184	2.63767	0.690627	0.717448	0.705616	0.704564	0.0134418	1.07814e-20	***	6
ADP	D10	M7	0.0390666	0.134838	NA	0.00686182	0.0223839	NA	0.0146229	0.0109758	3.15907e-06	***	7
ADP	D10	M8	NA	NA	NA	NA	NA	NA	NA	NA	NA		8
ADP	D10	M9	NA	NA	NA	NA	NA	NA	NA	NA	NA		9
ADP	D10	M10	NA	NA	NA	NA	NA	NA	NA	NA	NA		10
ADP	F1	M0	106.012	101.018	92.544	20.0681	19.9433	20.2535	20.0883	0.156093	1.88377e-38	***	0
ADP	F1	M1	117.696	113.103	101.898	19.8272	19.8898	19.8275	19.8482	0.0360212	2.53251e-31	***	1
ADP	F1	M2	134.304	128.639	115.156	22.9032	22.8702	22.6866	22.82	0.11673	4.85408e-18	***	2
ADP	F1	M3	89.0728	86.1779	77.9743	15.0959	15.232	15.278	15.2019	0.0947134	3.35673e-32	***	3
ADP	F1	M4	105.38	100.228	89.5743	17.8595	17.7152	17.5509	17.7085	0.154451	1.03781e-22	***	4
ADP	F1	M5	31.4071	30.4866	27.4496	5.32279	5.38852	5.37838	5.36323	0.0353824	7.46777e-17	***	5
ADP	F1	M6	5.89875	5.80549	5.5057	0.999706	1.02612	1.07877	1.03487	0.0402486	1.07814e-20	***	6
ADP	F1	M7	0.276981	0.311961	0.267475	0.0469421	0.0551391	0.052408	0.0514964	0.00417388	3.15907e-06	***	7
ADP	F1	M8	NA	NA	NA	NA	NA	NA	NA	NA	NA		8
ADP	F1	M9	NA	NA	NA	NA	NA	NA	NA	NA	NA		9
ADP	F1	M10	NA	NA	NA	NA	NA	NA	NA	NA	NA		10
ADP	A6	M0	21.2237	19.3206	24.3648	6.69337	6.75328	6.77265	6.73977	0.041328	1.88377e-38	***	0
ADP	A6	M1	97.8084	87.0159	110.83	29.7705	29.3378	29.7233	29.6105	0.237355	2.53251e-31	***	1
ADP	A6	M2	83.9749	75.7004	93.9993	22.9562	22.9763	22.6141	22.8489	0.203545	4.85408e-18	***	2
ADP	A6	M3	74.1787	66.4533	84.7512	20.9443	20.7957	21.0914	20.9438	0.147855	3.35673e-32	***	3
ADP	A6	M4	54.5214	49.9953	62.686	15.3941	15.6453	15.6002	15.5465	0.133939	1.03781e-22	***	4
ADP	A6	M5	18.602	17.3645	20.5846	5.25227	5.43397	5.12274	5.26966	0.156347	7.46777e-17	***	5
ADP	A6	M6	3.71229	3.66885	4.45166	1.04816	1.14812	1.10785	1.10138	0.0502899	1.07814e-20	***	6
ADP	A6	M7	0.149424	0.03492	0.161811	0.0421897	0.0109278	0.0402687	0.0311287	0.0175209	3.15907e-06	***	7
ADP	A6	M8	NA	NA	NA	NA	NA	NA	NA	NA	NA		8
ADP	A6	M9	NA	NA	NA	NA	NA	NA	NA	NA	NA		9
ADP	A6	M10	NA	NA	NA	NA	NA	NA	NA	NA	NA		10
ADP	A3	M0	78.3099	71.7022	54.8562	11.2826	10.6891	10.5815	10.8511	0.377569	1.88377e-38	***	0
ADP	A3	M1	189.881	189.021	144.971	25.8154	26.6927	26.4926	26.3336	0.459799	2.53251e-31	***	1
ADP	A3	M2	188.397	180.655	139.351	23.9932	23.6989	23.6687	23.7869	0.179302	4.85408e-18	***	2
ADP	A3	M3	136.319	132.282	103.665	17.5837	17.6552	17.9026	17.7138	0.167326	3.35673e-32	***	3
ADP	A3	M4	134.357	128.547	99.7738	17.3307	17.1567	17.2306	17.2393	0.0873289	1.03781e-22	***	4
ADP	A3	M5	40.2884	39.7797	30.5665	5.19679	5.30925	5.27874	5.26159	0.0581586	7.46777e-17	***	5
ADP	A3	M6	7.39443	7.10533	5.79287	0.953805	0.948321	1.00041	0.967512	0.0286222	1.07814e-20	***	6
ADP	A3	M7	0.308646	0.160716	0.0729461	0.0398122	0.0214502	0.0125976	0.02462	0.0138815	3.15907e-06	***	7
ADP	A3	M8	NA	NA	NA	NA	NA	NA	NA	NA	NA		8
ADP	A3	M9	NA	NA	NA	NA	NA	NA	NA	NA	NA		9
ADP	A3	M10	NA	NA	NA	NA	NA	NA	NA	NA	NA		10
ADP	C8	M0	33.7857	33.7919	37.6398	9.20252	9.18806	9.12855	9.17305	0.0392036	1.88377e-38	***	0
ADP	C8	M1	115.773	114.34	129.847	30.1751	29.7364	30.1404	30.0173	0.243863	2.53251e-31	***	1
ADP	C8	M2	95.3812	94.9626	105.883	22.4235	22.311	22.1329	22.2891	0.146497	4.85408e-18	***	2
ADP	C8	M3	82.0096	81.5597	91.3988	19.9987	19.8541	19.8453	19.8994	0.0861352	3.35673e-32	***	3
ADP	C8	M4	60.966	61.9881	69.5789	14.867	15.0898	15.1076	15.0215	0.13404	1.03781e-22	***	4
ADP	C8	M5	18.6707	20.2753	21.9649	4.55299	4.93562	4.76922	4.75261	0.191855	7.46777e-17	***	5
ADP	C8	M6	3.48831	3.79092	4.16674	0.850652	0.922823	0.90472	0.892732	0.0375495	1.07814e-20	***	6
ADP	C8	M7	NA	0.0874235	0.0766853	NA	0.0212815	0.0166506	0.0189661	0.00327457	3.15907e-06	***	7
ADP	C8	M8	NA	NA	NA	NA	NA	NA	NA	NA	NA		8
ADP	C8	M9	NA	NA	NA	NA	NA	NA	NA	NA	NA		9
ADP	C8	M10	NA	NA	NA	NA	NA	NA	NA	NA	NA		10
ADP	H1	M0	2.35381	1.08147	0.813773	3.26784	3.19418	3.17823	3.21341	0.047801	1.88377e-38	***	0
ADP	H1	M1	31.3193	14.4289	11.2398	42.6433	41.7963	43.0652	42.5016	0.646196	2.53251e-31	***	1
ADP	H1	M2	14.986	7.70235	5.67675	16.1282	18.1135	17.4221	17.2212	1.00776	4.85408e-18	***	2
ADP	H1	M3	20.2478	9.46767	7.16649	25.1668	25.0351	25.0583	25.0867	0.0702981	3.35673e-32	***	3
ADP	H1	M4	9.74071	4.6982	3.46814	12.1071	12.4233	12.1267	12.219	0.177195	1.03781e-22	***	4
ADP	H1	M5	1.80665	0.438938	0.209228	2.24556	1.16067	0.731585	1.37927	0.780301	7.46777e-17	***	5
ADP	H1	M6	NA	NA	0.0250943	NA	NA	0.0877445	0.0877445	NA	1.07814e-20	***	6
ADP	H1	M7	NA	NA	NA	NA	NA	NA	NA	NA	3.15907e-06	***	7
ADP	H1	M8	NA	NA	NA	NA	NA	NA	NA	NA	NA		8
ADP	H1	M9	NA	NA	NA	NA	NA	NA	NA	NA	NA		9
ADP	H1	M10	NA	NA	NA	NA	NA	NA	NA	NA	NA		10
ADP	C9	M0	17.9339	18.8338	10.3592	4.35357	4.26229	4.15368	4.25651	0.10007	1.88377e-38	***	0
ADP	C9	M1	174.128	187.16	107.131	41.3267	41.4217	42.0263	41.5916	0.379492	2.53251e-31	***	1
ADP	C9	M2	90.3739	95.7275	53.18	17.3671	17.0891	16.6959	17.0507	0.337276	4.85408e-18	***	2
ADP	C9	M3	104.666	113.025	62.9609	22.7478	22.9004	22.6016	22.7499	0.149377	3.35673e-32	***	3
ADP	C9	M4	60.592	66.2601	38.0817	13.1688	13.4252	13.6705	13.4215	0.250866	1.03781e-22	***	4
ADP	C9	M5	12.0666	11.5553	6.44603	2.62251	2.34125	2.31399	2.42592	0.1708	7.46777e-17	***	5
ADP	C9	M6	0.35531	0.988785	0.409003	0.0772218	0.200341	0.146823	0.141462	0.0617344	1.07814e-20	***	6
ADP	C9	M7	NA	NA	NA	NA	NA	NA	NA	NA	3.15907e-06	***	7
ADP	C9	M8	NA	NA	NA	NA	NA	NA	NA	NA	NA		8
ADP	C9	M9	NA	NA	NA	NA	NA	NA	NA	NA	NA		9
ADP	C9	M10	NA	NA	NA	NA	NA	NA	NA	NA	NA		10
Ala	E2	M0	3987.05	4256.14	3202.54	48.0646	47.7147	47.6744	47.8179	0.214571	0.000809207	***	0
Ala	E2	M1	396.655	348.87	262.172	3.14302	2.2935	2.28662	2.57438	0.492467	8.14872e-09	***	1
Ala	E2	M2	4115.89	4532.12	3419.83	48.4587	49.6422	49.7406	49.2805	0.713405	5.7724e-05	***	2
Ala	E2	M3	75.4727	83.8092	59.6236	0.880142	0.908901	0.858616	0.882553	0.025229	2.46452e-20	***	3
Ala	H2	M0	6547	5751.18	3097.61	53.0009	48.3657	49.1186	50.1617	2.48744	0.000809207	***	0
Ala	H2	M1	522.817	543.614	285.247	2.43685	2.92528	2.85247	2.7382	0.263504	8.14872e-09	***	1
Ala	H2	M2	5585.67	5878.88	3077.22	44.1707	48.2892	47.6603	46.7068	2.21864	5.7724e-05	***	2
Ala	H2	M3	113.906	118.555	59.096	0.892026	0.964471	0.906496	0.920998	0.0383378	2.46452e-20	***	3
Ala	B7	M0	2007.13	2639.75	1731.39	50.0473	55.0334	51.5094	52.1967	2.56314	0.000809207	***	0
Ala	B7	M1	224.994	251.181	167.847	3.89689	3.36291	3.23875	3.49952	0.349688	8.14872e-09	***	1
Ala	B7	M2	1854.01	2001.97	1527.82	45.1276	40.7449	44.3827	43.4184	2.34507	5.7724e-05	***	2
Ala	B7	M3	59.6436	65.5631	47.6638	1.43866	1.32224	1.37173	1.37754	0.0584239	2.46452e-20	***	3
Ala	A2	M0	5812.43	6291.96	4029.52	49.2061	48.1199	48.2828	48.5362	0.585781	0.000809207	***	0
Ala	A2	M1	583.278	664.082	425.863	3.25972	3.43497	3.45334	3.38268	0.10688	8.14872e-09	***	1
Ala	A2	M2	5682.17	6412.51	4081.07	46.9747	47.8889	47.7502	47.5379	0.492699	5.7724e-05	***	2
Ala	A2	M3	133.094	148.205	90.7929	1.08996	1.09645	1.0524	1.0796	0.0237839	2.46452e-20	***	3
Ala	A1	M0	4886.22	3929.98	2743.84	49.2035	49.3526	50.0537	49.5366	0.453957	0.000809207	***	0
Ala	A1	M1	492.065	379.665	265.811	3.2768	3.08675	3.14387	3.16914	0.0975131	8.14872e-09	***	1
Ala	A1	M2	4771.64	3822.95	2589.72	46.9219	46.8859	46.1349	46.6475	0.444315	5.7724e-05	***	2
Ala	A1	M3	115.768	99.1276	67.3759	1.12771	1.20421	1.18897	1.17363	0.0404917	2.46452e-20	***	3
Ala	D10	M0	6301.54	6783.84	4096.46	51.5389	51.4332	51.4749	51.4823	0.0532541	0.000809207	***	0
Ala	D10	M1	510.335	553.46	331.077	2.42722	2.45272	2.41577	2.43191	0.0189166	8.14872e-09	***	1
Ala	D10	M2	5677.24	6126.87	3701.62	45.359	45.3773	45.4379	45.3914	0.0413149	5.7724e-05	***	2
Ala	D10	M3	150.162	170.456	97.5252	1.18806	1.25017	1.18547	1.2079	0.036628	2.46452e-20	***	3
Ala	F1	M0	10498.7	10743	5830.18	51.2653	51.3427	47.9051	50.171	1.96272	0.000809207	***	0
Ala	F1	M1	807.21	837.039	522.671	2.20648	2.26206	2.66655	2.37836	0.251119	8.14872e-09	***	1
Ala	F1	M2	9643.77	9818.76	6085.06	46.0069	45.8446	48.8425	46.898	1.68591	5.7724e-05	***	2
Ala	F1	M3	220.489	231.248	142.972	1.04151	1.06911	1.13642	1.08234	0.0488218	2.46452e-20	***	3
Ala	A6	M0	6740.64	7210.56	6069.8	51.1777	51.0617	51.6429	51.2941	0.307579	0.000809207	***	0
Ala	A6	M1	489.912	530.188	432.157	1.98983	2.0282	1.93221	1.98341	0.0483203	8.14872e-09	***	1
Ala	A6	M2	6290.16	6758.07	5562.16	46.6642	46.7612	46.2412	46.5555	0.276488	5.7724e-05	***	2
Ala	A6	M3	94.7155	98.8755	85.8438	0.695649	0.677337	0.706536	0.693174	0.014756	2.46452e-20	***	3
Ala	A3	M0	9097.05	6278.05	4868.96	51.8624	51.894	51.9618	51.9061	0.0507732	0.000809207	***	0
Ala	A3	M1	769.873	530.516	395.12	2.62932	2.62448	2.45562	2.56981	0.0989207	8.14872e-09	***	1
Ala	A3	M2	8063.06	5563.09	4315.02	44.8993	44.9156	44.9838	44.9329	0.0448143	5.7724e-05	***	2
Ala	A3	M3	202.573	134.353	107.322	1.11718	1.07431	1.10797	1.09982	0.022568	2.46452e-20	***	3
Ala	C8	M0	3916.55	4194.75	3425.33	52.0642	52.0653	51.992	52.0405	0.041977	0.000809207	***	0
Ala	C8	M1	304.843	309.659	263.871	2.2897	2.08306	2.24543	2.20606	0.1088	8.14872e-09	***	1
Ala	C8	M2	3495.27	3756.46	3065.45	45.3923	45.5546	45.4574	45.4681	0.0816821	5.7724e-05	***	2
Ala	C8	M3	59.6843	67.6648	55.8126	0.767511	0.812446	0.819511	0.799823	0.0282052	2.46452e-20	***	3
Ala	H1	M0	919.919	669.063	359.066	48.9808	49.5118	49.3682	49.2869	0.274686	0.000809207	***	0
Ala	H1	M1	68.6494	43.3488	27.0532	1.99864	1.53871	2.0495	1.86228	0.281376	8.14872e-09	***	1
Ala	H1	M2	942.853	677.15	361.686	49.0551	48.9755	48.5909	48.8738	0.248276	5.7724e-05	***	2
Ala	H1	M3	10.0679	7.35189	4.05661	0.518565	0.526295	0.539542	0.528134	0.0106089	2.46452e-20	***	3
Ala	C9	M0	6056.29	5169.41	3651.78	52.6017	51.7573	51.8832	52.0808	0.455545	0.000809207	***	0
Ala	C9	M1	399.66	372.131	261.75	1.6972	1.97689	1.96581	1.87996	0.158379	8.14872e-09	***	1
Ala	C9	M2	5370.41	4719.76	3317.3	45.5819	46.1733	46.0519	45.9357	0.312363	5.7724e-05	***	2
Ala	C9	M3	75.5803	63.4588	45.1057	0.635025	0.614627	0.619931	0.623195	0.0105832	2.46452e-20	***	3
AMP	E2	M0	3.67257	6.94348	1.25935	7.40805	10.3537	3.13319	6.96499	3.6306	1.9261e-08	***	0
AMP	E2	M1	20.739	28.6307	21.7283	40.5582	41.0839	53.1193	44.9205	7.10525	1.59328e-09	***	1
AMP	E2	M2	15.8221	20.2841	11.7161	27.2011	25.5167	23.2521	25.3233	1.98162	1.36516e-06	***	2
AMP	E2	M3	9.32525	11.3568	6.27015	16.8406	15.1614	13.9662	15.3227	1.44395	8.54742e-10	***	3
AMP	E2	M4	5.34995	7.00548	3.47651	9.66155	9.35234	7.74363	8.91917	1.02972	0.00031461	***	4
AMP	E2	M5	0.464788	0.685651	0.444616	0.839367	0.915346	0.990346	0.91502	0.0754901	2.2004e-08	***	5
AMP	E2	M6	NA	NA	NA	NA	NA	NA	NA	NA	NA		6
AMP	E2	M7	NA	NA	NA	NA	NA	NA	NA	NA	NA		7
AMP	E2	M8	NA	NA	NA	NA	NA	NA	NA	NA	NA		8
AMP	E2	M9	NA	NA	NA	NA	NA	NA	NA	NA	NA		9
AMP	E2	M10	NA	NA	NA	NA	NA	NA	NA	NA	NA		10
AMP	H2	M0	9.13754	6.24094	4.62604	15.2193	9.73051	8.42493	11.1249	3.60545	1.9261e-08	***	0
AMP	H2	M1	23.6228	27.8264	23.4947	37.2388	41.8378	41.3911	40.1559	2.53613	1.59328e-09	***	1
AMP	H2	M2	16.1155	17.9952	15.4335	22.5668	23.3006	23.3941	23.0872	0.453071	1.36516e-06	***	2
AMP	H2	M3	10.2801	10.7582	9.63116	15.3294	15.0171	15.7036	15.35	0.343684	8.54742e-10	***	3
AMP	H2	M4	7.15897	8.17818	7.52883	10.6753	11.4158	12.2757	11.4556	0.800966	0.00031461	***	4
AMP	H2	M5	0.746231	0.640424	0.616799	1.11276	0.893955	1.00569	1.00414	0.109412	2.2004e-08	***	5
AMP	H2	M6	NA	NA	NA	NA	NA	NA	NA	NA	NA		6
AMP	H2	M7	NA	NA	NA	NA	NA	NA	NA	NA	NA		7
AMP	H2	M8	NA	NA	NA	NA	NA	NA	NA	NA	NA		8
AMP	H2	M9	NA	NA	NA	NA	NA	NA	NA	NA	NA		9
AMP	H2	M10	NA	NA	NA	NA	NA	NA	NA	NA	NA		10
AMP	B7	M0	14.1553	16.3464	11.1916	23.6013	26.4757	23.9288	24.6686	1.57351	1.9261e-08	***	0
AMP	B7	M1	19.8913	24.8957	16.8024	30.204	36.9668	32.8981	33.3563	3.40465	1.59328e-09	***	1
AMP	B7	M2	17.2919	13.9888	14.2225	25.2084	18.4999	26.4855	23.3979	4.28961	1.36516e-06	***	2
AMP	B7	M3	8.73023	8.90098	5.53641	13.0318	12.907	10.5979	12.1789	1.3706	8.54742e-10	***	3
AMP	B7	M4	6.78453	4.83047	4.48752	10.1274	7.00451	8.59012	8.57402	1.56153	0.00031461	***	4
AMP	B7	M5	0.1384	NA	NA	0.206593	NA	NA	0.206593	NA	2.2004e-08	***	5
AMP	B7	M6	NA	NA	NA	NA	NA	NA	NA	NA	NA		6
AMP	B7	M7	NA	NA	NA	NA	NA	NA	NA	NA	NA		7
AMP	B7	M8	NA	NA	NA	NA	NA	NA	NA	NA	NA		8
AMP	B7	M9	NA	NA	NA	NA	NA	NA	NA	NA	NA		9
AMP	B7	M10	NA	NA	NA	NA	NA	NA	NA	NA	NA		10
AMP	A2	M0	11.5056	5.23735	12.6015	27.193	11.4929	24.4243	21.0367	8.38037	1.9261e-08	***	0
AMP	A2	M1	12.7481	19.0274	16.5118	26.807	40.0305	28.9647	31.9341	7.0942	1.59328e-09	***	1
AMP	A2	M2	11.1749	12.5446	13.8776	23.1779	22.962	23.4401	23.1933	0.23942	1.36516e-06	***	2
AMP	A2	M3	7.03481	9.14721	8.51511	14.8855	17.9709	14.7759	15.8774	1.81381	8.54742e-10	***	3
AMP	A2	M4	4.26908	4.60435	5.3596	9.0333	9.04583	9.30029	9.12647	0.150659	0.00031461	***	4
AMP	A2	M5	0.526907	0.339216	0.762697	1.11493	0.666433	1.32348	1.03494	0.335744	2.2004e-08	***	5
AMP	A2	M6	NA	NA	NA	NA	NA	NA	NA	NA	NA		6
AMP	A2	M7	NA	NA	NA	NA	NA	NA	NA	NA	NA		7
AMP	A2	M8	NA	NA	NA	NA	NA	NA	NA	NA	NA		8
AMP	A2	M9	NA	NA	NA	NA	NA	NA	NA	NA	NA		9
AMP	A2	M10	NA	NA	NA	NA	NA	NA	NA	NA	NA		10
AMP	A1	M0	15.936	7.23256	9.66484	23.6196	15.2644	27.8616	22.2485	6.40958	1.9261e-08	***	0
AMP	A1	M1	20.6986	16.0522	11.4955	27.7429	31.8265	29.7096	29.7597	2.04224	1.59328e-09	***	1
AMP	A1	M2	20.2109	16.4862	9.88207	26.5522	30.8812	24.9215	27.4516	3.07999	1.36516e-06	***	2
AMP	A1	M3	9.68492	7.27003	3.49163	12.8515	13.7368	9.01163	11.8666	2.51182	8.54742e-10	***	3
AMP	A1	M4	8.68143	5.62591	4.21182	11.5199	10.6302	10.8704	11.0068	0.46026	0.00031461	***	4
AMP	A1	M5	0.148566	0.256804	NA	0.197141	0.485234	NA	0.341187	0.203712	2.2004e-08	***	5
AMP	A1	M6	NA	NA	NA	NA	NA	NA	NA	NA	NA		6
AMP	A1	M7	NA	NA	NA	NA	NA	NA	NA	NA	NA		7
AMP	A1	M8	NA	NA	NA	NA	NA	NA	NA	NA	NA		8
AMP	A1	M9	NA	NA	NA	NA	NA	NA	NA	NA	NA		9
AMP	A1	M10	NA	NA	NA	NA	NA	NA	NA	NA	NA		10
AMP	D10	M0	37.9277	41.0716	14.7603	44.4961	47.1536	33.2921	41.6473	7.35677	1.9261e-08	***	0
AMP	D10	M1	19.856	19.3178	14.105	18.1439	16.7476	27.8018	20.8978	6.01969	1.59328e-09	***	1
AMP	D10	M2	19.4458	20.0053	11.7731	20.515	20.8041	23.2188	21.5126	1.48463	1.36516e-06	***	2
AMP	D10	M3	9.28344	8.57481	4.90839	9.75072	8.81376	9.91167	9.49205	0.592903	8.54742e-10	***	3
AMP	D10	M4	7.95773	7.75303	3.97451	8.35828	7.96907	8.02585	8.11773	0.21024	0.00031461	***	4
AMP	D10	M5	0.737065	0.566416	NA	0.774164	0.5822	NA	0.678182	0.13574	2.2004e-08	***	5
AMP	D10	M6	NA	NA	NA	NA	NA	NA	NA	NA	NA		6
AMP	D10	M7	NA	NA	NA	NA	NA	NA	NA	NA	NA		7
AMP	D10	M8	NA	NA	NA	NA	NA	NA	NA	NA	NA		8
AMP	D10	M9	NA	NA	NA	NA	NA	NA	NA	NA	NA		9
AMP	D10	M10	NA	NA	NA	NA	NA	NA	NA	NA	NA		10
AMP	F1	M0	11.8758	26.8499	11.2753	17.0985	32.9	18.9523	22.9836	8.63771	1.9261e-08	***	0
AMP	F1	M1	19.5344	17.0777	16.0464	25.935	17.0766	24.5904	22.534	4.77381	1.59328e-09	***	1
AMP	F1	M2	22.136	22.6516	18.3933	28.6049	25.4555	27.8045	27.2883	1.63692	1.36516e-06	***	2
AMP	F1	M3	10.5764	10.3521	9.17169	13.6331	11.3565	13.8021	12.9306	1.36583	8.54742e-10	***	3
AMP	F1	M4	11.8093	12.2865	10.2081	15.2224	13.4786	15.3617	14.6876	1.04933	0.00031461	***	4
AMP	F1	M5	1.64668	1.93814	1.35664	2.12259	2.12618	2.04155	2.09677	0.0478592	2.2004e-08	***	5
AMP	F1	M6	NA	NA	NA	NA	NA	NA	NA	NA	NA		6
AMP	F1	M7	NA	NA	NA	NA	NA	NA	NA	NA	NA		7
AMP	F1	M8	NA	NA	NA	NA	NA	NA	NA	NA	NA		8
AMP	F1	M9	NA	NA	NA	NA	NA	NA	NA	NA	NA		9
AMP	F1	M10	NA	NA	NA	NA	NA	NA	NA	NA	NA		10
AMP	A6	M0	3.47187	4.41805	3.93811	6.54576	9.80629	7.45166	7.93457	1.68305	1.9261e-08	***	0
AMP	A6	M1	24.1825	19.7127	21.2869	44.3713	42.1942	39.0161	41.8605	2.69314	1.59328e-09	***	1
AMP	A6	M2	14.8822	12.6242	15.7806	23.0513	23.2297	25.3434	23.8748	1.27498	1.36516e-06	***	2
AMP	A6	M3	9.48049	8.66418	9.89037	16.0026	17.2173	16.7548	16.6582	0.613073	8.54742e-10	***	3
AMP	A6	M4	6.70275	4.29124	6.88622	11.3139	8.52746	11.6656	10.5023	1.71931	0.00031461	***	4
AMP	A6	M5	0.523766	0.61224	1.24778	0.88409	1.21663	2.11381	1.40484	0.636096	2.2004e-08	***	5
AMP	A6	M6	NA	NA	NA	NA	NA	NA	NA	NA	NA		6
AMP	A6	M7	NA	NA	NA	NA	NA	NA	NA	NA	NA		7
AMP	A6	M8	NA	NA	NA	NA	NA	NA	NA	NA	NA		8
AMP	A6	M9	NA	NA	NA	NA	NA	NA	NA	NA	NA		9
AMP	A6	M10	NA	NA	NA	NA	NA	NA	NA	NA	NA		10
AMP	A3	M0	51.2508	35.6036	35.015	27.721	27.2902	26.4461	27.1524	0.64852	1.9261e-08	***	0
AMP	A3	M1	44.3522	33.9955	32.1303	20.6764	22.769	21.0914	21.5123	1.10797	1.59328e-09	***	1
AMP	A3	M2	56.9228	39.4592	39.9331	28.0665	27.3278	27.411	27.6017	0.404627	1.36516e-06	***	2
AMP	A3	M3	26.3063	19.6621	20.115	12.7389	13.4929	13.6016	13.2778	0.469865	8.54742e-10	***	3
AMP	A3	M4	25.7301	16.4533	18.9497	12.4599	11.2909	12.8137	12.1881	0.796942	0.00031461	***	4
AMP	A3	M5	1.94171	0.548203	1.74354	0.940275	0.376198	1.17897	0.831814	0.412229	2.2004e-08	***	5
AMP	A3	M6	NA	NA	NA	NA	NA	NA	NA	NA	NA		6
AMP	A3	M7	NA	NA	NA	NA	NA	NA	NA	NA	NA		7
AMP	A3	M8	NA	NA	NA	NA	NA	NA	NA	NA	NA		8
AMP	A3	M9	NA	NA	NA	NA	NA	NA	NA	NA	NA		9
AMP	A3	M10	NA	NA	NA	NA	NA	NA	NA	NA	NA		10
AMP	C8	M0	6.82585	5.45995	6.58059	8.69889	8.47276	8.85092	8.67419	0.190288	1.9261e-08	***	0
AMP	C8	M1	32.1291	26.0649	28.946	39.5382	39.0707	37.5306	38.7132	1.05047	1.59328e-09	***	1
AMP	C8	M2	26.5401	22.3078	25.5881	29.1679	29.9913	29.947	29.7021	0.463125	1.36516e-06	***	2
AMP	C8	M3	13.0113	10.9702	12.3206	14.8454	15.241	14.836	14.9741	0.231125	8.54742e-10	***	3
AMP	C8	M4	8.96956	7.07738	9.60971	10.2339	9.83268	11.5717	10.5461	0.91057	0.00031461	***	4
AMP	C8	M5	0.169586	0.0979584	NA	0.193491	0.136095	NA	0.164793	0.0405853	2.2004e-08	***	5
AMP	C8	M6	NA	NA	NA	NA	NA	NA	NA	NA	NA		6
AMP	C8	M7	NA	NA	NA	NA	NA	NA	NA	NA	NA		7
AMP	C8	M8	NA	NA	NA	NA	NA	NA	NA	NA	NA		8
AMP	C8	M9	NA	NA	NA	NA	NA	NA	NA	NA	NA		9
AMP	C8	M10	NA	NA	NA	NA	NA	NA	NA	NA	NA		10
AMP	H1	M0	1.68519	1.20307	0.970353	13.15	13.1247	10.9885	12.4211	1.24073	1.9261e-08	***	0
AMP	H1	M1	5.42316	3.96296	3.89975	40.4066	41.3143	42.4671	41.396	1.03269	1.59328e-09	***	1
AMP	H1	M2	2.83848	2.14636	1.25168	17.6638	18.8122	9.65921	15.3784	4.98614	1.36516e-06	***	2
AMP	H1	M3	3.08808	2.34471	2.46805	21.5739	22.9009	25.0222	23.1657	1.73931	8.54742e-10	***	3
AMP	H1	M4	1.27902	0.581394	1.27362	8.93546	5.67851	12.9125	9.17548	3.62295	0.00031461	***	4
AMP	H1	M5	NA	NA	NA	NA	NA	NA	NA	NA	2.2004e-08	***	5
AMP	H1	M6	NA	NA	NA	NA	NA	NA	NA	NA	NA		6
AMP	H1	M7	NA	NA	NA	NA	NA	NA	NA	NA	NA		7
AMP	H1	M8	NA	NA	NA	NA	NA	NA	NA	NA	NA		8
AMP	H1	M9	NA	NA	NA	NA	NA	NA	NA	NA	NA		9
AMP	H1	M10	NA	NA	NA	NA	NA	NA	NA	NA	NA		10
AMP	C9	M0	2.50426	1.96371	1.76461	4.1172	2.56455	4.1867	3.62282	0.917147	1.9261e-08	***	0
AMP	C9	M1	33.5867	42.6754	25.788	54.1591	54.8377	60.0507	56.3492	3.22358	1.59328e-09	***	1
AMP	C9	M2	13.1422	18.6572	8.85099	15.7721	18.4035	14.595	16.2569	1.94997	1.36516e-06	***	2
AMP	C9	M3	12.392	14.8035	7.94996	18.2402	17.3085	16.8869	17.4786	0.692468	8.54742e-10	***	3
AMP	C9	M4	6.31288	7.25339	2.72407	9.29211	8.48081	5.78633	7.85308	1.83525	0.00031461	***	4
AMP	C9	M5	NA	0.173957	NA	NA	0.203394	NA	0.203394	NA	2.2004e-08	***	5
AMP	C9	M6	NA	NA	NA	NA	NA	NA	NA	NA	NA		6
AMP	C9	M7	NA	NA	NA	NA	NA	NA	NA	NA	NA		7
AMP	C9	M8	NA	NA	NA	NA	NA	NA	NA	NA	NA		8
AMP	C9	M9	NA	NA	NA	NA	NA	NA	NA	NA	NA		9
AMP	C9	M10	NA	NA	NA	NA	NA	NA	NA	NA	NA		10
Arg-Succ	E2	M0	5.90832	7.20906	7.1244	89.9613	89.1457	89.8201	89.6424	0.4359	3.69046e-06	***	0
Arg-Succ	E2	M1	0.399888	0.434572	0.51625	0	0	0	0	0	0.0411439	*	1
Arg-Succ	E2	M2	0.711659	0.93394	0.87927	11.0697	11.8896	11.269	11.4094	0.427593	2.28861e-06	***	2
Arg-Succ	E2	M3	NA	NA	NA	NA	NA	NA	NA	NA	NA		3
Arg-Succ	E2	M4	NA	NA	NA	NA	NA	NA	NA	NA	NA		4
Arg-Succ	H2	M0	2.6707	3.11293	2.57605	93.5883	91.1137	89.9317	91.5446	1.86601	3.69046e-06	***	0
Arg-Succ	H2	M1	0.167841	0.197785	0.138751	0	0	0	0	0	0.0411439	*	1
Arg-Succ	H2	M2	0.196382	0.325435	0.303165	7.06314	9.77193	10.9687	9.26792	2.00097	2.28861e-06	***	2
Arg-Succ	H2	M3	NA	NA	NA	NA	NA	NA	NA	NA	NA		3
Arg-Succ	H2	M4	NA	NA	NA	NA	NA	NA	NA	NA	NA		4
Arg-Succ	B7	M0	1.41264	0.891678	1.12789	87.1557	93.9194	88.3998	89.825	3.60007	3.69046e-06	***	0
Arg-Succ	B7	M1	0.195153	0.0759068	0.195517	2.32075	0	5.43129	2.58401	2.7252	0.0411439	*	1
Arg-Succ	B7	M2	0.202601	0.0654954	0.101718	11.9908	6.92006	7.25419	8.72167	2.83605	2.28861e-06	***	2
Arg-Succ	B7	M3	NA	NA	NA	NA	NA	NA	NA	NA	NA		3
Arg-Succ	B7	M4	NA	NA	NA	NA	NA	NA	NA	NA	NA		4
Arg-Succ	A2	M0	3.16291	4.06295	3.73032	85.5051	87.0846	92.4829	88.3575	3.65895	3.69046e-06	***	0
Arg-Succ	A2	M1	0.32813	0.548473	0.301259	0	2.04727	0	0.682424	1.18199	0.0411439	*	1
Arg-Succ	A2	M2	0.610123	0.59977	0.337961	16.2475	12.3656	8.44384	12.3523	3.90185	2.28861e-06	***	2
Arg-Succ	A2	M3	NA	NA	NA	NA	NA	NA	NA	NA	NA		3
Arg-Succ	A2	M4	NA	NA	NA	NA	NA	NA	NA	NA	NA		4
Arg-Succ	A1	M0	2.09227	1.75972	1.74616	98.2522	92.2216	96.1271	95.5336	3.0588	3.69046e-06	***	0
Arg-Succ	A1	M1	0.0227045	0.120068	0.0384069	0	0	0	0	0	0.0411439	*	1
Arg-Succ	A1	M2	0.0274632	0.160907	0.065351	1.39386	8.60822	3.85303	4.61837	3.66757	2.28861e-06	***	2
Arg-Succ	A1	M3	NA	NA	NA	NA	NA	NA	NA	NA	NA		3
Arg-Succ	A1	M4	NA	NA	NA	NA	NA	NA	NA	NA	NA		4
Arg-Succ	D10	M0	1.86095	1.71021	1.60482	93.8541	91.0777	90.5366	91.8228	1.77987	3.69046e-06	***	0
Arg-Succ	D10	M1	0.0360585	0.0356545	0.0379015	0	0	0	0	0	0.0411439	*	1
Arg-Succ	D10	M2	0.116531	0.164037	0.165618	6.31652	9.37729	9.99985	8.56455	1.97158	2.28861e-06	***	2
Arg-Succ	D10	M3	NA	NA	NA	NA	NA	NA	NA	NA	NA		3
Arg-Succ	D10	M4	NA	NA	NA	NA	NA	NA	NA	NA	NA		4
Arg-Succ	F1	M0	1.80675	2.09992	1.68645	90.316	88.2711	88.8941	89.1604	1.04813	3.69046e-06	***	0
Arg-Succ	F1	M1	0.0597362	0.102636	0.0532157	0	0	0	0	0	0.0411439	*	1
Arg-Succ	F1	M2	0.195239	0.290781	0.212405	10.3398	12.7354	11.8817	11.6523	1.21418	2.28861e-06	***	2
Arg-Succ	F1	M3	NA	NA	NA	NA	NA	NA	NA	NA	NA		3
Arg-Succ	F1	M4	NA	NA	NA	NA	NA	NA	NA	NA	NA		4
Arg-Succ	A6	M0	4.26905	3.97259	3.7867	94.9134	94.0411	94.9238	94.6261	0.506618	3.69046e-06	***	0
Arg-Succ	A6	M1	0.22008	0.16881	0.0980934	0	0	0	0	0	0.0411439	*	1
Arg-Succ	A6	M2	0.238285	0.256254	0.194999	5.50047	6.35986	5.21546	5.69193	0.59574	2.28861e-06	***	2
Arg-Succ	A6	M3	NA	NA	NA	NA	NA	NA	NA	NA	NA		3
Arg-Succ	A6	M4	NA	NA	NA	NA	NA	NA	NA	NA	NA		4
Arg-Succ	A3	M0	3.39687	3.08813	3.02819	91.6307	94.3311	93.6287	93.1968	1.40106	3.69046e-06	***	0
Arg-Succ	A3	M1	0.172043	0.15586	0.141522	0	0	0	0	0	0.0411439	*	1
Arg-Succ	A3	M2	0.323731	0.192907	0.21241	9.07977	6.12579	6.85516	7.35357	1.53877	2.28861e-06	***	2
Arg-Succ	A3	M3	NA	NA	NA	NA	NA	NA	NA	NA	NA		3
Arg-Succ	A3	M4	NA	NA	NA	NA	NA	NA	NA	NA	NA		4
Arg-Succ	C8	M0	1.88879	1.85521	2.06919	95.6818	98.247	95.6411	96.5233	1.49291	3.69046e-06	***	0
Arg-Succ	C8	M1	0.0343104	0.0504215	0.0475098	0	0	0	0	0	0.0411439	*	1
Arg-Succ	C8	M2	0.0788852	0.0282203	0.0888909	4.29849	1.58769	4.3967	3.42763	1.59419	2.28861e-06	***	2
Arg-Succ	C8	M3	NA	NA	NA	NA	NA	NA	NA	NA	NA		3
Arg-Succ	C8	M4	NA	NA	NA	NA	NA	NA	NA	NA	NA		4
Arg-Succ	H1	M0	1.06976	0.752846	0.479316	99.6301	99.6668	100	99.7656	0.203812	3.69046e-06	***	0
Arg-Succ	H1	M1	0.0217891	0.0179487	NA	0	0	NA	0	0	0.0411439	*	1
Arg-Succ	H1	M2	NA	NA	NA	NA	NA	NA	NA	NA	2.28861e-06	***	2
Arg-Succ	H1	M3	NA	NA	NA	NA	NA	NA	NA	NA	NA		3
Arg-Succ	H1	M4	NA	NA	NA	NA	NA	NA	NA	NA	NA		4
Arg-Succ	C9	M0	5.80072	5.65714	4.68983	94.8734	97.5208	96.6416	96.3453	1.34834	3.69046e-06	***	0
Arg-Succ	C9	M1	0.313609	0.265242	0.0646159	0	0	0	0	0	0.0411439	*	1
Arg-Succ	C9	M2	0.328877	0.144762	0.143555	5.57011	2.6002	3.19557	3.78863	1.57127	2.28861e-06	***	2
Arg-Succ	C9	M3	NA	NA	NA	NA	NA	NA	NA	NA	NA		3
Arg-Succ	C9	M4	NA	NA	NA	NA	NA	NA	NA	NA	NA		4
Asn	E2	M0	856.406	931.652	966.92	83.1677	83.0493	83.6336	83.2835	0.308878	4.07536e-19	***	0
Asn	E2	M1	67.8324	75.586	76.207	2.85553	3.0096	2.83913	2.90142	0.0940474	7.05134e-19	***	1
Asn	E2	M2	130.15	140.642	140.812	12.2617	12.1568	11.8126	12.077	0.234973	2.0339e-18	***	2
Asn	E2	M3	17.9654	20.5113	19.9912	1.66915	1.74928	1.6543	1.69091	0.0510929	6.79091e-22	***	3
Asn	E2	M4	3.96177	4.16198	4.50908	0.368086	0.354951	0.373132	0.36539	0.00938592	4.08519e-15	***	4
Asn	H2	M0	1058.56	1194.91	656.961	85.5997	85.6333	86.0586	85.7639	0.255799	4.07536e-19	***	0
Asn	H2	M1	78.0405	86.6673	47.273	2.47491	2.37484	2.33782	2.39586	0.0709223	7.05134e-19	***	1
Asn	H2	M2	135.205	153.6	81.1678	10.6055	10.6816	10.3158	10.5343	0.192998	2.0339e-18	***	2
Asn	H2	M3	15.9986	19.3019	10.0607	1.23773	1.32341	1.26086	1.274	0.044324	6.79091e-22	***	3
Asn	H2	M4	4.77693	4.02358	2.45901	0.369566	0.27587	0.308177	0.317871	0.0475941	4.08519e-15	***	4
Asn	B7	M0	821.137	944.349	732.197	75.2179	75.2704	75.1665	75.2183	0.0519295	4.07536e-19	***	0
Asn	B7	M1	108.293	126.825	96.4961	6.50115	6.68561	6.48988	6.55888	0.109897	7.05134e-19	***	1
Asn	B7	M2	162.364	183.336	146.48	14.3269	14.0666	14.4883	14.2939	0.212787	2.0339e-18	***	2
Asn	B7	M3	38.8158	44.7453	34.0714	3.40173	3.41212	3.34635	3.38673	0.0353549	6.79091e-22	***	3
Asn	B7	M4	10.4512	12.1095	8.92076	0.91592	0.92343	0.876159	0.90517	0.0254026	4.08519e-15	***	4
Asn	A2	M0	290.547	1146.79	860.163	84.0264	81.9213	82.0032	82.6503	1.19249	4.07536e-19	***	0
Asn	A2	M1	24.64	110.565	81.3522	3.35037	4.20687	4.06221	3.87315	0.458481	7.05134e-19	***	1
Asn	A2	M2	38.2002	167.87	125.681	10.6885	11.5841	11.5789	11.2838	0.51557	2.0339e-18	***	2
Asn	A2	M3	7.2669	31.6004	24.3441	2.01064	2.15969	2.22039	2.13024	0.107931	6.79091e-22	***	3
Asn	A2	M4	0.768312	6.36789	4.84979	0.21258	0.435206	0.442342	0.363376	0.130642	4.08519e-15	***	4
Asn	A1	M0	1088.25	940.922	633.728	86.5326	85.4271	86.1691	86.0429	0.563488	4.07536e-19	***	0
Asn	A1	M1	83.5926	75.3681	50.0372	2.76633	3.00867	2.93736	2.90412	0.124539	7.05134e-19	***	1
Asn	A1	M2	122.904	115.092	73.5836	9.46063	10.1145	9.68249	9.75254	0.332518	2.0339e-18	***	2
Asn	A1	M3	17.4908	17.2105	9.9367	1.33059	1.49493	1.29263	1.37272	0.107524	6.79091e-22	***	3
Asn	A1	M4	2.27228	2.66628	1.43107	0.172861	0.231597	0.186163	0.196874	0.030798	4.08519e-15	***	4
Asn	D10	M0	1256.27	1321.37	827.675	82.4107	82.3988	82.3436	82.3843	0.0358035	4.07536e-19	***	0
Asn	D10	M1	117.634	122.701	78.4609	4.00576	3.94179	4.09693	4.01483	0.0779671	7.05134e-19	***	1
Asn	D10	M2	180.101	190.032	118.421	11.4171	11.4542	11.3818	11.4177	0.0361705	2.0339e-18	***	2
Asn	D10	M3	32.1976	33.3455	20.8483	2.02073	1.98939	1.98439	1.99817	0.0196991	6.79091e-22	***	3
Asn	D10	M4	7.15977	8.72223	5.21282	0.449349	0.520367	0.496167	0.488627	0.0361044	4.08519e-15	***	4
Asn	F1	M0	1006.19	1027.39	684.647	83.584	82.9361	83.536	83.352	0.361022	4.07536e-19	***	0
Asn	F1	M1	81.2555	85.6318	56.3928	2.99794	3.18737	3.12939	3.1049	0.0970624	7.05134e-19	***	1
Asn	F1	M2	140.285	149.882	94.6766	11.2928	11.7226	11.189	11.4015	0.282868	2.0339e-18	***	2
Asn	F1	M3	24.2439	25.8519	16.871	1.92678	1.99657	1.96939	1.96425	0.0351788	6.79091e-22	***	3
Asn	F1	M4	6.28936	6.05798	4.07182	0.499845	0.467863	0.475314	0.481007	0.0167335	4.08519e-15	***	4
Asn	A6	M0	1096.44	1246.88	1157.89	87.4365	87.2345	87.4353	87.3687	0.116296	4.07536e-19	***	0
Asn	A6	M1	66.9388	79.7825	71.1503	1.43218	1.68206	1.46648	1.52691	0.135457	7.05134e-19	***	1
Asn	A6	M2	132.728	149.603	139.906	10.2986	10.175	10.278	10.2506	0.0662167	2.0339e-18	***	2
Asn	A6	M3	11.1926	12.911	11.8607	0.85394	0.864189	0.856871	0.858333	0.00527884	6.79091e-22	***	3
Asn	A6	M4	3.41105	4.82565	3.38285	0.260245	0.323002	0.244392	0.27588	0.0415721	4.08519e-15	***	4
Asn	A3	M0	1672.35	1212.91	917.326	81.4616	81.5443	81.4277	81.4779	0.0600181	4.07536e-19	***	0
Asn	A3	M1	146.446	106.5	81.4808	3.47071	3.49328	3.57038	3.51145	0.0522599	7.05134e-19	***	1
Asn	A3	M2	274.331	195.545	149.051	12.9494	12.7371	12.8168	12.8344	0.107249	2.0339e-18	***	2
Asn	A3	M3	40.7099	31.9091	23.8191	1.89719	2.05241	2.02283	1.99081	0.082417	6.79091e-22	***	3
Asn	A3	M4	11.9633	7.84726	5.83861	0.557519	0.50474	0.495842	0.519367	0.0333389	4.08519e-15	***	4
Asn	C8	M0	168.844	240.132	206.704	86.8501	84.4718	83.663	84.995	1.65672	4.07536e-19	***	0
Asn	C8	M1	8.48565	14.4758	13.3847	0.495448	1.31943	1.67667	1.16385	0.605785	7.05134e-19	***	1
Asn	C8	M2	23.7857	37.9668	34.1719	11.9439	13.0131	13.4663	12.8078	0.781708	2.0339e-18	***	2
Asn	C8	M3	1.8344	3.75026	3.41958	0.902746	1.26214	1.32417	1.16302	0.227525	6.79091e-22	***	3
Asn	C8	M4	0.253112	0.809584	0.563792	0.124561	0.272464	0.218317	0.205114	0.0748301	4.08519e-15	***	4
Asn	H1	M0	281.894	180.377	105.486	93.1544	92.8674	93.2614	93.0944	0.203702	4.07536e-19	***	0
Asn	H1	M1	14.4653	9.14201	5.40169	0.628812	0.568831	0.619677	0.605773	0.0323175	7.05134e-19	***	1
Asn	H1	M2	19.3703	12.9557	7.08704	6.23275	6.49805	6.10069	6.27716	0.202369	2.0339e-18	***	2
Asn	H1	M3	0.530814	0.542377	0.249809	0.16782	0.267158	0.211301	0.215426	0.0497972	6.79091e-22	***	3
Asn	H1	M4	0.0384252	NA	NA	0.0121484	NA	NA	0.0121484	NA	4.08519e-15	***	4
Asn	C9	M0	922.904	818.247	648.023	88.9945	89.1948	89.4478	89.2124	0.227195	4.07536e-19	***	0
Asn	C9	M1	55.9699	51.357	38.3958	1.42198	1.61213	1.30584	1.44665	0.154626	7.05134e-19	***	1
Asn	C9	M2	93.8171	80.05	64.2409	8.79462	8.47471	8.62297	8.63077	0.1601	2.0339e-18	***	2
Asn	C9	M3	10.4344	8.51087	6.30658	0.962628	0.887593	0.832834	0.894352	0.0651606	6.79091e-22	***	3
Asn	C9	M4	0.822526	0.705291	0.277056	0.0758824	0.0735543	0.0365874	0.0620081	0.0220457	4.08519e-15	***	4
Asp	E2	M0	2868.65	3171.84	3763.31	78.3982	76.7495	78.2535	77.8004	0.913003	5.01566e-24	***	0
Asp	E2	M1	292.304	326.265	369.42	4.45106	4.43087	4.15399	4.34531	0.165991	1.29903e-25	***	1
Asp	E2	M2	537.144	676.219	739.411	14.2054	15.8522	14.8954	14.9843	0.827004	1.68287e-20	***	2
Asp	E2	M3	103.459	115.89	124.249	2.70509	2.68283	2.47179	2.6199	0.128755	6.39452e-26	***	3
Asp	E2	M4	23.0453	29.4562	30.2862	0.602554	0.681908	0.60251	0.628991	0.0458281	3.24008e-23	***	4
Asp	H2	M0	3187.02	3818.89	3683.59	77.228	76.8748	78.4262	77.5097	0.813137	5.01566e-24	***	0
Asp	H2	M1	332.159	409.903	364.347	4.56231	4.77814	4.22114	4.52053	0.280841	1.29903e-25	***	1
Asp	H2	M2	660.918	799.15	718.072	15.5082	15.5711	14.8082	15.2958	0.423509	1.68287e-20	***	2
Asp	H2	M3	104.037	126.555	112.123	2.41192	2.43731	2.28386	2.3777	0.0822482	6.39452e-26	***	3
Asp	H2	M4	29.3171	37.8993	31.2264	0.679666	0.7299	0.63606	0.681875	0.0469586	3.24008e-23	***	4
Asp	B7	M0	2096.24	2572.8	2462.33	66.3412	65.9604	66.7663	66.3559	0.403188	5.01566e-24	***	0
Asp	B7	M1	389.181	479.885	450.646	9.2622	9.26548	9.14719	9.22496	0.0673669	1.29903e-25	***	1
Asp	B7	M2	613.545	766.37	704.223	18.6815	18.9069	18.3701	18.6528	0.269545	1.68287e-20	***	2
Asp	B7	M3	161.876	201.822	185.829	4.90127	4.9503	4.8207	4.89076	0.0654367	6.39452e-26	***	3
Asp	B7	M4	41.8846	56.0981	51.7861	1.26818	1.37597	1.34341	1.32919	0.0552841	3.24008e-23	***	4
Asp	A2	M0	1652.41	2366.83	2249.96	69.2074	69.2735	70.1496	69.5435	0.525969	5.01566e-24	***	0
Asp	A2	M1	264.807	374.339	348.483	7.92373	7.78777	7.65897	7.79016	0.132399	1.29903e-25	***	1
Asp	A2	M2	441.746	633.8	577.979	17.8297	17.8819	17.3677	17.6931	0.283034	1.68287e-20	***	2
Asp	A2	M3	110.236	161.06	140.912	4.41719	4.50995	4.20324	4.37679	0.157296	6.39452e-26	***	3
Asp	A2	M4	26.4294	35.1769	35.1303	1.05903	0.985014	1.0479	1.03065	0.0399083	3.24008e-23	***	4
Asp	A1	M0	2565.9	2350.36	2110.5	78.9866	78.3495	78.1492	78.4951	0.437282	5.01566e-24	***	0
Asp	A1	M1	277.721	261.392	236.37	4.97968	5.17031	5.21766	5.12255	0.125972	1.29903e-25	***	1
Asp	A1	M2	452.262	427.886	391.723	13.4468	13.7746	14.0092	13.7435	0.282503	1.68287e-20	***	2
Asp	A1	M3	83.2244	81.0722	70.8586	2.45104	2.58559	2.51025	2.51563	0.0674378	6.39452e-26	***	3
Asp	A1	M4	16.3721	14.8351	13.3178	0.482173	0.473126	0.4718	0.4757	0.00564495	3.24008e-23	***	4
Asp	D10	M0	3495.39	4496.88	3750.2	71.8592	71.4955	70.342	71.2322	0.792146	5.01566e-24	***	0
Asp	D10	M1	497.94	647.96	560.916	6.96237	7.04274	7.31025	7.10512	0.182137	1.29903e-25	***	1
Asp	D10	M2	858.613	1127.13	987.912	17.0298	17.2899	17.8778	17.3992	0.434421	1.68287e-20	***	2
Asp	D10	M3	180.96	236.74	214.477	3.55922	3.60101	3.84881	3.66968	0.15653	6.39452e-26	***	3
Asp	D10	M4	51.3602	65.5562	59.0525	1.01018	0.997164	1.0597	1.02235	0.0329976	3.24008e-23	***	4
Asp	F1	M0	3294.7	4080.48	3505.64	71.5343	71.1199	70.0432	70.8991	0.769689	5.01566e-24	***	0
Asp	F1	M1	426.726	535.11	477.092	6.01563	6.09471	6.3456	6.15198	0.172279	1.29903e-25	***	1
Asp	F1	M2	851.76	1070.8	966.559	17.8845	18.0481	18.6744	18.2023	0.416935	1.68287e-20	***	2
Asp	F1	M3	188.132	242.76	218.94	3.90794	4.04801	4.18513	4.04703	0.138598	6.39452e-26	***	3
Asp	F1	M4	52.7922	67.8675	63.15	1.09662	1.13169	1.20714	1.14515	0.0564776	3.24008e-23	***	4
Asp	A6	M0	2777.51	3004.24	3171.71	81.7498	81.695	81.951	81.7986	0.134807	5.01566e-24	***	0
Asp	A6	M1	219.196	233.691	246.956	2.78358	2.69033	2.70486	2.72625	0.0501737	1.29903e-25	***	1
Asp	A6	M2	478.289	521.07	541.678	13.6709	13.7642	13.5939	13.6763	0.0852859	1.68287e-20	***	2
Asp	A6	M3	54.4239	61.7537	63.4045	1.53252	1.60661	1.56735	1.56882	0.0370666	6.39452e-26	***	3
Asp	A6	M4	21.8521	22.9843	21.5789	0.61533	0.597968	0.533428	0.582242	0.0431561	3.24008e-23	***	4
Asp	A3	M0	3806.44	3127.59	3236.28	76.7156	75.1069	74.8754	75.566	1.00231	5.01566e-24	***	0
Asp	A3	M1	416.508	366.975	380.858	4.92654	5.411	5.42018	5.25257	0.282386	1.29903e-25	***	1
Asp	A3	M2	778.474	694.899	733.484	15.1775	16.1378	16.4139	15.9097	0.648987	1.68287e-20	***	2
Asp	A3	M3	146.323	128.057	131.838	2.8214	2.94211	2.91823	2.89391	0.0639247	6.39452e-26	***	3
Asp	A3	M4	38.4653	35.0392	35.2872	0.741685	0.805025	0.78108	0.77593	0.0319824	3.24008e-23	***	4
Asp	C8	M0	2511.11	2704.19	2912.92	76.0805	75.837	76.1534	76.0236	0.165702	5.01566e-24	***	0
Asp	C8	M1	256.207	280.053	297.214	4.32953	4.43065	4.33395	4.36471	0.057149	1.29903e-25	***	1
Asp	C8	M2	564.403	613.272	650.997	16.5769	16.6701	16.4977	16.5816	0.0863089	1.68287e-20	***	2
Asp	C8	M3	85.6899	94.7813	99.783	2.48384	2.54303	2.49576	2.50754	0.0313057	6.39452e-26	***	3
Asp	C8	M4	32.4933	34.8044	37.1907	0.941863	0.933818	0.930209	0.935297	0.00596593	3.24008e-23	***	4
Asp	H1	M0	727.084	525.452	466.72	91.2436	90.8779	91.3431	91.1548	0.244962	5.01566e-24	***	0
Asp	H1	M1	41.9165	29.8949	25.4627	1.18762	1.11487	0.909467	1.07066	0.144255	1.29903e-25	***	1
Asp	H1	M2	59.7205	45.4365	38.9155	7.28395	7.64227	7.41224	7.44615	0.181552	1.68287e-20	***	2
Asp	H1	M3	3.88679	3.36338	2.84599	0.466653	0.556527	0.532891	0.51869	0.046589	6.39452e-26	***	3
Asp	H1	M4	0.300443	0.20485	0.122616	0.0360715	0.0338959	0.0229589	0.0309754	0.00702725	3.24008e-23	***	4
Asp	C9	M0	5294.99	5145.27	4678.5	84.7171	84.37	83.9991	84.3621	0.35904	5.01566e-24	***	0
Asp	C9	M1	381.358	395.181	365.647	2.30685	2.69645	2.79676	2.60002	0.258797	1.29903e-25	***	1
Asp	C9	M2	746.268	725.454	675.971	11.5957	11.5396	11.772	11.6358	0.121247	1.68287e-20	***	2
Asp	C9	M3	95.6504	93.9758	87.5711	1.46412	1.47428	1.50423	1.48088	0.0208513	6.39452e-26	***	3
Asp	C9	M4	14.6785	14.4584	13.9669	0.224684	0.226822	0.239913	0.230473	0.00824485	3.24008e-23	***	4
ATP	E2	M0	189.98	195.556	190.789	6.26713	6.56487	6.44491	6.42564	0.149803	1.49262e-37	***	0
ATP	E2	M1	805.795	788.158	797.771	25.6001	25.4455	25.9435	25.663	0.254917	6.8454e-35	***	1
ATP	E2	M2	815.746	797.291	789.566	23.7866	23.6601	23.5193	23.6553	0.133677	1.3572e-23	***	2
ATP	E2	M3	731.147	714.923	716.276	21.5938	21.4871	21.6624	21.5811	0.0883405	1.44778e-35	***	3
ATP	E2	M4	563.554	552.512	550.401	16.6441	16.6058	16.6458	16.6319	0.0226348	2.73893e-28	***	4
ATP	E2	M5	223.41	223.371	210.321	6.59822	6.71342	6.36074	6.55746	0.179836	3.72805e-27	***	5
ATP	E2	M6	53.2941	51.9114	48.6528	1.574	1.5602	1.47141	1.5352	0.0556739	9.55467e-23	***	6
ATP	E2	M7	2.98522	3.50378	2.76586	0.088166	0.105306	0.0836481	0.0923735	0.0114258	1.28317e-10	***	7
ATP	E2	M8	NA	NA	NA	NA	NA	NA	NA	NA	NA		8
ATP	E2	M9	NA	NA	NA	NA	NA	NA	NA	NA	NA		9
ATP	E2	M10	NA	NA	NA	NA	NA	NA	NA	NA	NA		10
ATP	H2	M0	276.988	271.043	212.318	9.93896	9.82349	10.0499	9.93744	0.113201	1.49262e-37	***	0
ATP	H2	M1	890.185	876.818	678.271	30.4973	30.3486	30.6467	30.4975	0.149042	6.8454e-35	***	1
ATP	H2	M2	697.08	694.71	525.752	21.4457	21.6225	21.3068	21.4584	0.158229	1.3572e-23	***	2
ATP	H2	M3	612.998	611.251	467.725	19.6926	19.834	19.8211	19.7826	0.0781933	1.44778e-35	***	3
ATP	H2	M4	488.008	481.924	367.736	15.6773	15.6376	15.5838	15.6329	0.0469134	2.73893e-28	***	4
ATP	H2	M5	127.51	127.192	97.039	4.09625	4.12716	4.11229	4.1119	0.0154558	3.72805e-27	***	5
ATP	H2	M6	19.9441	18.5921	10.794	0.640706	0.603281	0.457424	0.567137	0.0968394	9.55467e-23	***	6
ATP	H2	M7	0.123492	0.304016	0.0965696	0.0039672	0.00986476	0.0040924	0.00597479	0.0033694	1.28317e-10	***	7
ATP	H2	M8	NA	NA	NA	NA	NA	NA	NA	NA	NA		8
ATP	H2	M9	NA	NA	NA	NA	NA	NA	NA	NA	NA		9
ATP	H2	M10	NA	NA	NA	NA	NA	NA	NA	NA	NA		10
ATP	B7	M0	955.162	881.347	852.986	28.047	28.0133	27.5614	27.8739	0.271186	1.49262e-37	***	0
ATP	B7	M1	820.931	765.656	751.783	20.7552	20.9869	20.9924	20.9115	0.135405	6.8454e-35	***	1
ATP	B7	M2	804.553	738.125	734.029	21.0511	20.8681	21.1187	21.0126	0.129617	1.3572e-23	***	2
ATP	B7	M3	536.947	498.072	491.713	14.1158	14.1733	14.2244	14.1712	0.0543494	1.44778e-35	***	3
ATP	B7	M4	488.465	450.158	449.532	12.8412	12.8099	13.0042	12.8851	0.104301	2.73893e-28	***	4
ATP	B7	M5	160.373	146.877	144.13	4.21603	4.17959	4.16942	4.18834	0.024507	3.72805e-27	***	5
ATP	B7	M6	36.3955	32.4693	31.1075	0.956797	0.923959	0.899886	0.926881	0.0285681	9.55467e-23	***	6
ATP	B7	M7	1.05868	1.44324	1.55138	0.0278314	0.0410693	0.0448786	0.0379264	0.00894761	1.28317e-10	***	7
ATP	B7	M8	NA	NA	NA	NA	NA	NA	NA	NA	NA		8
ATP	B7	M9	NA	NA	NA	NA	NA	NA	NA	NA	NA		9
ATP	B7	M10	NA	NA	NA	NA	NA	NA	NA	NA	NA		10
ATP	A2	M0	474.806	477.786	426.335	15.4896	15.0612	15.7869	15.4459	0.364833	1.49262e-37	***	0
ATP	A2	M1	780.78	810.634	686.174	23.4874	23.6157	23.3926	23.4986	0.111985	6.8454e-35	***	1
ATP	A2	M2	776.701	806.554	678.751	22.4577	22.5297	22.2669	22.4181	0.135777	1.3572e-23	***	2
ATP	A2	M3	651.821	678.393	573.142	19.0377	19.1457	19.0008	19.0614	0.0752706	1.44778e-35	***	3
ATP	A2	M4	480.756	502.438	423.902	14.0414	14.1799	14.0532	14.0915	0.0767523	2.73893e-28	***	4
ATP	A2	M5	202.528	208.588	177.517	5.91522	5.88678	5.88507	5.89569	0.0169363	3.72805e-27	***	5
ATP	A2	M6	52.5246	55.7183	47.5963	1.53409	1.57249	1.57792	1.5615	0.0238929	9.55467e-23	***	6
ATP	A2	M7	3.92191	3.21025	2.98786	0.114547	0.0906	0.0990536	0.1014	0.0121449	1.28317e-10	***	7
ATP	A2	M8	NA	NA	NA	NA	NA	NA	NA	NA	NA		8
ATP	A2	M9	NA	NA	NA	NA	NA	NA	NA	NA	NA		9
ATP	A2	M10	NA	NA	NA	NA	NA	NA	NA	NA	NA		10
ATP	A1	M0	574.736	522.117	397.885	19.973	19.9115	19.4829	19.7891	0.266996	1.49262e-37	***	0
ATP	A1	M1	664.922	610.873	469.111	20.656	20.8497	20.5748	20.6935	0.14126	6.8454e-35	***	1
ATP	A1	M2	715.752	645.26	501.393	22.2831	22.0038	21.9759	22.0876	0.16989	1.3572e-23	***	2
ATP	A1	M3	547.894	503.392	398.039	17.0465	17.1872	17.4495	17.2277	0.204558	1.44778e-35	***	3
ATP	A1	M4	508.493	458.555	364.382	15.8206	15.6563	15.9741	15.817	0.158914	2.73893e-28	***	4
ATP	A1	M5	165.654	152.982	121.881	5.15396	5.22322	5.34311	5.2401	0.0956958	3.72805e-27	***	5
ATP	A1	M6	35.9704	34.3296	27.5468	1.11914	1.17211	1.20762	1.16629	0.0445249	9.55467e-23	***	6
ATP	A1	M7	0.689545	1.37285	0.84452	0.0214537	0.0468728	0.0370228	0.0351164	0.0128163	1.28317e-10	***	7
ATP	A1	M8	NA	NA	NA	NA	NA	NA	NA	NA	NA		8
ATP	A1	M9	NA	NA	NA	NA	NA	NA	NA	NA	NA		9
ATP	A1	M10	NA	NA	NA	NA	NA	NA	NA	NA	NA		10
ATP	D10	M0	1415.5	1664.37	1388.85	35.6415	36.6419	36.5766	36.2867	0.559689	1.49262e-37	***	0
ATP	D10	M1	813.685	920.672	759.269	16.3421	16.0154	15.7526	16.0367	0.295324	6.8454e-35	***	1
ATP	D10	M2	868.324	968.831	805.518	19.7652	19.2746	19.1879	19.4092	0.311311	1.3572e-23	***	2
ATP	D10	M3	561.679	632.167	532.761	12.6618	12.4601	12.5616	12.5612	0.100845	1.44778e-35	***	3
ATP	D10	M4	566.685	643.631	547.058	12.7746	12.6861	12.8986	12.7865	0.106779	2.73893e-28	***	4
ATP	D10	M5	173.295	198.594	169.966	3.90655	3.91432	4.00751	3.94279	0.0561802	3.72805e-27	***	5
ATP	D10	M6	35.6899	43.8984	36.5221	0.80455	0.865245	0.861126	0.84364	0.0339157	9.55467e-23	***	6
ATP	D10	M7	1.14828	1.35791	1.26032	0.0258855	0.0267647	0.029716	0.0274554	0.0020065	1.28317e-10	***	7
ATP	D10	M8	NA	NA	NA	NA	NA	NA	NA	NA	NA		8
ATP	D10	M9	NA	NA	NA	NA	NA	NA	NA	NA	NA		9
ATP	D10	M10	NA	NA	NA	NA	NA	NA	NA	NA	NA		10
ATP	F1	M0	656.225	696.711	645.512	19.9393	19.7804	19.7294	19.8164	0.109463	1.49262e-37	***	0
ATP	F1	M1	713.865	760.432	707.236	19.2587	19.1762	19.2079	19.2143	0.0416224	6.8454e-35	***	1
ATP	F1	M2	834.575	896.279	828.431	22.8956	22.9899	22.8632	22.9162	0.0658011	1.3572e-23	***	2
ATP	F1	M3	560.991	604.847	566.433	15.2607	15.3742	15.4996	15.3782	0.119491	1.44778e-35	***	3
ATP	F1	M4	655.772	695.074	647.981	17.8391	17.6676	17.731	17.7459	0.0867039	2.73893e-28	***	4
ATP	F1	M5	211.357	230.822	212.797	5.74957	5.86709	5.82288	5.81318	0.0593538	3.72805e-27	***	5
ATP	F1	M6	43.0315	49.179	44.8883	1.17059	1.25005	1.2283	1.21631	0.0410615	9.55467e-23	***	6
ATP	F1	M7	0.228535	0.834685	1.22146	0.00621688	0.0212162	0.0334234	0.0202855	0.0136271	1.28317e-10	***	7
ATP	F1	M8	NA	NA	NA	NA	NA	NA	NA	NA	NA		8
ATP	F1	M9	NA	NA	NA	NA	NA	NA	NA	NA	NA		9
ATP	F1	M10	NA	NA	NA	NA	NA	NA	NA	NA	NA		10
ATP	A6	M0	213.508	192.898	206.49	6.72913	6.51495	6.71072	6.6516	0.118698	1.49262e-37	***	0
ATP	A6	M1	941.549	869.771	913.028	28.6081	28.3359	28.608	28.5173	0.15712	6.8454e-35	***	1
ATP	A6	M2	827.664	784.002	810.463	22.6821	23.0939	22.9304	22.9021	0.207364	1.3572e-23	***	2
ATP	A6	M3	762.52	706.026	735.975	21.5158	21.3485	21.4139	21.4261	0.0843349	1.44778e-35	***	3
ATP	A6	M4	550.945	516.405	532.322	15.5459	15.6148	15.4885	15.5497	0.0632591	2.73893e-28	***	4
ATP	A6	M5	199.469	192.414	194.904	5.62837	5.81813	5.67092	5.70581	0.0995755	3.72805e-27	***	5
ATP	A6	M6	47.4034	43.6325	43.1438	1.33757	1.31934	1.25531	1.30407	0.0432017	9.55467e-23	***	6
ATP	A6	M7	0.934772	2.00047	0.56903	0.0263763	0.0604893	0.0165565	0.034474	0.0230587	1.28317e-10	***	7
ATP	A6	M8	NA	NA	NA	NA	NA	NA	NA	NA	NA		8
ATP	A6	M9	NA	NA	NA	NA	NA	NA	NA	NA	NA		9
ATP	A6	M10	NA	NA	NA	NA	NA	NA	NA	NA	NA		10
ATP	A3	M0	469.661	402.854	353.025	11.2116	10.7982	10.8288	10.9462	0.230357	1.49262e-37	***	0
ATP	A3	M1	1128.11	1009.58	880.038	25.4006	25.5757	25.5065	25.4942	0.0882017	6.8454e-35	***	1
ATP	A3	M2	1129.29	1002.16	878.276	23.8529	23.7419	23.8253	23.8067	0.0578095	1.3572e-23	***	2
ATP	A3	M3	840.81	747.567	656.329	17.9699	17.9398	18.0244	17.978	0.0428641	1.44778e-35	***	3
ATP	A3	M4	804.118	724.892	627.25	17.1857	17.3957	17.2258	17.2691	0.11147	2.73893e-28	***	4
ATP	A3	M5	254.365	232.516	203.556	5.43631	5.57984	5.59014	5.53543	0.085994	3.72805e-27	***	5
ATP	A3	M6	52.104	46.9873	42.0658	1.11357	1.12758	1.15523	1.13213	0.0211968	9.55467e-23	***	6
ATP	A3	M7	0.531161	0.519824	0.800468	0.011352	0.0124745	0.0219828	0.0152698	0.00584066	1.28317e-10	***	7
ATP	A3	M8	NA	NA	NA	NA	NA	NA	NA	NA	NA		8
ATP	A3	M9	NA	NA	NA	NA	NA	NA	NA	NA	NA		9
ATP	A3	M10	NA	NA	NA	NA	NA	NA	NA	NA	NA		10
ATP	C8	M0	195.211	192.981	208.43	9.15613	9.14017	9.24746	9.18125	0.0578868	1.49262e-37	***	0
ATP	C8	M1	653.963	641.828	688.295	29.3287	29.0591	29.1846	29.1908	0.134913	6.8454e-35	***	1
ATP	C8	M2	549.905	548.159	580.01	22.3241	22.517	22.2805	22.3739	0.125824	1.3572e-23	***	2
ATP	C8	M3	476.371	469.975	503.484	20.0039	19.9286	19.9991	19.9772	0.0421657	1.44778e-35	***	3
ATP	C8	M4	361.137	357.212	383.055	15.165	15.147	15.2155	15.1758	0.0354875	2.73893e-28	***	4
ATP	C8	M5	120.525	122.295	128.845	5.06112	5.18573	5.11793	5.12159	0.0623888	3.72805e-27	***	5
ATP	C8	M6	23.3134	25.5313	24.8995	0.978985	1.08262	0.989043	1.01688	0.0571505	9.55467e-23	***	6
ATP	C8	M7	0.961354	0.312627	0.513044	0.0403695	0.0132565	0.0203788	0.0246683	0.0140563	1.28317e-10	***	7
ATP	C8	M8	NA	NA	NA	NA	NA	NA	NA	NA	NA		8
ATP	C8	M9	NA	NA	NA	NA	NA	NA	NA	NA	NA		9
ATP	C8	M10	NA	NA	NA	NA	NA	NA	NA	NA	NA		10
ATP	H1	M0	34.906	20.8395	15.8989	4.0529	4.25973	4.09553	4.13605	0.109205	1.49262e-37	***	0
ATP	H1	M1	355.502	196.09	158.937	40.3771	39.1726	40.0412	39.8636	0.621553	6.8454e-35	***	1
ATP	H1	M2	185.075	108.777	86.0276	17.0212	17.8699	17.7114	17.5341	0.451271	1.3572e-23	***	2
ATP	H1	M3	240.514	135.381	106.695	25.0017	24.775	24.6065	24.7944	0.198275	1.44778e-35	***	3
ATP	H1	M4	118.259	69.4969	54.0752	12.2931	12.7181	12.4711	12.4941	0.213417	2.73893e-28	***	4
ATP	H1	M5	26.907	15.0705	11.4816	2.79701	2.75794	2.64796	2.7343	0.0772894	3.72805e-27	***	5
ATP	H1	M6	0.828607	0.785262	0.488383	0.0861346	0.143705	0.112633	0.114158	0.0288154	9.55467e-23	***	6
ATP	H1	M7	NA	NA	NA	NA	NA	NA	NA	NA	1.28317e-10	***	7
ATP	H1	M8	NA	NA	NA	NA	NA	NA	NA	NA	NA		8
ATP	H1	M9	NA	NA	NA	NA	NA	NA	NA	NA	NA		9
ATP	H1	M10	NA	NA	NA	NA	NA	NA	NA	NA	NA		10
ATP	C9	M0	151.258	129.525	108.316	4.26083	4.26254	4.31623	4.27987	0.0315044	1.49262e-37	***	0
ATP	C9	M1	1457.33	1252.08	1027.23	40.1317	40.2827	40.0086	40.141	0.137287	6.8454e-35	***	1
ATP	C9	M2	774.628	654.093	549.11	17.3699	17.0664	17.4413	17.2925	0.199077	1.3572e-23	***	2
ATP	C9	M3	920.99	788.928	649.435	23.2269	23.2443	23.1691	23.2135	0.0393588	1.44778e-35	***	3
ATP	C9	M4	538.792	467.268	383.17	13.5881	13.7672	13.6699	13.6751	0.0896533	2.73893e-28	***	4
ATP	C9	M5	114.627	94.2065	78.2699	2.89084	2.77562	2.79235	2.8196	0.0622575	3.72805e-27	***	5
ATP	C9	M6	7.4857	7.97021	7.48147	0.188786	0.234827	0.266908	0.230174	0.0392683	9.55467e-23	***	6
ATP	C9	M7	0.0634205	NA	NA	0.00159944	NA	NA	0.00159944	NA	1.28317e-10	***	7
ATP	C9	M8	NA	NA	NA	NA	NA	NA	NA	NA	NA		8
ATP	C9	M9	NA	NA	NA	NA	NA	NA	NA	NA	NA		9
ATP	C9	M10	NA	NA	NA	NA	NA	NA	NA	NA	NA		10
Cit	E2	M0	6139.34	7401.86	6803.23	53.0045	52.8421	53.5528	53.1331	0.372374	1.23129e-22	***	0
Cit	E2	M1	923.145	1129.02	1003.93	4.38407	4.48388	4.28119	4.38305	0.10135	6.37769e-28	***	1
Cit	E2	M2	3994.46	4825.56	4362	33.487	33.4457	33.3456	33.4261	0.0726654	1.28846e-16	***	2
Cit	E2	M3	547.864	679.942	584.852	4.42631	4.54244	4.30815	4.42563	0.117146	3.59907e-28	***	3
Cit	E2	M4	653.078	789.356	701.796	5.27635	5.27339	5.16958	5.23977	0.0608075	2.54526e-25	***	4
Cit	E2	M5	102.448	125.955	103.178	0.827695	0.841457	0.760031	0.809728	0.0435852	1.15592e-25	***	5
Cit	E2	M6	17.1266	16.9605	16.5039	0.138369	0.113307	0.121571	0.124416	0.0127709	2.82463e-22	***	6
Cit	H2	M0	4256.96	4654.85	3721.59	51.6217	50.9795	52.657	51.7527	0.846381	1.23129e-22	***	0
Cit	H2	M1	655.078	730.674	550.345	4.44935	4.5496	4.22584	4.40826	0.165744	6.37769e-28	***	1
Cit	H2	M2	2931.03	3276.15	2495.02	34.5168	34.8411	34.2936	34.5505	0.275306	1.28846e-16	***	2
Cit	H2	M3	391.445	445.656	320.493	4.44203	4.56738	4.24348	4.41763	0.163321	3.59907e-28	***	3
Cit	H2	M4	491.851	557.05	401.817	5.58142	5.70902	5.32027	5.5369	0.198163	2.54526e-25	***	4
Cit	H2	M5	70.1928	77.4786	53.7327	0.796532	0.794051	0.711448	0.767344	0.048423	1.15592e-25	***	5
Cit	H2	M6	15.7428	15.5129	9.57609	0.178646	0.158986	0.126792	0.154808	0.0261781	2.82463e-22	***	6
Cit	B7	M0	5760.52	6215.44	5336.24	41.2946	40.9828	41.7376	41.3383	0.379284	1.23129e-22	***	0
Cit	B7	M1	1546.64	1699.92	1419.42	8.23976	8.38063	8.22525	8.28188	0.0858249	6.37769e-28	***	1
Cit	B7	M2	4870.74	5285.59	4438.15	33.6961	33.6252	33.4982	33.6065	0.100258	1.28846e-16	***	2
Cit	B7	M3	1217.32	1339.79	1103.46	8.16609	8.2669	8.07655	8.16985	0.0952335	3.59907e-28	***	3
Cit	B7	M4	1178.06	1294.62	1067.21	7.90271	7.9882	7.81125	7.90072	0.0884921	2.54526e-25	***	4
Cit	B7	M5	272.254	302.003	242.099	1.82635	1.86346	1.772	1.8206	0.0459997	1.15592e-25	***	5
Cit	B7	M6	61.4763	69.271	55.9301	0.412398	0.427424	0.409369	0.416397	0.00966888	2.82463e-22	***	6
Cit	A2	M0	3889.93	5298.66	4263.46	48.999	49.1011	48.9893	49.0298	0.0619434	1.23129e-22	***	0
Cit	A2	M1	770.774	1046.73	831.003	6.36821	6.35241	6.21032	6.31031	0.0869565	6.37769e-28	***	1
Cit	A2	M2	2647.49	3590.49	2914.96	32.2653	32.1911	32.4164	32.291	0.114816	1.28846e-16	***	2
Cit	A2	M3	533.779	733.794	583.924	6.29193	6.36322	6.27875	6.3113	0.0454457	3.59907e-28	***	3
Cit	A2	M4	517.212	697.27	568.883	6.09665	6.0465	6.11702	6.08672	0.036295	2.54526e-25	***	4
Cit	A2	M5	107.948	144.569	118.328	1.27244	1.25366	1.27235	1.26615	0.0108181	1.15592e-25	***	5
Cit	A2	M6	16.4041	20.2733	19.4436	0.193364	0.175803	0.209071	0.192746	0.0166424	2.82463e-22	***	6
Cit	A1	M0	6679.58	5136.48	3906.06	51.5749	50.3928	50.7836	50.9171	0.602214	1.23129e-22	***	0
Cit	A1	M1	1124.46	901.457	663.651	5.18285	5.42078	5.18166	5.26176	0.137718	6.37769e-28	***	1
Cit	A1	M2	4504.41	3604.87	2723.33	33.73	34.2909	34.3434	34.1215	0.339986	1.28846e-16	***	2
Cit	A1	M3	672.797	556.902	406.531	4.86128	5.11281	4.94602	4.97337	0.127974	3.59907e-28	***	3
Cit	A1	M4	724.399	583.084	437.536	5.23413	5.35319	5.32324	5.30352	0.0619308	2.54526e-25	***	4
Cit	A1	M5	117.394	99.0422	73.0421	0.848229	0.909288	0.888661	0.882059	0.0310602	1.15592e-25	***	5
Cit	A1	M6	16.8672	10.4539	9.19487	0.121873	0.0959753	0.111869	0.109906	0.0130602	2.82463e-22	***	6
Cit	D10	M0	4664.61	4552.5	3622.39	47.88	47.4544	47.1463	47.4936	0.36841	1.23129e-22	***	0
Cit	D10	M1	915.646	918.987	724.196	6.13521	6.34199	6.21025	6.22915	0.104676	6.37769e-28	***	1
Cit	D10	M2	3368.33	3331.53	2665.2	33.477	33.6152	33.5843	33.5588	0.0725203	1.28846e-16	***	2
Cit	D10	M3	636.91	640.974	517.244	6.1178	6.25238	6.29979	6.22332	0.0944066	3.59907e-28	***	3
Cit	D10	M4	670.431	652.905	554.152	6.43978	6.36876	6.74931	6.51928	0.202348	2.54526e-25	***	4
Cit	D10	M5	126.152	128.698	105.16	1.21174	1.25538	1.28079	1.24931	0.0349237	1.15592e-25	***	5
Cit	D10	M6	28.6924	26.1012	22.1591	0.275603	0.254604	0.269887	0.266698	0.0108565	2.82463e-22	***	6
Cit	F1	M0	5118.58	5350.91	4378.83	44.3022	44.1322	43.8289	44.0878	0.239786	1.23129e-22	***	0
Cit	F1	M1	917.986	975.796	800.222	4.93399	5.04673	5.02881	5.00318	0.0605858	6.37769e-28	***	1
Cit	F1	M2	4409.71	4614.71	3813.73	37.0571	36.9468	37.0577	37.0205	0.0638636	1.28846e-16	***	2
Cit	F1	M3	748.836	798.629	661.375	6.06513	6.16383	6.1948	6.14125	0.0677194	3.59907e-28	***	3
Cit	F1	M4	923.746	974.242	821.284	7.4818	7.51922	7.69259	7.56454	0.112464	2.54526e-25	***	4
Cit	F1	M5	186.211	198.309	163.452	1.5082	1.53055	1.53098	1.52324	0.013029	1.15592e-25	***	5
Cit	F1	M6	41.5082	44.0991	37.3945	0.336192	0.340357	0.350258	0.342269	0.00722509	2.82463e-22	***	6
Cit	A6	M0	6069.23	5901.27	5899.36	51.194	50.699	50.415	50.7693	0.394241	1.23129e-22	***	0
Cit	A6	M1	810.78	806.984	806.635	3.3849	3.51057	3.49015	3.46187	0.0674356	6.37769e-28	***	1
Cit	A6	M2	4491.45	4433.84	4489.99	36.8666	37.0618	37.3356	37.088	0.235591	1.28846e-16	***	2
Cit	A6	M3	471.384	473.61	479.348	3.72081	3.80761	3.83339	3.78727	0.0589813	3.59907e-28	***	3
Cit	A6	M4	722.363	719.745	725.128	5.70189	5.78642	5.79892	5.76241	0.0527878	2.54526e-25	***	4
Cit	A6	M5	80.4134	80.3816	79.882	0.634733	0.646231	0.638825	0.63993	0.00582818	1.15592e-25	***	5
Cit	A6	M6	23.2226	22.6856	24.1905	0.183305	0.182382	0.193454	0.18638	0.00614316	2.82463e-22	***	6
Cit	A3	M0	8401.9	7441.6	6060.02	47.1939	46.8101	46.9506	46.9849	0.194188	1.23129e-22	***	0
Cit	A3	M1	1449.25	1289.3	1051.59	4.93615	4.93144	4.95893	4.94217	0.0147024	6.37769e-28	***	1
Cit	A3	M2	6730.89	6033.78	4909.3	36.7057	36.8494	36.927	36.8274	0.112308	1.28846e-16	***	2
Cit	A3	M3	994.647	901.039	717.822	5.22824	5.30389	5.2043	5.24548	0.0519842	3.59907e-28	***	3
Cit	A3	M4	1199.84	1093.32	872.321	6.30683	6.43576	6.32444	6.35568	0.0699106	2.54526e-25	***	4
Cit	A3	M5	202.623	188.535	148.629	1.06506	1.1098	1.07758	1.08415	0.0230778	1.15592e-25	***	5
Cit	A3	M6	45.3719	40.6909	33.1931	0.238492	0.239524	0.240654	0.239557	0.00108146	2.82463e-22	***	6
Cit	C8	M0	5340.05	5013.47	5091.57	52.6258	51.9782	52.1504	52.2515	0.335468	1.23129e-22	***	0
Cit	C8	M1	773.59	745.456	751.919	4.0665	4.21309	4.17489	4.15149	0.076042	6.37769e-28	***	1
Cit	C8	M2	3533.25	3369.8	3418.6	33.8307	33.9372	34.0155	33.9278	0.0927974	1.28846e-16	***	2
Cit	C8	M3	453.516	445.28	445.665	4.18238	4.3201	4.27162	4.25803	0.0698565	3.59907e-28	***	3
Cit	C8	M4	634.671	628.225	618.868	5.85302	6.09502	5.93174	5.95992	0.123442	2.54526e-25	***	4
Cit	C8	M5	84.7173	81.1091	81.6119	0.781274	0.786919	0.782235	0.783476	0.00302023	1.15592e-25	***	5
Cit	C8	M6	23.6818	23.8348	24.9346	0.218396	0.231245	0.238994	0.229545	0.0104034	2.82463e-22	***	6
Cit	H1	M0	1201.99	617.264	419.061	59.717	58.9239	60.5085	59.7164	0.792267	1.23129e-22	***	0
Cit	H1	M1	130.214	67.995	44.4512	2.45678	2.53041	2.35417	2.44712	0.0885147	6.37769e-28	***	1
Cit	H1	M2	708.728	374.644	240.064	34.3012	34.8375	33.7707	34.3031	0.53341	1.28846e-16	***	2
Cit	H1	M3	50.1794	28.2597	17.9384	2.33293	2.52444	2.42382	2.42707	0.0957977	3.59907e-28	***	3
Cit	H1	M4	55.1073	29.5403	17.9614	2.56204	2.63884	2.42693	2.5426	0.107283	2.54526e-25	***	4
Cit	H1	M5	4.37769	1.63641	0.462562	0.203527	0.146181	0.062501	0.137403	0.0709214	1.15592e-25	***	5
Cit	H1	M6	0.325411	0.102577	0.149461	0.0151289	0.00916324	0.020195	0.0148291	0.00552201	2.82463e-22	***	6
Cit	C9	M0	7242.16	7062.82	5396.16	56.7632	56.4178	55.1886	56.1232	0.827602	1.23129e-22	***	0
Cit	C9	M1	890.284	869.61	687.337	3.15481	3.14645	3.30989	3.20372	0.0920418	6.37769e-28	***	1
Cit	C9	M2	4424.16	4411.02	3517.88	33.7397	34.2871	35.0055	34.3441	0.634797	1.28846e-16	***	2
Cit	C9	M3	456.392	437.089	353.939	3.34745	3.26727	3.38744	3.33406	0.0611927	3.59907e-28	***	3
Cit	C9	M4	544.123	529.196	434.432	3.99092	3.95578	4.15781	4.03484	0.107936	2.54526e-25	***	4
Cit	C9	M5	69.4542	62.6595	53.1269	0.509419	0.468385	0.50846	0.495421	0.0234191	1.15592e-25	***	5
Cit	C9	M6	7.43123	5.39799	5.71136	0.0545051	0.0403504	0.0546615	0.049839	0.00821774	2.82463e-22	***	6
F1,6BP	E2	M0	43.33	59.001	50.0798	4.35297	5.51334	4.54269	4.803	0.62244	5.77426e-15	***	0
F1,6BP	E2	M1	28.4676	34.1953	32.4404	2.54112	2.79634	2.61045	2.64931	0.131972	1.60857e-12	***	1
F1,6BP	E2	M2	807.428	831.39	886.087	79.2002	75.8351	78.4736	77.8363	1.77074	3.73824e-16	***	2
F1,6BP	E2	M3	56.3146	62.6822	62.3812	5.29415	5.48122	5.29519	5.35685	0.107706	1.34095e-20	***	3
F1,6BP	E2	M4	121.272	147.57	138.851	11.4008	12.9042	11.7862	12.0304	0.780881	2.35177e-15	***	4
F1,6BP	E2	M5	6.902	8.74272	8.23383	0.648859	0.764504	0.698923	0.704095	0.0579956	5.90367e-17	***	5
F1,6BP	E2	M6	NA	NA	NA	NA	NA	NA	NA	NA	NA		6
F1,6BP	H2	M0	63.1366	54.1569	61.9281	6.0344	5.03608	6.66648	5.91232	0.822028	5.77426e-15	***	0
F1,6BP	H2	M1	31.1685	30.0388	29.1077	2.54795	2.43021	2.65895	2.54571	0.114387	1.60857e-12	***	1
F1,6BP	H2	M2	815.081	865.821	712.547	76.0579	78.6175	74.8799	76.5184	1.91089	3.73824e-16	***	2
F1,6BP	H2	M3	60.0993	61.4436	53.9936	5.37526	5.34678	5.43913	5.38706	0.0472883	1.34095e-20	***	3
F1,6BP	H2	M4	140.725	129.881	127.984	12.5864	11.3022	12.8927	12.2604	0.843902	2.35177e-15	***	4
F1,6BP	H2	M5	7.86056	7.82812	7.12788	0.703046	0.681198	0.718038	0.700761	0.0185257	5.90367e-17	***	5
F1,6BP	H2	M6	NA	NA	NA	NA	NA	NA	NA	NA	NA		6
F1,6BP	B7	M0	14.8583	14.3998	14.0103	8.14298	8.08566	7.52771	7.91878	0.33989	5.77426e-15	***	0
F1,6BP	B7	M1	4.27179	4.3194	5.0128	1.77793	1.86506	2.16691	1.93663	0.204129	1.60857e-12	***	1
F1,6BP	B7	M2	145.223	140.454	148.423	77.7488	77.0377	77.8831	77.5565	0.454344	3.73824e-16	***	2
F1,6BP	B7	M3	9.3717	9.24315	9.55647	4.8063	4.85686	4.80497	4.82271	0.0295807	1.34095e-20	***	3
F1,6BP	B7	M4	20.2374	20.7527	20.8008	10.3788	10.9046	10.4586	10.5807	0.283367	2.35177e-15	***	4
F1,6BP	B7	M5	1.02559	1.14225	1.08344	0.525976	0.600202	0.544754	0.556977	0.0385936	5.90367e-17	***	5
F1,6BP	B7	M6	NA	NA	NA	NA	NA	NA	NA	NA	NA		6
F1,6BP	A2	M0	21.3295	23.6793	19.038	12.3959	10.9299	9.89625	11.074	1.25606	5.77426e-15	***	0
F1,6BP	A2	M1	9.84473	12.3948	8.53835	4.84035	4.93694	3.7364	4.50456	0.667001	1.60857e-12	***	1
F1,6BP	A2	M2	107.798	138.258	130.333	61.0106	62.1491	66.0607	63.0735	2.64893	3.73824e-16	***	2
F1,6BP	A2	M3	13.1407	17.0442	14.1913	7.14656	7.36216	6.90319	7.1373	0.229625	1.34095e-20	***	3
F1,6BP	A2	M4	28.8605	36.5604	30.7794	15.6957	15.792	14.9722	15.4867	0.448102	2.35177e-15	***	4
F1,6BP	A2	M5	2.90159	3.57444	2.69598	1.57802	1.54396	1.31143	1.4778	0.145088	5.90367e-17	***	5
F1,6BP	A2	M6	NA	NA	NA	NA	NA	NA	NA	NA	NA		6
F1,6BP	A1	M0	25.0234	19.6818	16.5194	7.17683	6.79441	6.25939	6.74354	0.460831	5.77426e-15	***	0
F1,6BP	A1	M1	9.08876	8.15148	6.04355	2.10435	2.33461	1.85166	2.09687	0.241564	1.60857e-12	***	1
F1,6BP	A1	M2	270.827	226.408	206.448	75.8587	76.3202	76.4116	76.1968	0.296362	3.73824e-16	***	2
F1,6BP	A1	M3	18.9292	15.1438	13.8464	5.08036	4.89217	4.90966	4.96073	0.10397	1.34095e-20	***	3
F1,6BP	A1	M4	45.6248	38.0711	37.1111	12.2451	12.2987	13.1589	12.5676	0.512779	2.35177e-15	***	4
F1,6BP	A1	M5	3.10128	2.09646	2.05486	0.832346	0.677253	0.728613	0.746071	0.0790064	5.90367e-17	***	5
F1,6BP	A1	M6	NA	NA	NA	NA	NA	NA	NA	NA	NA		6
F1,6BP	D10	M0	30.6512	28.2913	21.9005	11.5399	10.3111	9.67326	10.5081	0.948807	5.77426e-15	***	0
F1,6BP	D10	M1	6.98901	6.82496	5.46752	1.84073	1.77953	1.74996	1.79007	0.0462926	1.60857e-12	***	1
F1,6BP	D10	M2	197.033	207.653	174.24	72.4564	73.9267	75.1797	73.8543	1.36311	3.73824e-16	***	2
F1,6BP	D10	M3	12.5357	13.224	11.135	4.41653	4.51014	4.60242	4.50969	0.0929463	1.34095e-20	***	3
F1,6BP	D10	M4	34.8804	35.3125	27.7281	12.2889	12.0436	11.4608	11.9311	0.425357	2.35177e-15	***	4
F1,6BP	D10	M5	1.74577	1.90008	1.46615	0.615066	0.648038	0.606004	0.623036	0.0221212	5.90367e-17	***	5
F1,6BP	D10	M6	NA	NA	NA	NA	NA	NA	NA	NA	NA		6
F1,6BP	F1	M0	47.2153	52.3707	48.3106	4.98595	4.99651	4.69024	4.8909	0.173855	5.77426e-15	***	0
F1,6BP	F1	M1	19.7641	21.7746	22.2298	1.73507	1.72481	1.82488	1.76159	0.0550534	1.60857e-12	***	1
F1,6BP	F1	M2	777.285	859.312	845.964	80.1899	80.095	80.2329	80.1726	0.0705793	3.73824e-16	***	2
F1,6BP	F1	M3	48.4984	54.1901	52.7402	4.79259	4.83811	4.79151	4.8074	0.0265951	1.34095e-20	***	3
F1,6BP	F1	M4	113.01	125.3	124.573	11.1676	11.1868	11.3176	11.224	0.0816504	2.35177e-15	***	4
F1,6BP	F1	M5	6.1729	7.12028	6.88283	0.610003	0.635701	0.625313	0.623673	0.0129272	5.90367e-17	***	5
F1,6BP	F1	M6	NA	NA	NA	NA	NA	NA	NA	NA	NA		6
F1,6BP	A6	M0	36.5698	34.5725	42.1091	3.16774	2.97692	3.29641	3.14702	0.160745	5.77426e-15	***	0
F1,6BP	A6	M1	23.0111	22.298	25.224	1.76226	1.70241	1.73531	1.73333	0.0299773	1.60857e-12	***	1
F1,6BP	A6	M2	1004.44	1012.18	1105.87	85.0056	85.1546	84.5802	84.9135	0.298087	3.73824e-16	***	2
F1,6BP	A6	M3	58.973	59.7554	64.1944	4.78033	4.81495	4.70261	4.76597	0.0575303	1.34095e-20	***	3
F1,6BP	A6	M4	106.119	107.382	122.648	8.60198	8.6526	8.98467	8.74641	0.207879	2.35177e-15	***	4
F1,6BP	A6	M5	4.54618	4.85226	5.03725	0.368512	0.390984	0.369008	0.376168	0.0128333	5.90367e-17	***	5
F1,6BP	A6	M6	NA	NA	NA	NA	NA	NA	NA	NA	NA		6
F1,6BP	A3	M0	46.8286	41.4448	33.8538	2.43969	2.22108	2.09118	2.25065	0.176125	5.77426e-15	***	0
F1,6BP	A3	M1	40.0574	40.0315	32.101	1.90294	1.97515	1.82308	1.90039	0.0760685	1.60857e-12	***	1
F1,6BP	A3	M2	1705.98	1661.55	1443.58	86.8295	86.9875	87.1198	86.9789	0.145365	3.73824e-16	***	2
F1,6BP	A3	M3	99.6735	97.2128	84.9604	4.85938	4.87523	4.9111	4.88191	0.0264985	1.34095e-20	***	3
F1,6BP	A3	M4	150.361	145.131	127.919	7.33057	7.27832	7.39433	7.33441	0.058099	2.35177e-15	***	4
F1,6BP	A3	M5	8.25098	8.64475	7.55449	0.40226	0.433535	0.436684	0.42416	0.0190311	5.90367e-17	***	5
F1,6BP	A3	M6	NA	NA	NA	NA	NA	NA	NA	NA	NA		6
F1,6BP	C8	M0	21.688	21.1461	22.7436	3.55691	3.29539	3.07058	3.30763	0.243397	5.77426e-15	***	0
F1,6BP	C8	M1	14.2382	14.0522	16.2072	2.07467	1.9483	1.96137	1.99478	0.0694957	1.60857e-12	***	1
F1,6BP	C8	M2	525.713	556.384	645.51	84.2181	84.702	85.1344	84.6848	0.458385	3.73824e-16	***	2
F1,6BP	C8	M3	31.3205	33.1596	38.0961	4.80685	4.83575	4.81303	4.81854	0.0152159	1.34095e-20	***	3
F1,6BP	C8	M4	55.7897	57.6295	65.77	8.5622	8.40426	8.30934	8.42527	0.127735	2.35177e-15	***	4
F1,6BP	C8	M5	2.83199	3.34627	3.1927	0.434634	0.487995	0.403364	0.441997	0.0427933	5.90367e-17	***	5
F1,6BP	C8	M6	NA	NA	NA	NA	NA	NA	NA	NA	NA		6
F1,6BP	H1	M0	13.1888	6.09654	5.43061	3.30579	2.99364	3.2885	3.19598	0.175444	5.77426e-15	***	0
F1,6BP	H1	M1	6.75745	3.05526	2.82121	1.45696	1.28617	1.47255	1.40523	0.103399	1.60857e-12	***	1
F1,6BP	H1	M2	348.881	179.392	144.847	85.4544	86.0901	85.712	85.7522	0.31974	3.73824e-16	***	2
F1,6BP	H1	M3	18.3987	9.49613	7.40453	4.31555	4.36356	4.1959	4.29167	0.0863435	1.34095e-20	***	3
F1,6BP	H1	M4	37.8953	19.1023	15.5573	8.88863	8.77768	8.81579	8.82736	0.0563735	2.35177e-15	***	4
F1,6BP	H1	M5	1.2125	0.48177	0.409614	0.284401	0.221377	0.232114	0.245964	0.0337174	5.90367e-17	***	5
F1,6BP	H1	M6	NA	NA	NA	NA	NA	NA	NA	NA	NA		6
F1,6BP	C9	M0	120.354	89.8738	66.0298	5.62946	4.29741	4.13581	4.68756	0.819705	5.77426e-15	***	0
F1,6BP	C9	M1	50.6126	44.9341	33.366	1.96977	1.84131	1.79394	1.86834	0.090977	1.60857e-12	***	1
F1,6BP	C9	M2	1715.55	1737.19	1334.91	78.3789	81.1466	81.6846	80.4034	1.77377	3.73824e-16	***	2
F1,6BP	C9	M3	107.936	105.097	80.2521	4.72442	4.70262	4.70386	4.7103	0.0122418	1.34095e-20	***	3
F1,6BP	C9	M4	280.44	248.031	185.138	12.275	11.0983	10.8516	11.4083	0.760653	2.35177e-15	***	4
F1,6BP	C9	M5	9.74432	9.72418	6.39086	0.426515	0.435115	0.374591	0.412074	0.0327444	5.90367e-17	***	5
F1,6BP	C9	M6	NA	NA	NA	NA	NA	NA	NA	NA	NA		6
Fum	E2	M0	330.876	384.957	417.871	78.134	77.2304	78.4005	77.9216	0.613277	1.40865e-27	***	0
Fum	E2	M1	34.1586	39.9869	41.7627	4.53967	4.53583	4.29964	4.45838	0.137484	6.79712e-24	***	1
Fum	E2	M2	66.5924	81.9365	83.9005	15.2252	15.9226	15.2487	15.4655	0.396062	8.49406e-26	***	2
Fum	E2	M3	11.0022	14.1208	13.5726	2.48564	2.71032	2.43626	2.54407	0.146077	2.79165e-19	***	3
Fum	E2	M4	NA	NA	NA	NA	NA	NA	NA	NA	NA		4
Fum	H2	M0	269.127	317.377	249.341	77.5053	77.1147	77.8862	77.5021	0.385757	1.40865e-27	***	0
Fum	H2	M1	27.8828	33.0981	26.0198	4.53134	4.56052	4.61134	4.56773	0.0404856	6.79712e-24	***	1
Fum	H2	M2	57.034	69.1618	52.1423	15.9099	16.2802	15.7728	15.9877	0.26249	8.49406e-26	***	2
Fum	H2	M3	8.90122	10.5458	7.11395	2.4525	2.45147	2.126	2.34332	0.18821	2.79165e-19	***	3
Fum	H2	M4	NA	NA	NA	NA	NA	NA	NA	NA	NA		4
Fum	B7	M0	247.469	277.708	237.418	69.2345	68.6796	69.7659	69.2266	0.543209	1.40865e-27	***	0
Fum	B7	M1	44.2922	49.4796	39.6494	9.20901	9.08023	8.45323	8.91416	0.404336	6.79712e-24	***	1
Fum	B7	M2	66.6156	76.6417	64.3366	17.9198	18.2343	18.2073	18.1205	0.174278	8.49406e-26	***	2
Fum	B7	M3	15.2288	18.8157	14.297	4.07618	4.45189	4.0194	4.18249	0.235027	2.79165e-19	***	3
Fum	B7	M4	NA	NA	NA	NA	NA	NA	NA	NA	NA		4
Fum	A2	M0	180.152	251.669	229.426	70.2706	69.6713	70.6638	70.2019	0.499819	1.40865e-27	***	0
Fum	A2	M1	28.964	41.3806	35.5902	8.0816	8.26413	7.73207	8.02593	0.270362	6.79712e-24	***	1
Fum	A2	M2	49.0705	68.4354	60.8469	18.4494	18.2526	18.0701	18.2574	0.189725	8.49406e-26	***	2
Fum	A2	M3	9.77994	16.0792	13.497	3.64969	4.25866	3.97718	3.96184	0.304778	2.79165e-19	***	3
Fum	A2	M4	NA	NA	NA	NA	NA	NA	NA	NA	NA		4
Fum	A1	M0	326.465	251.518	193.961	80.7193	79.8589	80.6414	80.4065	0.475854	1.40865e-27	***	0
Fum	A1	M1	33.9101	27.0034	19.8136	4.74048	4.96571	4.59886	4.76835	0.185003	6.79712e-24	***	1
Fum	A1	M2	54.6326	43.2567	32.607	13.0495	13.2636	13.1018	13.1383	0.111571	8.49406e-26	***	2
Fum	A1	M3	7.73327	7.42236	5.0219	1.82932	2.25467	1.99754	2.02718	0.214217	2.79165e-19	***	3
Fum	A1	M4	NA	NA	NA	NA	NA	NA	NA	NA	NA		4
Fum	D10	M0	229.513	257.288	194.12	72.199	72.4731	72.0942	72.2554	0.195662	1.40865e-27	***	0
Fum	D10	M1	32.1103	36.8079	28.9249	6.81321	7.0652	7.45208	7.11016	0.321799	6.79712e-24	***	1
Fum	D10	M2	59.7844	65.0051	49.2998	18.1645	17.6711	17.6571	17.8309	0.288993	8.49406e-26	***	2
Fum	D10	M3	10.8625	11.9706	9.09484	3.26916	3.22596	3.23154	3.24222	0.0235009	2.79165e-19	***	3
Fum	D10	M4	NA	NA	NA	NA	NA	NA	NA	NA	NA		4
Fum	F1	M0	291.773	330.158	258.543	71.7982	71.3153	70.4347	71.1827	0.69136	1.40865e-27	***	0
Fum	F1	M1	39.5019	44.7127	37.018	6.4544	6.41401	6.87472	6.58104	0.255134	6.79712e-24	***	1
Fum	F1	M2	77.2965	90.4405	72.7454	18.3858	18.8907	19.1518	18.8094	0.389389	8.49406e-26	***	2
Fum	F1	M3	16.1916	18.5866	15.3668	3.8119	3.84102	4.00516	3.88603	0.104196	2.79165e-19	***	3
Fum	F1	M4	NA	NA	NA	NA	NA	NA	NA	NA	NA		4
Fum	A6	M0	509.83	542.457	566.217	81.6147	81.5134	81.8219	81.65	0.157282	1.40865e-27	***	0
Fum	A6	M1	42.1908	45.6112	45.7767	3.08866	3.19187	2.94209	3.07421	0.125518	6.79712e-24	***	1
Fum	A6	M2	91.2812	97.0026	100.941	14.1843	14.1455	14.1638	14.1645	0.0194173	8.49406e-26	***	2
Fum	A6	M3	9.63596	10.5157	10.381	1.47579	1.51178	1.4352	1.47425	0.0383122	2.79165e-19	***	3
Fum	A6	M4	NA	NA	NA	NA	NA	NA	NA	NA	NA		4
Fum	A3	M0	458.245	401.419	333.822	76.7978	76.3356	76.8505	76.6613	0.283302	1.40865e-27	***	0
Fum	A3	M1	52.0555	45.7662	36.9776	5.24896	5.24861	5.03769	5.17842	0.121877	6.79712e-24	***	1
Fum	A3	M2	97.6097	87.7345	72.1766	15.8212	16.1396	16.0801	16.0136	0.169289	8.49406e-26	***	2
Fum	A3	M3	15.773	14.7295	11.0522	2.529	2.67979	2.43425	2.54768	0.123833	2.79165e-19	***	3
Fum	A3	M4	NA	NA	NA	NA	NA	NA	NA	NA	NA		4
Fum	C8	M0	258.946	275.709	273.81	76.9507	76.9061	76.8466	76.9012	0.0522317	1.40865e-27	***	0
Fum	C8	M1	26.596	27.8906	27.7383	4.43076	4.31035	4.31805	4.35305	0.0674086	6.79712e-24	***	1
Fum	C8	M2	58.4107	62.3848	63.4264	16.8257	16.8724	17.2629	16.987	0.240079	8.49406e-26	***	2
Fum	C8	M3	7.77859	8.73368	7.45063	2.21152	2.33074	2.00057	2.18094	0.167192	2.79165e-19	***	3
Fum	C8	M4	NA	NA	NA	NA	NA	NA	NA	NA	NA		4
Fum	H1	M0	253.204	172.405	144.409	92.0123	91.3277	91.4146	91.5849	0.372695	1.40865e-27	***	0
Fum	H1	M1	14.3436	9.53922	7.87388	1.10649	0.979197	0.907304	0.997664	0.100869	6.79712e-24	***	1
Fum	H1	M2	19.2955	14.3881	12.1699	6.8145	7.41537	7.49797	7.24261	0.373052	8.49406e-26	***	2
Fum	H1	M3	0.790387	0.983526	0.66489	0.27479	0.498454	0.402677	0.391974	0.112216	2.79165e-19	***	3
Fum	H1	M4	NA	NA	NA	NA	NA	NA	NA	NA	NA		4
Fum	C9	M0	590.842	622.967	531.036	84.9063	84.7034	84.8503	84.82	0.104827	1.40865e-27	***	0
Fum	C9	M1	45.184	48.5894	40.0238	2.68581	2.80696	2.59135	2.69471	0.108079	6.79712e-24	***	1
Fum	C9	M2	81.2356	87.4491	74.2698	11.323	11.5306	11.515	11.4562	0.115654	8.49406e-26	***	2
Fum	C9	M3	10.0929	9.73408	8.83213	1.38762	1.26624	1.35015	1.33467	0.0621546	2.79165e-19	***	3
Fum	C9	M4	NA	NA	NA	NA	NA	NA	NA	NA	NA		4
G3P	E2	M0	51.3393	55.3188	44.6698	53.1739	53.8118	53.6404	53.542	0.330132	3.11535e-07	***	0
G3P	E2	M1	3.30162	3.71615	2.90575	1.62725	1.79936	1.68077	1.70246	0.0880801	4.44646e-06	***	1
G3P	E2	M2	44.6878	46.6804	38.1129	45.2314	44.3707	44.7236	44.7752	0.432671	2.66657e-07	***	2
G3P	E2	M3	0.478684	0.553715	0.397585	0.479607	0.52105	0.461846	0.487501	0.030381	6.36659e-05	***	3
G3P	H2	M0	33.8475	36.1478	36.5657	54.076	53.9931	54.237	54.1021	0.124006	3.11535e-07	***	0
G3P	H2	M1	2.19903	2.3194	2.36546	1.69009	1.64456	1.68022	1.67162	0.0239532	4.44646e-06	***	1
G3P	H2	M2	28.4187	30.5813	30.5192	44.3672	44.6382	44.2361	44.4138	0.205046	2.66657e-07	***	2
G3P	H2	M3	0.239136	0.15914	0.242614	0.369582	0.229946	0.348119	0.315882	0.0751927	6.36659e-05	***	3
G3P	B7	M0	6.11742	10.115	7.19742	55.4157	53.958	54.1269	54.5002	0.797301	3.11535e-07	***	0
G3P	B7	M1	0.272608	0.53292	0.225012	0.613582	1.03096	0	0.548182	0.518584	4.44646e-06	***	1
G3P	B7	M2	5.02158	8.73057	6.29491	44.475	45.5265	46.3957	45.4657	0.961762	2.66657e-07	***	2
G3P	B7	M3	NA	NA	NA	NA	NA	NA	NA	NA	6.36659e-05	***	3
G3P	A2	M0	14.8196	30.1776	25.3985	54.3094	54.9932	54.5131	54.6053	0.351071	3.11535e-07	***	0
G3P	A2	M1	0.956709	2.16832	1.83834	1.67529	2.09313	2.1033	1.95724	0.244231	4.44646e-06	***	1
G3P	A2	M2	12.3772	24.1368	20.6774	44.3245	42.9715	43.3579	43.5513	0.696949	2.66657e-07	***	2
G3P	A2	M3	0.0545028	0.243933	0.24927	0.193218	0.430015	0.517549	0.38026	0.167792	6.36659e-05	***	3
G3P	A1	M0	29.5823	24.0553	19.4251	55.7886	55.4154	55.9768	55.7269	0.285696	3.11535e-07	***	0
G3P	A1	M1	1.95227	1.35391	1.16326	1.80023	1.25594	1.46803	1.50807	0.274342	4.44646e-06	***	1
G3P	A1	M2	23.1683	19.2387	15.1467	42.692	43.3173	42.6556	42.8883	0.371969	2.66657e-07	***	2
G3P	A1	M3	0.11189	0.225692	0.137794	0.204124	0.50295	0.384118	0.363731	0.150453	6.36659e-05	***	3
G3P	D10	M0	21.1505	21.2957	19.2553	58.3869	56.1555	55.571	56.7045	1.48603	3.11535e-07	***	0
G3P	D10	M1	1.18137	1.09722	1.00932	1.2986	1.00833	1.04703	1.11799	0.157606	4.44646e-06	***	1
G3P	D10	M2	15.0221	16.8093	15.3458	40.5281	43.3281	43.2913	42.3825	1.60608	2.66657e-07	***	2
G3P	D10	M3	0.0929534	NA	0.208481	0.248227	NA	0.582041	0.415134	0.236042	6.36659e-05	***	3
G3P	F1	M0	78.7478	76.9529	72.4228	52.9221	53.4115	52.8957	53.0764	0.290492	3.11535e-07	***	0
G3P	F1	M1	5.10201	4.98971	4.57559	1.64463	1.66259	1.55957	1.62226	0.055033	4.44646e-06	***	1
G3P	F1	M2	68.6227	65.9349	63.3882	45.0675	44.7214	45.245	45.0113	0.266278	2.66657e-07	***	2
G3P	F1	M3	1.34753	1.05904	1.14916	0.876045	0.71107	0.81192	0.799678	0.0831662	6.36659e-05	***	3
G3P	A6	M0	76.6984	74.5973	88.7252	52.75	53.0724	53.8243	53.2155	0.551279	3.11535e-07	***	0
G3P	A6	M1	4.64723	4.36608	5.31115	1.42027	1.3207	1.41032	1.38376	0.0548401	4.44646e-06	***	1
G3P	A6	M2	68.2922	65.742	75.675	45.9049	45.715	44.8672	45.4957	0.552509	2.66657e-07	***	2
G3P	A6	M3	0.667743	0.59475	0.692623	0.444257	0.409325	0.406459	0.420014	0.021044	6.36659e-05	***	3
G3P	A3	M0	42.5237	44.1568	32.5674	54.108	52.8893	53.2966	53.4313	0.620422	3.11535e-07	***	0
G3P	A3	M1	2.98651	3.22737	1.94817	1.97273	2.07774	1.39433	1.81493	0.368021	4.44646e-06	***	1
G3P	A3	M2	35.3569	38.3247	28.3988	43.9562	44.8489	45.4225	44.7425	0.738879	2.66657e-07	***	2
G3P	A3	M3	0.37485	0.59718	0.253172	0.461399	0.691933	0.400795	0.518042	0.153612	6.36659e-05	***	3
G3P	C8	M0	31.6044	37.4796	38.8092	53.1894	54.1946	53.5007	53.6282	0.51459	3.11535e-07	***	0
G3P	C8	M1	1.81612	2.23111	2.72062	1.26761	1.40222	1.94375	1.53786	0.357896	4.44646e-06	***	1
G3P	C8	M2	27.6829	31.3582	33.3215	45.5375	44.3154	44.8829	44.9119	0.611562	2.66657e-07	***	2
G3P	C8	M3	0.320024	0.421885	0.135733	0.521013	0.590125	0.181009	0.430716	0.218996	6.36659e-05	***	3
G3P	H1	M0	25.076	15.4541	10.2148	51.778	52.8297	52.5858	52.3978	0.550475	3.11535e-07	***	0
G3P	H1	M1	1.26441	0.592213	0.382012	0.873404	0.258828	0.209625	0.447286	0.369849	4.44646e-06	***	1
G3P	H1	M2	23.7235	14.1618	9.48365	47.8895	47.3424	47.744	47.6586	0.2834	2.66657e-07	***	2
G3P	H1	M3	NA	0.0315093	NA	NA	0.104199	NA	0.104199	NA	6.36659e-05	***	3
G3P	C9	M0	92.4975	85.8081	79.6484	52.5674	52.8618	53.2135	52.8809	0.323473	3.11535e-07	***	0
G3P	C9	M1	5.84587	4.68977	4.52892	1.55101	1.1129	1.23647	1.30012	0.225885	4.44646e-06	***	1
G3P	C9	M2	82.8987	77.0182	69.8616	46.0426	46.3794	45.6216	46.0145	0.37965	2.66657e-07	***	2
G3P	C9	M3	0.654667	0.286217	0.688242	0.359911	0.170568	0.44481	0.325096	0.140397	6.36659e-05	***	3
G6P-F6P	E2	M0	26.9418	25.5144	17.6741	14.8852	13.4065	9.24796	12.5132	2.92285	4.111e-14	***	0
G6P-F6P	E2	M1	4.22235	4.94818	4.0959	1.32474	1.68659	1.50924	1.50686	0.18094	5.16271e-08	***	1
G6P-F6P	E2	M2	146.178	154.31	164.994	78.9215	79.2144	84.3608	80.8322	3.05934	2.02569e-14	***	2
G6P-F6P	E2	M3	8.58257	8.43704	8.73142	4.43733	4.14859	4.27535	4.28709	0.144732	1.16337e-09	***	3
G6P-F6P	E2	M4	7.49246	10.1623	8.73107	3.87373	4.99693	4.27518	4.38195	0.569158	3.40715e-11	***	4
G6P-F6P	E2	M5	NA	NA	NA	NA	NA	NA	NA	NA	NA		5
G6P-F6P	E2	M6	NA	NA	NA	NA	NA	NA	NA	NA	NA		6
G6P-F6P	H2	M0	21.8977	25.1661	18.6146	12.6285	12.9504	13.6868	13.0886	0.542498	4.111e-14	***	0
G6P-F6P	H2	M1	5.20008	6.20217	4.16981	2.13244	2.3018	2.12889	2.18771	0.0988196	5.16271e-08	***	1
G6P-F6P	H2	M2	142.226	160.293	110.737	80.1098	80.5542	79.5226	80.0622	0.517456	2.02569e-14	***	2
G6P-F6P	H2	M3	8.03889	8.66756	6.00095	4.33838	4.17392	4.129	4.21377	0.110231	1.16337e-09	***	3
G6P-F6P	H2	M4	7.9342	7.3316	5.81355	4.28189	3.53058	4.00007	3.93751	0.379542	3.40715e-11	***	4
G6P-F6P	H2	M5	NA	NA	NA	NA	NA	NA	NA	NA	NA		5
G6P-F6P	H2	M6	NA	NA	NA	NA	NA	NA	NA	NA	NA		6
G6P-F6P	B7	M0	50.0119	54.5804	47.9549	54.7713	50.9635	56.6981	54.1443	2.91823	4.111e-14	***	0
G6P-F6P	B7	M1	3.86263	3.86987	3.08008	0.568782	0.210085	0	0.259622	0.287609	5.16271e-08	***	1
G6P-F6P	B7	M2	42.0509	54.3675	38.2599	45.0098	49.6388	44.3515	46.3334	2.88145	2.02569e-14	***	2
G6P-F6P	B7	M3	1.47262	1.46138	0.745358	1.5092	1.27692	0.826713	1.20428	0.346995	1.16337e-09	***	3
G6P-F6P	B7	M4	0.177896	0.166546	0.118917	0.182315	0.145524	0.131896	0.153245	0.026081	3.40715e-11	***	4
G6P-F6P	B7	M5	NA	NA	NA	NA	NA	NA	NA	NA	NA		5
G6P-F6P	B7	M6	NA	NA	NA	NA	NA	NA	NA	NA	NA		6
G6P-F6P	A2	M0	32.444	35.4088	30.8661	48.7718	38.8959	41.6712	43.113	5.09334	4.111e-14	***	0
G6P-F6P	A2	M1	3.91686	5.38966	3.96805	2.60435	3.28819	2.5479	2.81348	0.412073	5.16271e-08	***	1
G6P-F6P	A2	M2	29.9201	47.1567	38.9439	43.847	50.4838	51.2833	48.538	4.08219	2.02569e-14	***	2
G6P-F6P	A2	M3	2.1203	4.15499	2.40083	2.9827	4.27111	3.03315	3.42899	0.729737	1.16337e-09	***	3
G6P-F6P	A2	M4	2.6853	5.17109	2.97417	3.7775	5.3156	3.7575	4.28353	0.893854	3.40715e-11	***	4
G6P-F6P	A2	M5	NA	NA	NA	NA	NA	NA	NA	NA	NA		5
G6P-F6P	A2	M6	NA	NA	NA	NA	NA	NA	NA	NA	NA		6
G6P-F6P	A1	M0	45.6602	23.2459	11.199	43.1569	34.0826	21.5226	32.9207	10.8639	4.111e-14	***	0
G6P-F6P	A1	M1	3.77991	2.45838	1.5403	0.685018	1.31533	1.50715	1.16917	0.430114	5.16271e-08	***	1
G6P-F6P	A1	M2	59.8084	44.358	39.9137	55.2518	63.5389	74.9449	64.5785	9.88762	2.02569e-14	***	2
G6P-F6P	A1	M3	1.77846	1.39558	1.7254	1.57302	1.91478	3.10301	2.19694	0.803075	1.16337e-09	***	3
G6P-F6P	A1	M4	2.03335	1.42671	1.22562	1.79846	1.95749	2.20419	1.98671	0.204439	3.40715e-11	***	4
G6P-F6P	A1	M5	NA	NA	NA	NA	NA	NA	NA	NA	NA		5
G6P-F6P	A1	M6	NA	NA	NA	NA	NA	NA	NA	NA	NA		6
G6P-F6P	D10	M0	44.2609	47.8652	37.7198	47.9178	47.2104	44.51	46.5461	1.79846	4.111e-14	***	0
G6P-F6P	D10	M1	4.1072	3.71582	3.58207	1.23506	0.508786	1.24274	0.995527	0.421548	5.16271e-08	***	1
G6P-F6P	D10	M2	46.2026	53.1984	46.0328	48.8542	51.2913	53.0593	51.0683	2.11142	2.02569e-14	***	2
G6P-F6P	D10	M3	1.7581	2.09428	1.79236	1.78114	1.933	1.97921	1.89778	0.103623	1.16337e-09	***	3
G6P-F6P	D10	M4	2.37758	1.47003	1.43263	2.40874	1.35682	1.58197	1.78251	0.55389	3.40715e-11	***	4
G6P-F6P	D10	M5	NA	NA	NA	NA	NA	NA	NA	NA	NA		5
G6P-F6P	D10	M6	NA	NA	NA	NA	NA	NA	NA	NA	NA		6
G6P-F6P	F1	M0	42.1197	36.6921	35.7127	20.7739	17.1386	18.9012	18.9379	1.81797	4.111e-14	***	0
G6P-F6P	F1	M1	6.15208	6.33436	5.58154	1.62983	1.79503	1.6741	1.69965	0.0855165	5.16271e-08	***	1
G6P-F6P	F1	M2	153.706	169.736	146.007	74.0597	77.4477	75.491	75.6661	1.70076	2.02569e-14	***	2
G6P-F6P	F1	M3	7.63525	8.43245	7.7305	3.52399	3.68581	3.82871	3.67951	0.152457	1.16337e-09	***	3
G6P-F6P	F1	M4	7.05223	7.58629	6.87737	3.2549	3.31596	3.40618	3.32568	0.0761044	3.40715e-11	***	4
G6P-F6P	F1	M5	NA	NA	NA	NA	NA	NA	NA	NA	NA		5
G6P-F6P	F1	M6	NA	NA	NA	NA	NA	NA	NA	NA	NA		6
G6P-F6P	A6	M0	18.7278	17.6861	19.4179	9.06582	8.5196	9.77586	9.12043	0.62991	4.111e-14	***	0
G6P-F6P	A6	M1	4.59398	4.94413	4.04497	1.60106	1.79316	1.36882	1.58768	0.212487	5.16271e-08	***	1
G6P-F6P	A6	M2	183.217	185.068	175.82	86.6632	87.0995	86.5032	86.7553	0.30863	2.02569e-14	***	2
G6P-F6P	A6	M3	9.56946	9.66832	8.55355	4.33497	4.35829	4.02974	4.241	0.183329	1.16337e-09	***	3
G6P-F6P	A6	M4	4.64215	4.47132	4.4242	2.1029	2.01559	2.08432	2.0676	0.0459936	3.40715e-11	***	4
G6P-F6P	A6	M5	NA	NA	NA	NA	NA	NA	NA	NA	NA		5
G6P-F6P	A6	M6	NA	NA	NA	NA	NA	NA	NA	NA	NA		6
G6P-F6P	A3	M0	46.933	29.0157	19.6408	16.3325	12.525	10.4764	13.1113	2.97174	4.111e-14	***	0
G6P-F6P	A3	M1	8.39332	6.35695	5.03739	1.81077	1.88723	1.96594	1.88798	0.0775889	5.16271e-08	***	1
G6P-F6P	A3	M2	231.528	196.113	162.522	78.7073	82.6978	84.6835	82.0295	3.04367	2.02569e-14	***	2
G6P-F6P	A3	M3	11.4862	8.60165	8.03733	3.74048	3.4746	4.01183	3.7423	0.26862	1.16337e-09	***	3
G6P-F6P	A3	M4	8.7369	7.471	5.10347	2.84518	3.01788	2.54739	2.80349	0.237999	3.40715e-11	***	4
G6P-F6P	A3	M5	NA	NA	NA	NA	NA	NA	NA	NA	NA		5
G6P-F6P	A3	M6	NA	NA	NA	NA	NA	NA	NA	NA	NA		6
G6P-F6P	C8	M0	40.8565	35.5672	35.9004	24.1261	20.4369	20.4047	21.6559	2.13933	4.111e-14	***	0
G6P-F6P	C8	M1	4.55197	5.50998	5.18034	1.06608	1.78237	1.56525	1.47123	0.367281	5.16271e-08	***	1
G6P-F6P	C8	M2	124.078	131.942	135.945	71.6059	74.0557	75.4886	73.7167	1.96342	2.02569e-14	***	2
G6P-F6P	C8	M3	6.59885	7.48045	6.60824	3.64646	4.02227	3.51474	3.72783	0.263364	1.16337e-09	***	3
G6P-F6P	C8	M4	4.88	5.47619	4.38122	2.69664	2.94457	2.33025	2.65715	0.309056	3.40715e-11	***	4
G6P-F6P	C8	M5	NA	NA	NA	NA	NA	NA	NA	NA	NA		5
G6P-F6P	C8	M6	NA	NA	NA	NA	NA	NA	NA	NA	NA		6
G6P-F6P	H1	M0	6.04751	5.51301	4.15412	6.04595	7.84534	7.07357	6.98828	0.902722	4.111e-14	***	0
G6P-F6P	H1	M1	1.3985	1.43823	0.699145	0.983723	1.50637	0.710542	1.06688	0.404379	5.16271e-08	***	1
G6P-F6P	H1	M2	92.7307	63.9357	54.2602	90.6239	88.9101	90.3323	89.9554	0.916965	2.02569e-14	***	2
G6P-F6P	H1	M3	5.0001	2.73684	2.41228	4.67783	3.6446	3.84383	4.05542	0.548149	1.16337e-09	***	3
G6P-F6P	H1	M4	1.71251	1.46931	1.23137	1.60213	1.95665	1.96211	1.8403	0.206274	3.40715e-11	***	4
G6P-F6P	H1	M5	NA	NA	NA	NA	NA	NA	NA	NA	NA		5
G6P-F6P	H1	M6	NA	NA	NA	NA	NA	NA	NA	NA	NA		6
G6P-F6P	C9	M0	26.6265	24.2289	15.3465	9.92018	8.39765	6.18323	8.16702	1.87912	4.111e-14	***	0
G6P-F6P	C9	M1	5.07985	5.8018	4.40453	1.21703	1.43452	1.34701	1.33285	0.109429	5.16271e-08	***	1
G6P-F6P	C9	M2	232.69	256.592	224.847	84.7284	86.9086	88.5361	86.7244	1.91051	2.02569e-14	***	2
G6P-F6P	C9	M3	12.2175	12.1788	11.5796	4.25956	3.95007	4.36595	4.19186	0.216046	1.16337e-09	***	3
G6P-F6P	C9	M4	10.211	9.51608	9.04826	3.56001	3.08645	3.41153	3.35266	0.242204	3.40715e-11	***	4
G6P-F6P	C9	M5	NA	NA	NA	NA	NA	NA	NA	NA	NA		5
G6P-F6P	C9	M6	NA	NA	NA	NA	NA	NA	NA	NA	NA		6
Gln	E2	M0	39228	42933.7	33982.8	99.9907	99.9843	99.9771	99.9841	0.00682892	1.94641e-25	***	0
Gln	E2	M1	2151.53	2390.24	1896.53	0	0.00604194	0.0194456	0.00849584	0.00995232	1.84244e-07	***	1
Gln	E2	M2	50.6638	57.6211	43.3874	0.118848	0.123425	0.116436	0.11957	0.00354994	4.62638e-30	***	2
Gln	E2	M3	0.881033	0.578076	0.413329	0.0021265	0.0012738	0.00115058	0.00151696	0.000531461	2.91395e-25	***	3
Gln	E2	M4	NA	NA	0.256465	NA	NA	0.000713923	0.000713923	NA	8.87222e-24	***	4
Gln	E2	M5	NA	NA	NA	NA	NA	NA	NA	NA	NA		5
Gln	H2	M0	27945.7	30662.3	16046	99.9982	99.9973	100.008	100.001	0.0061909	1.94641e-25	***	0
Gln	H2	M1	1542.19	1693.7	884.352	0	0	0	0	0	1.84244e-07	***	1
Gln	H2	M2	34.7261	38.7148	18.0651	0.114031	0.115979	0.102621	0.110877	0.0072161	4.62638e-30	***	2
Gln	H2	M3	0.215655	NA	0.218035	0.000730469	NA	0.00128645	0.00100846	0.000393138	2.91395e-25	***	3
Gln	H2	M4	NA	NA	NA	NA	NA	NA	NA	NA	8.87222e-24	***	4
Gln	H2	M5	NA	NA	NA	NA	NA	NA	NA	NA	NA		5
Gln	B7	M0	34557.1	37575.5	27477.6	99.0322	98.9831	98.9664	98.9939	0.034202	1.94641e-25	***	0
Gln	B7	M1	1978.7	2147.19	1596.69	0.161327	0.149953	0.244421	0.185234	0.0515727	1.84244e-07	***	1
Gln	B7	M2	245.099	279.367	192.874	0.672437	0.705739	0.661238	0.679804	0.0231471	4.62638e-30	***	2
Gln	B7	M3	56.9224	70.7746	46.924	0.154349	0.176407	0.159914	0.163557	0.0114714	2.91395e-25	***	3
Gln	B7	M4	41.2114	47.2698	29.2638	0.111748	0.117821	0.0997291	0.109766	0.00920724	8.87222e-24	***	4
Gln	B7	M5	NA	NA	NA	NA	NA	NA	NA	NA	NA		5
Gln	A2	M0	24617.8	34526.2	22299.7	99.9629	99.9488	99.9503	99.954	0.00772288	1.94641e-25	***	0
Gln	A2	M1	1366.11	1921.86	1241.4	0	0.00516182	0.00563222	0.00359801	0.00312484	1.84244e-07	***	1
Gln	A2	M2	38.8499	56.5172	36.6018	0.14676	0.152245	0.152658	0.150555	0.00329224	4.62638e-30	***	2
Gln	A2	M3	1.1548	1.78018	1.37409	0.00443741	0.00487612	0.00582751	0.00504701	0.000710629	2.91395e-25	***	3
Gln	A2	M4	0.322204	1.76894	0.373527	0.00123809	0.00484534	0.00158412	0.00255585	0.00199029	8.87222e-24	***	4
Gln	A2	M5	NA	NA	NA	NA	NA	NA	NA	NA	NA		5
Gln	A1	M0	43316.6	30065	20247.1	99.9517	99.9867	99.978	99.9721	0.0182269	1.94641e-25	***	0
Gln	A1	M1	2425.65	1659.17	1127.5	0.0382049	0	0.00742403	0.0152096	0.0202575	1.84244e-07	***	1
Gln	A1	M2	58.9249	40.2816	28.1229	0.123753	0.123527	0.127942	0.125074	0.00248639	4.62638e-30	***	2
Gln	A1	M3	0.65918	0.840809	0.397986	0.0014392	0.00264693	0.00185947	0.00198187	0.000613099	2.91395e-25	***	3
Gln	A1	M4	NA	0.142348	NA	NA	0.000448124	NA	0.000448124	NA	8.87222e-24	***	4
Gln	A1	M5	NA	NA	NA	NA	NA	NA	NA	NA	NA		5
Gln	D10	M0	42889.2	42682.1	25021.9	99.8951	99.9973	99.9996	99.964	0.0596517	1.94641e-25	***	0
Gln	D10	M1	2432.35	2368.05	1380.9	0.108749	0	0	0.0362496	0.0627861	1.84244e-07	***	1
Gln	D10	M2	53.4185	52.6319	30.5276	0.109358	0.113063	0.111821	0.111414	0.00188607	4.62638e-30	***	2
Gln	D10	M3	0.307066	1.10101	0.394094	0.000676721	0.00244103	0.00149087	0.00153621	0.000883026	2.91395e-25	***	3
Gln	D10	M4	0.300567	0.638406	NA	0.0006624	0.00141539	NA	0.0010389	0.000532447	8.87222e-24	***	4
Gln	D10	M5	NA	NA	NA	NA	NA	NA	NA	NA	NA		5
Gln	F1	M0	28266.9	25880.1	16296.7	99.899	99.8868	99.8735	99.8864	0.0127614	1.94641e-25	***	0
Gln	F1	M1	1566.5	1442.22	893.381	0	0.0113809	0	0.00379362	0.00657074	1.84244e-07	***	1
Gln	F1	M2	57.9061	54.4679	36.2709	0.192654	0.19757	0.210039	0.200088	0.00896166	4.62638e-30	***	2
Gln	F1	M3	5.57905	3.17651	3.58733	0.0186598	0.0116004	0.0208182	0.0170262	0.00482117	2.91395e-25	***	3
Gln	F1	M4	1.81358	2.75139	1.73832	0.00606575	0.0100479	0.010088	0.00873387	0.00231075	8.87222e-24	***	4
Gln	F1	M5	NA	NA	NA	NA	NA	NA	NA	NA	NA		5
Gln	A6	M0	36256.5	37926.3	30875.6	99.9854	99.993	99.9877	99.9887	0.00388662	1.94641e-25	***	0
Gln	A6	M1	1999.37	2105.41	1715.47	0	0	0	0	0	1.84244e-07	***	1
Gln	A6	M2	49.7881	49.5158	42.457	0.126798	0.120143	0.12693	0.124624	0.0038811	4.62638e-30	***	2
Gln	A6	M3	0.120365	0.0996459	NA	0.00031422	0.000248606	NA	0.000281413	4.6396e-05	2.91395e-25	***	3
Gln	A6	M4	0.269102	0.473466	0.119823	0.000702503	0.00118125	0.000367177	0.00075031	0.000409136	8.87222e-24	***	4
Gln	A6	M5	NA	NA	NA	NA	NA	NA	NA	NA	NA		5
Gln	A3	M0	54303.7	34960.2	26580.4	99.9974	100.006	100	100.001	0.00434019	1.94641e-25	***	0
Gln	A3	M1	2969.57	1935.23	1466.94	0	0	0	0	0	1.84244e-07	***	1
Gln	A3	M2	66.5763	41.1615	32.1896	0.112462	0.107635	0.11094	0.110346	0.00246776	4.62638e-30	***	2
Gln	A3	M3	0.244816	NA	0.444142	0.000426952	NA	0.0015817	0.00100433	0.00081653	2.91395e-25	***	3
Gln	A3	M4	0.331267	NA	0.104023	0.00057772	NA	0.000370451	0.000474086	0.000146561	8.87222e-24	***	4
Gln	A3	M5	NA	NA	NA	NA	NA	NA	NA	NA	NA		5
Gln	C8	M0	30514.5	32430.2	27284.5	99.906	99.9118	99.9058	99.9078	0.00340914	1.94641e-25	***	0
Gln	C8	M1	1670.73	1800.53	1493.16	0	0	0	0	0	1.84244e-07	***	1
Gln	C8	M2	59.8381	62.0334	52.0311	0.184234	0.179394	0.178958	0.180862	0.00292851	4.62638e-30	***	2
Gln	C8	M3	2.56197	4.26561	3.34762	0.00794348	0.0124357	0.0116084	0.0106625	0.00239081	2.91395e-25	***	3
Gln	C8	M4	4.91191	4.39933	4.83488	0.0152295	0.0128255	0.0167657	0.0149402	0.00198595	8.87222e-24	***	4
Gln	C8	M5	NA	NA	NA	NA	NA	NA	NA	NA	NA		5
Gln	H1	M0	15280.8	8101.24	4843.76	99.9995	100.007	99.9658	99.9906	0.0218086	1.94641e-25	***	0
Gln	H1	M1	852.411	448.626	271.821	0.0169519	0	0.050031	0.0223276	0.025445	1.84244e-07	***	1
Gln	H1	M2	16.5803	9.48264	5.36054	0.0978214	0.106962	0.0984494	0.101078	0.00510558	4.62638e-30	***	2
Gln	H1	M3	NA	NA	NA	NA	NA	NA	NA	NA	2.91395e-25	***	3
Gln	H1	M4	NA	NA	NA	NA	NA	NA	NA	NA	8.87222e-24	***	4
Gln	H1	M5	NA	NA	NA	NA	NA	NA	NA	NA	NA		5
Gln	C9	M0	42901	39106.2	25504.2	99.99	99.9882	99.9953	99.9911	0.00369388	1.94641e-25	***	0
Gln	C9	M1	2366.08	2167.08	1404.92	0	0	0	0	0	1.84244e-07	***	1
Gln	C9	M2	56.4132	53.3717	32.2461	0.121103	0.125941	0.116165	0.12107	0.00488838	4.62638e-30	***	2
Gln	C9	M3	0.668481	0.0948673	0.329213	0.00147488	0.000229554	0.00122195	0.00097546	0.000658237	2.91395e-25	***	3
Gln	C9	M4	0.240604	NA	NA	0.000530849	NA	NA	0.000530849	NA	8.87222e-24	***	4
Gln	C9	M5	NA	NA	NA	NA	NA	NA	NA	NA	NA		5
Glu	E2	M0	17628.8	20698.7	22094.5	77.0086	76.6374	77.8073	77.1511	0.597807	1.57832e-31	***	0
Glu	E2	M1	1714.51	1977.53	2085.41	3.17174	3.02626	2.98371	3.06057	0.0985981	6.48684e-32	***	1
Glu	E2	M2	3733.37	4487.73	4528.14	15.8065	16.1135	15.4601	15.7934	0.326883	5.88067e-31	***	2
Glu	E2	M3	609.154	760.57	698.464	2.51783	2.66452	2.32734	2.50323	0.169063	1.34775e-29	***	3
Glu	E2	M4	452.069	548.894	539.957	1.86855	1.92295	1.79918	1.86356	0.0620343	1.78631e-30	***	4
Glu	E2	M5	55.7584	70.946	64.6727	0.230467	0.248547	0.215495	0.231503	0.01655	2.81144e-29	***	5
Glu	H2	M0	17465.1	21201.7	19757.9	76.7042	76.4123	77.2783	76.7983	0.440605	1.57832e-31	***	0
Glu	H2	M1	1704.29	2071.28	1897.87	3.18393	3.18025	3.09111	3.15176	0.0525622	6.48684e-32	***	1
Glu	H2	M2	3762.48	4642.83	4149.73	16.0168	16.2213	15.7337	15.9906	0.244851	5.88067e-31	***	2
Glu	H2	M3	606.658	753.037	651.24	2.521	2.56798	2.41012	2.4997	0.0810563	1.34775e-29	***	3
Glu	H2	M4	469.484	586.991	507.435	1.95097	2.00173	1.87792	1.94354	0.0622375	1.78631e-30	***	4
Glu	H2	M5	56.1314	68.3233	56.8425	0.233258	0.232993	0.210364	0.225538	0.0131422	2.81144e-29	***	5
Glu	B7	M0	15321.1	19549.8	17525.9	62.9607	62.268	62.8171	62.682	0.365619	1.57832e-31	***	0
Glu	B7	M1	2640.32	3450.96	3039.83	7.26795	7.44602	7.32069	7.34489	0.0914658	6.48684e-32	***	1
Glu	B7	M2	5193.42	6770.64	5973.23	20.5504	20.761	20.6142	20.6419	0.108022	5.88067e-31	***	2
Glu	B7	M3	1436.61	1899.98	1654.27	5.58597	5.72604	5.61027	5.64076	0.0748465	1.34775e-29	***	3
Glu	B7	M4	951.326	1272.82	1092.6	3.69904	3.83593	3.70545	3.74681	0.0772516	1.78631e-30	***	4
Glu	B7	M5	175.345	237.27	200.522	0.681796	0.71507	0.680051	0.692306	0.019734	2.81144e-29	***	5
Glu	A2	M0	9419.85	13388.4	11650.1	65.5463	66.0354	65.5256	65.7024	0.288532	1.57832e-31	***	0
Glu	A2	M1	1378.01	1909.8	1701.26	5.87807	5.68413	5.85952	5.80724	0.107021	6.48684e-32	***	1
Glu	A2	M2	3073.98	4295.65	3823.05	20.6581	20.4687	20.7694	20.6321	0.152009	5.88067e-31	***	2
Glu	A2	M3	737.719	1026.33	900.034	4.8571	4.78978	4.78985	4.81224	0.0388434	1.34775e-29	***	3
Glu	A2	M4	497.496	693.915	614.91	3.27548	3.23844	3.27246	3.26213	0.0205668	1.78631e-30	***	4
Glu	A2	M5	81.44	113.353	101.095	0.536196	0.52901	0.538013	0.534406	0.00476063	2.81144e-29	***	5
Glu	A1	M0	22651.5	20203.6	18211.3	77.0356	76.4091	77.0795	76.8414	0.375022	1.57832e-31	***	0
Glu	A1	M1	2370.6	2165.96	1894.96	3.73654	3.89898	3.69282	3.77611	0.108629	6.48684e-32	***	1
Glu	A1	M2	4646.58	4260.47	3738.91	15.2866	15.5831	15.3104	15.3933	0.164727	5.88067e-31	***	2
Glu	A1	M3	812.996	763.946	652.461	2.61616	2.73376	2.61296	2.65429	0.0688409	1.34775e-29	***	3
Glu	A1	M4	528.44	491.168	421.06	1.70048	1.75763	1.68625	1.71479	0.0377812	1.78631e-30	***	4
Glu	A1	M5	65.815	59.7163	51.4383	0.211787	0.213693	0.205999	0.210493	0.00400706	2.81144e-29	***	5
Glu	D10	M0	20940	24967	21815.3	68.9918	68.792	68.2145	68.6661	0.403622	1.57832e-31	***	0
Glu	D10	M1	2812.61	3367.8	2988.67	5.37034	5.39371	5.49068	5.41825	0.0638132	6.48684e-32	***	1
Glu	D10	M2	5940.6	7141.29	6365.21	18.903	19.0035	19.2212	19.0426	0.162663	5.88067e-31	***	2
Glu	D10	M3	1313.68	1595.46	1442.64	4.09535	4.15947	4.2683	4.17438	0.0874313	1.34775e-29	***	3
Glu	D10	M4	927.359	1109.84	1025.35	2.89102	2.89343	3.03366	2.93937	0.0816688	1.78631e-30	***	4
Glu	D10	M5	143.034	175.849	161.772	0.445906	0.458451	0.478629	0.460995	0.0165093	2.81144e-29	***	5
Glu	F1	M0	15938.8	19037.3	16257.9	70.226	69.8215	69.5114	69.853	0.358326	1.57832e-31	***	0
Glu	F1	M1	1834.07	2235	1926.82	4.12957	4.26679	4.32445	4.24027	0.100111	6.48684e-32	***	1
Glu	F1	M2	4455.58	5379	4652.99	19.0147	19.1035	19.2633	19.1272	0.125982	5.88067e-31	***	2
Glu	F1	M3	923.273	1138.94	998.942	3.84905	3.95245	4.04123	3.94758	0.0961812	1.34775e-29	***	3
Glu	F1	M4	722.132	885.54	760.254	3.01051	3.07308	3.07562	3.05307	0.0368794	1.78631e-30	***	4
Glu	F1	M5	113.163	140.252	121.87	0.471766	0.486715	0.493026	0.483836	0.0109185	2.81144e-29	***	5
Glu	A6	M0	17659.4	19495.4	19523.6	83.1167	82.9097	83.1491	83.0585	0.129905	1.57832e-31	***	0
Glu	A6	M1	1384.32	1535.98	1531.1	1.8724	1.9003	1.87589	1.88286	0.0151989	6.48684e-32	***	1
Glu	A6	M2	2700.46	3015.18	2980.33	12.3433	12.4525	12.3264	12.3741	0.0683961	5.88067e-31	***	2
Glu	A6	M3	355.06	397.992	387.64	1.58123	1.60151	1.5621	1.58161	0.0197052	1.34775e-29	***	3
Glu	A6	M4	321.646	369.529	355.711	1.43242	1.48697	1.43343	1.45094	0.0312077	1.78631e-30	***	4
Glu	A6	M5	33.7652	37.0145	36.976	0.15037	0.148945	0.149005	0.14944	0.000806365	2.81144e-29	***	5
Glu	A3	M0	33332.7	29520.1	28443.3	75.5644	75.485	75.5812	75.5435	0.0514078	1.57832e-31	***	0
Glu	A3	M1	3484.57	3064.27	2963.6	3.65652	3.59768	3.63146	3.62855	0.0295269	6.48684e-32	***	1
Glu	A3	M2	7319.12	6517.59	6241.96	16.0627	16.1373	16.0581	16.086	0.0444536	5.88067e-31	***	2
Glu	A3	M3	1320.93	1199.5	1140.73	2.83339	2.90217	2.86812	2.8679	0.0343875	1.34775e-29	***	3
Glu	A3	M4	1021.51	903.959	868.094	2.19115	2.18712	2.18264	2.18697	0.00425863	1.78631e-30	***	4
Glu	A3	M5	141.094	125.588	114.971	0.302648	0.303858	0.28907	0.298525	0.0082108	2.81144e-29	***	5
Glu	C8	M0	12451.9	13686.2	14513.1	76.9497	76.7005	76.6295	76.7599	0.168203	1.57832e-31	***	0
Glu	C8	M1	1188.18	1322.28	1408.92	3.02964	3.11033	3.14265	3.09421	0.0582056	6.48684e-32	***	1
Glu	C8	M2	2575.08	2855.96	3033.65	15.4261	15.5126	15.5231	15.4873	0.0532738	5.88067e-31	***	2
Glu	C8	M3	443.896	496.104	535.451	2.59558	2.63069	2.67507	2.63378	0.0398363	1.34775e-29	***	3
Glu	C8	M4	392.076	439.544	464.167	2.29258	2.33077	2.31894	2.3141	0.0195546	1.78631e-30	***	4
Glu	C8	M5	50.8775	58.2299	60.9939	0.297495	0.308776	0.304721	0.303664	0.00571457	2.81144e-29	***	5
Glu	H1	M0	9939.72	6466.41	5403.09	92.3521	91.5087	91.7517	91.8709	0.434133	1.57832e-31	***	0
Glu	H1	M1	627.174	415.393	347.139	0.683744	0.780743	0.783703	0.749397	0.0568762	6.48684e-32	***	1
Glu	H1	M2	713.729	512.152	414.984	6.44926	7.04782	6.85138	6.78282	0.305111	5.88067e-31	***	2
Glu	H1	M3	55.1048	43.5552	33.7912	0.484444	0.583204	0.542946	0.536865	0.0496599	1.34775e-29	***	3
Glu	H1	M4	37.583	29.1495	23.6514	0.330405	0.390312	0.380024	0.366914	0.0320334	1.78631e-30	***	4
Glu	H1	M5	1.54277	1.59778	1.01518	0.013563	0.0213943	0.0163117	0.0170897	0.00397319	2.81144e-29	***	5
Glu	C9	M0	26651.4	27094.9	23991.9	84.6559	85.3988	85.031	85.0285	0.371479	1.57832e-31	***	0
Glu	C9	M1	2038.11	2014.14	1819.9	1.74659	1.5815	1.70235	1.67681	0.0854573	6.48684e-32	***	1
Glu	C9	M2	3785.89	3678.92	3321.76	11.6792	11.2656	11.4339	11.4596	0.207984	5.88067e-31	***	2
Glu	C9	M3	457.497	425.803	387.492	1.37501	1.26986	1.29944	1.31477	0.054229	1.34775e-29	***	3
Glu	C9	M4	312.267	292.333	276.954	0.938521	0.871814	0.928756	0.91303	0.0360268	1.78631e-30	***	4
Glu	C9	M5	27.0317	25.4999	21.8904	0.0812441	0.0760475	0.0734087	0.0769001	0.00398668	2.81144e-29	***	5
Gly	E2	M0	2460.77	2531.08	2394.18	87.7512	86.9457	87.5909	87.4293	0.426372	9.13651e-28	***	0
Gly	E2	M1	402.264	440.272	396.88	12.2564	13.0447	12.4331	12.5781	0.413657	1.57622e-27	***	1
Gly	E2	M2	3.95134	4.86835	3.44604	-0.00761663	0.00956236	-0.0240479	-0.0073674	0.0168065	9.71927e-18	***	2
Gly	H2	M0	3636.16	3872.51	2438.76	96.473	96.2872	96.2051	96.3218	0.13724	9.13651e-28	***	0
Gly	H2	M1	216.228	237.641	152.225	3.55134	3.72548	3.82247	3.69976	0.137379	1.57622e-27	***	1
Gly	H2	M2	1.01829	1.64264	0.677154	-0.0243122	-0.0126814	-0.0275598	-0.0215178	0.00782289	9.71927e-18	***	2
Gly	B7	M0	4042.87	4597.58	4419.01	87.8895	87.3603	87.5483	87.5994	0.268248	9.13651e-28	***	0
Gly	B7	M1	630.704	751.388	715.14	11.6267	12.1984	12.0862	11.9705	0.302932	1.57622e-27	***	1
Gly	B7	M2	29.2669	31.5293	26.2655	0.483796	0.44124	0.365438	0.430158	0.0599521	9.71927e-18	***	2
Gly	A2	M0	3565.53	4779.12	3825.1	85.0466	84.7998	85.2633	85.0366	0.231905	9.13651e-28	***	0
Gly	A2	M1	705.156	963.674	745.63	14.7637	15.0456	14.5618	14.7903	0.242965	1.57622e-27	***	1
Gly	A2	M2	15.5346	19.0366	15.8406	0.189739	0.15463	0.174873	0.173081	0.0176231	9.71927e-18	***	2
Gly	A1	M0	3736.81	3378.44	2588.13	89.275	89.2432	89.0143	89.1775	0.142204	9.13651e-28	***	0
Gly	A1	M1	532.008	480.566	375.934	10.6062	10.5914	10.8291	10.6756	0.133175	1.57622e-27	***	1
Gly	A1	M2	10.5402	11.3287	8.51512	0.118833	0.165403	0.156565	0.146934	0.0247338	9.71927e-18	***	2
Gly	D10	M0	6912.82	8296.7	5847.65	89.6631	89.1423	89.1633	89.3229	0.294804	9.13651e-28	***	0
Gly	D10	M1	949.041	1189.58	837.688	10.2016	10.6795	10.6707	10.5173	0.273423	1.57622e-27	***	1
Gly	D10	M2	20.3671	29.1618	19.7229	0.135326	0.178208	0.165983	0.159839	0.0220911	9.71927e-18	***	2
Gly	F1	M0	3476.65	4150.52	2924.97	91.7315	91.4462	91.3285	91.5021	0.207221	9.13651e-28	***	0
Gly	F1	M1	392.534	483.333	343.695	8.22499	8.52007	8.60417	8.44974	0.199129	1.57622e-27	***	1
Gly	F1	M2	5.62205	6.42587	5.66592	0.0435179	0.0336945	0.0673439	0.0481855	0.0173035	9.71927e-18	***	2
Gly	A6	M0	2928.41	3340.2	3360.1	87.1999	86.813	86.7077	86.9069	0.259206	9.13651e-28	***	0
Gly	A6	M1	499.826	588.645	595.914	12.8013	13.2209	13.3009	13.1077	0.268328	1.57622e-27	***	1
Gly	A6	M2	5.15476	4.8007	5.87465	-0.00122951	-0.0338924	-0.00852214	-0.014548	0.017145	9.71927e-18	***	2
Gly	A3	M0	3461.8	2818	2296.39	94.1923	94.1149	94.1168	94.1413	0.0441519	9.13651e-28	***	0
Gly	A3	M1	293.701	242.04	196.731	5.83119	5.92415	5.90369	5.88635	0.0488472	1.57622e-27	***	1
Gly	A3	M2	1.9567	1.14893	1.3937	-0.0234652	-0.0390215	-0.0204581	-0.0276483	0.00996357	9.71927e-18	***	2
Gly	C8	M0	1915.39	2262.04	2330.67	90.5354	90.6739	90.6551	90.6214	0.075143	9.13651e-28	***	0
Gly	C8	M1	245.164	286.131	294.592	9.46901	9.34856	9.33816	9.38525	0.0727311	1.57622e-27	***	1
Gly	C8	M2	2.39526	2.33024	3.16529	-0.00437327	-0.0224416	0.00673605	-0.00669295	0.0147265	9.71927e-18	***	2
Gly	H1	M0	513.179	359.178	260.144	94.7999	93.8511	94.2053	94.2855	0.479448	9.13651e-28	***	0
Gly	H1	M1	40.1605	32.0518	22.1466	5.25168	6.21809	5.85917	5.77631	0.488506	1.57622e-27	***	1
Gly	H1	M2	0.0976261	0.0412227	0.0321019	-0.0515993	-0.0692194	-0.064479	-0.0617659	0.00911801	9.71927e-18	***	2
Gly	C9	M0	1796.29	1530.05	1237.17	98.7033	98.4342	98.4382	98.5252	0.154186	9.13651e-28	***	0
Gly	C9	M1	64.3073	58.8221	47.6189	1.32324	1.57709	1.58157	1.49397	0.14787	1.57622e-27	***	1
Gly	C9	M2	NA	0.285318	0.122204	NA	-0.0113045	-0.0197976	-0.015551	0.00600555	9.71927e-18	***	2
Lac	E2	M0	6144.59	8262.21	7173.9	65.6698	73.2055	66.0689	68.3147	4.2402	0.00832127	**	0
Lac	E2	M1	466.453	620.496	542.326	2.76323	3.02151	2.7594	2.84805	0.150238	7.21375e-10	***	1
Lac	E2	M2	3016.38	2730.93	3441.05	31.4652	23.5943	30.9308	28.6634	4.39811	0.00627706	**	2
Lac	E2	M3	45.0689	53.4815	67.2737	0.465949	0.458395	0.599344	0.507896	0.0792862	4.25084e-09	***	3
Lac	H2	M0	6290.4	7450.77	5340.84	52.3211	52.8451	52.2707	52.479	0.318073	0.00832127	**	0
Lac	H2	M1	485.106	567.274	400.323	2.26395	2.23528	2.14992	2.21638	0.0593139	7.21375e-10	***	1
Lac	H2	M2	5537.87	6423.44	4727.61	44.9995	44.5079	45.2047	44.9041	0.358066	0.00627706	**	2
Lac	H2	M3	114.94	133.483	93.6136	0.924825	0.915836	0.886293	0.908985	0.0201592	4.25084e-09	***	3
Lac	B7	M0	3859.67	4837.46	4575.13	53.0912	64.4487	53.8273	57.1224	6.35544	0.00832127	**	0
Lac	B7	M1	364.076	450.985	419.842	3.2009	3.8155	3.10888	3.37509	0.384169	7.21375e-10	***	1
Lac	B7	M2	3179.51	2380.74	3662.33	42.7032	30.9345	42.072	38.5699	6.61999	0.00627706	**	2
Lac	B7	M3	111.915	89.9675	129.124	1.48918	1.1595	1.46959	1.37276	0.184945	4.25084e-09	***	3
Lac	A2	M0	4163.21	8931.55	8120.6	62.4028	60.3111	52.3826	58.3655	5.28587	0.00832127	**	0
Lac	A2	M1	346.457	729.959	672.325	3.07667	2.88463	2.56056	2.84062	0.260854	7.21375e-10	***	1
Lac	A2	M2	2334.69	5515.89	7065.35	34.1559	36.3627	44.5174	38.3453	5.45785	0.00627706	**	2
Lac	A2	M3	52.2524	131.379	167.26	0.757653	0.858194	1.04371	0.886519	0.145116	4.25084e-09	***	3
Lac	A1	M0	8366.88	6019.14	4824.93	53.2463	52.9145	52.723	52.9613	0.264768	0.00832127	**	0
Lac	A1	M1	663.803	494.313	386.275	2.42081	2.55154	2.43461	2.46899	0.0718268	7.21375e-10	***	1
Lac	A1	M2	7077.61	5108.81	4148.9	43.998	43.8682	44.2856	44.0506	0.213623	0.00627706	**	2
Lac	A1	M3	135.399	136.742	100.13	0.833547	1.16287	1.05843	1.01828	0.168292	4.25084e-09	***	3
Lac	D10	M0	7652.64	8418.62	7519.51	55.8794	54.9441	54.8507	55.2247	0.568906	0.00832127	**	0
Lac	D10	M1	576.165	672.015	575.583	2.31685	2.5245	2.3423	2.39455	0.113258	7.21375e-10	***	1
Lac	D10	M2	5772.12	6565.35	5918.95	41.1697	41.8507	42.1743	41.7316	0.512778	0.00627706	**	2
Lac	D10	M3	156.043	183.136	157.549	1.10223	1.15623	1.11172	1.12339	0.0288259	4.25084e-09	***	3
Lac	F1	M0	14252.4	17053.2	12915.3	51.4038	51.3571	51.1222	51.2944	0.150961	0.00832127	**	0
Lac	F1	M1	1014.03	1238.02	938.983	1.9207	1.9926	1.98882	1.96737	0.0404637	7.21375e-10	***	1
Lac	F1	M2	13103	15678.6	11988.5	46.1772	46.1359	46.3668	46.2266	0.123138	0.00627706	**	2
Lac	F1	M3	292.457	355.611	273.257	1.02037	1.036	1.04632	1.03423	0.0130656	4.25084e-09	***	3
Lac	A6	M0	11923.7	13378.4	12431	62.2208	51.2347	51.2156	54.8904	6.34836	0.00832127	**	0
Lac	A6	M1	801.871	917.456	836.992	2.08505	1.78416	1.72036	1.86319	0.194768	7.21375e-10	***	1
Lac	A6	M2	6971.75	12501	11639.9	35.5329	46.7832	46.8648	43.0603	6.51904	0.00627706	**	2
Lac	A6	M3	112.756	196.147	182.865	0.569183	0.72666	0.728813	0.674885	0.0915469	4.25084e-09	***	3
Lac	A3	M0	15426.3	13263.2	11129.1	51.8507	51.7925	52.0211	51.8881	0.118773	0.00832127	**	0
Lac	A3	M1	1184.07	1026.12	856.665	2.22503	2.25377	2.24359	2.2408	0.0145696	7.21375e-10	***	1
Lac	A3	M2	13814.7	11906.6	9893.9	45.3641	45.4235	45.1814	45.323	0.126161	0.00627706	**	2
Lac	A3	M3	330.129	276.411	235.581	1.07341	1.04415	1.06524	1.06093	0.0150952	4.25084e-09	***	3
Lac	C8	M0	12923.5	14275.8	16936.5	60.9868	59.0832	56.6514	58.9071	2.17307	0.00832127	**	0
Lac	C8	M1	945.261	1043.25	1247.81	2.39911	2.32046	2.25842	2.326	0.0705063	7.21375e-10	***	1
Lac	C8	M2	7883.76	9478.67	12500.6	36.3316	38.3147	40.844	38.4968	2.26168	0.00627706	**	2
Lac	C8	M3	153.099	179.677	219.764	0.698902	0.71936	0.711101	0.709788	0.0102923	4.25084e-09	***	3
Lac	H1	M0	5005.34	3411.12	2526.93	50.9888	50.463	50.485	50.6456	0.297452	0.00832127	**	0
Lac	H1	M1	307.361	211.17	156.039	1.41398	1.42434	1.41717	1.4185	0.00531013	7.21375e-10	***	1
Lac	H1	M2	4772.23	3322.05	2460.88	47.5148	48.0342	48.0538	47.8676	0.305695	0.00627706	**	2
Lac	H1	M3	62.8165	43.3741	30.3424	0.61902	0.62072	0.586418	0.608719	0.0193322	4.25084e-09	***	3
Lac	C9	M0	11111.9	11657.9	10479.2	71.4187	51.3937	51.0875	57.9666	11.6508	0.00832127	**	0
Lac	C9	M1	740.214	773.523	698.804	2.34836	1.67657	1.68342	1.90278	0.385899	7.21375e-10	***	1
Lac	C9	M2	4171.04	10860.1	9876.78	26.1635	46.7875	47.0557	40.0022	11.9855	0.00627706	**	2
Lac	C9	M3	60.621	157.361	149.498	0.376907	0.671081	0.705037	0.584342	0.180444	4.25084e-09	***	3
Mal	E2	M0	3303.53	3858.52	4294.56	77.4688	76.7049	77.9055	77.3597	0.607687	1.93867e-28	***	0
Mal	E2	M1	343.802	413.853	437.958	4.56496	4.76161	4.42955	4.58537	0.166971	5.83128e-30	***	1
Mal	E2	M2	662.204	801.604	843.393	15.0323	15.4234	14.8124	15.0893	0.309484	1.482e-26	***	2
Mal	E2	M3	117.83	146.115	147.539	2.64356	2.77897	2.5606	2.66104	0.110229	5.7975e-29	***	3
Mal	E2	M4	29.8737	37.8098	38.4453	0.670228	0.719104	0.667235	0.685522	0.029121	5.72602e-25	***	4
Mal	H2	M0	2634.37	3091.28	2448.69	76.9327	76.6633	77.7507	77.1156	0.566326	1.93867e-28	***	0
Mal	H2	M1	278.438	332.381	248.497	4.65687	4.77912	4.38243	4.60614	0.203152	5.83128e-30	***	1
Mal	H2	M2	545.714	648.39	491.625	15.4282	15.5642	15.1176	15.37	0.228924	1.482e-26	***	2
Mal	H2	M3	93.1994	111.05	79.3163	2.60394	2.63482	2.40945	2.54941	0.122184	5.7975e-29	***	3
Mal	H2	M4	27.4351	31.5933	23.7543	0.766524	0.749599	0.721603	0.745909	0.0226868	5.72602e-25	***	4
Mal	B7	M0	1729.73	1841.52	1581.13	65.6976	64.7894	65.749	65.412	0.539794	1.93867e-28	***	0
Mal	B7	M1	329.752	362.549	305.8	9.49596	9.76438	9.68339	9.64791	0.137681	5.83128e-30	***	1
Mal	B7	M2	514.038	566.931	465.065	18.778	19.1823	18.5911	18.8505	0.302162	1.482e-26	***	2
Mal	B7	M3	139.692	155.817	127.363	5.07606	5.2448	5.067	5.12929	0.100138	5.7975e-29	***	3
Mal	B7	M4	38.758	44.0754	34.2246	1.40837	1.48357	1.36159	1.41784	0.0615424	5.72602e-25	***	4
Mal	A2	M0	1739.68	2414.66	2240.7	68.7998	68.6244	69.139	68.8544	0.261633	1.93867e-28	***	0
Mal	A2	M1	284.207	396.478	359.339	8.08879	8.12443	7.92369	8.04564	0.107102	5.83128e-30	***	1
Mal	A2	M2	468.438	657.523	597.113	17.8476	18.0042	17.7544	17.8687	0.126265	1.482e-26	***	2
Mal	A2	M3	122.533	170.478	155.308	4.63612	4.63526	4.58478	4.61872	0.0293947	5.7975e-29	***	3
Mal	A2	M4	28.1441	38.6983	35.0072	1.06485	1.0522	1.03343	1.05016	0.0158075	5.72602e-25	***	4
Mal	A1	M0	3004.78	2357.57	1808.92	79.6248	78.7014	79.1703	79.1655	0.461739	1.93867e-28	***	0
Mal	A1	M1	319.481	263.002	195.395	4.86943	5.22021	4.97422	5.02128	0.180063	5.83128e-30	***	1
Mal	A1	M2	504.395	414.076	315.046	12.9066	13.3418	13.3163	13.1882	0.244214	1.482e-26	***	2
Mal	A1	M3	96.8076	80.2065	58.0771	2.45432	2.56161	2.43183	2.48258	0.0693526	5.7975e-29	***	3
Mal	A1	M4	18.9174	16.2462	10.7687	0.479604	0.518865	0.450909	0.483126	0.0341144	5.72602e-25	***	4
Mal	D10	M0	2265.57	2568.14	1866.28	71.809	71.2424	70.9822	71.3445	0.422751	1.93867e-28	***	0
Mal	D10	M1	324.034	370.102	271.841	6.99796	7.01936	7.10226	7.03986	0.0550915	5.83128e-30	***	1
Mal	D10	M2	554.122	645.388	473.995	16.9424	17.2745	17.3934	17.2034	0.233772	1.482e-26	***	2
Mal	D10	M3	121.385	143.615	106.921	3.68089	3.81157	3.89062	3.79436	0.105917	5.7975e-29	***	3
Mal	D10	M4	32.6043	40.6145	29.1252	0.988696	1.07792	1.0598	1.04214	0.0471627	5.72602e-25	***	4
Mal	F1	M0	2809.13	3224.51	2477.39	70.8898	70.7128	70.3335	70.6454	0.284261	1.93867e-28	***	0
Mal	F1	M1	376.204	432.387	333.431	6.27012	6.26647	6.26735	6.26798	0.00190125	5.83128e-30	***	1
Mal	F1	M2	739.371	855.287	669.607	18.0376	18.1334	18.3818	18.1843	0.177674	1.482e-26	***	2
Mal	F1	M3	170.532	200.328	157.12	4.11722	4.20301	4.2676	4.19594	0.0754414	5.7975e-29	***	3
Mal	F1	M4	46.6911	53.7803	44.1429	1.12728	1.12835	1.19899	1.15154	0.0410951	5.72602e-25	***	4
Mal	A6	M0	4619.27	5080.15	5241.09	81.3787	81.238	81.2832	81.3	0.0718218	1.93867e-28	***	0
Mal	A6	M1	376.051	411.845	428.729	2.97142	2.939	2.99948	2.96997	0.0302674	5.83128e-30	***	1
Mal	A6	M2	801.143	888.123	911.791	13.7005	13.7879	13.7259	13.7381	0.0449864	1.482e-26	***	2
Mal	A6	M3	97.4181	112.313	113.09	1.64196	1.7183	1.67799	1.67941	0.0381899	5.7975e-29	***	3
Mal	A6	M4	39.1602	43.8686	44.9245	0.660035	0.671153	0.666572	0.66592	0.00558779	5.72602e-25	***	4
Mal	A3	M0	4441.05	3999.18	3222.8	76.1918	76.1775	76.1112	76.1602	0.043008	1.93867e-28	***	0
Mal	A3	M1	498.281	449.172	362.857	5.10217	5.11005	5.12623	5.11282	0.0122681	5.83128e-30	***	1
Mal	A3	M2	923.009	831.075	673.53	15.3144	15.3094	15.3831	15.3356	0.0411606	1.482e-26	***	2
Mal	A3	M3	179.174	162.424	128.94	2.94091	2.96	2.91331	2.93807	0.0234746	5.7975e-29	***	3
Mal	A3	M4	50.9408	45.4507	37.7551	0.83613	0.828289	0.853053	0.839157	0.0126563	5.72602e-25	***	4
Mal	C8	M0	2375.09	2547.76	2545.74	75.5495	75.557	75.5324	75.5463	0.0125982	1.93867e-28	***	0
Mal	C8	M1	248.892	267.971	269.444	4.50577	4.5351	4.58307	4.54132	0.039022	5.83128e-30	***	1
Mal	C8	M2	545.149	583.201	579.681	16.8065	16.7614	16.6655	16.7445	0.0719946	1.482e-26	***	2
Mal	C8	M3	84.3596	91.0599	91.7984	2.56727	2.58362	2.60579	2.58556	0.0193338	5.7975e-29	***	3
Mal	C8	M4	32.477	34.5186	36.1998	0.988354	0.979389	1.02757	0.998436	0.0256225	5.72602e-25	***	4
Mal	H1	M0	2488.02	1829.87	1558.96	91.3072	90.2225	90.6981	90.7426	0.543692	1.93867e-28	***	0
Mal	H1	M1	143.269	110.715	92.4208	1.18246	1.42901	1.32706	1.31284	0.123888	5.83128e-30	***	1
Mal	H1	M2	199.741	164.253	133.755	7.12348	7.86692	7.56034	7.51691	0.373616	1.482e-26	***	2
Mal	H1	M3	14.9124	12.9364	9.83094	0.52358	0.610227	0.547197	0.560335	0.0447927	5.7975e-29	***	3
Mal	H1	M4	2.21355	2.14964	1.63332	0.0777188	0.101402	0.0909116	0.0900107	0.0118672	5.72602e-25	***	4
Mal	C9	M0	5876.01	6004.96	5206.01	84.0251	84.9234	84.4671	84.4719	0.449167	1.93867e-28	***	0
Mal	C9	M1	460.205	450.813	398.73	2.8113	2.56872	2.68164	2.68722	0.121384	5.83128e-30	***	1
Mal	C9	M2	838.099	807.939	720.871	11.6228	11.0844	11.3449	11.3507	0.269229	1.482e-26	***	2
Mal	C9	M3	115.521	109.701	100.425	1.58042	1.48428	1.55886	1.54119	0.0504501	5.7975e-29	***	3
Mal	C9	M4	19.6741	17.4905	16.1371	0.269158	0.236649	0.250491	0.252099	0.0163138	5.72602e-25	***	4
P-Ser	E2	M0	363.009	468.481	486.54	77.6669	77.0768	78.5135	77.7524	0.722184	1.86443e-29	***	0
P-Ser	E2	M1	34.4082	45.1711	44.5702	4.71775	4.8065	4.52228	4.68217	0.145409	1.16028e-21	***	1
P-Ser	E2	M2	75.2549	100.097	96.5439	15.6379	15.9953	15.1319	15.5884	0.433836	4.18032e-26	***	2
P-Ser	E2	M3	10.4895	14.5694	12.9434	2.17101	2.31879	2.02052	2.17011	0.149134	2.06774e-23	***	3
P-Ser	H2	M0	402.933	506.856	471.546	77.2965	77.4075	78.452	77.7187	0.637482	1.86443e-29	***	0
P-Ser	H2	M1	37.8455	47.3359	42.1702	4.62943	4.5952	4.34985	4.52483	0.152497	1.16028e-21	***	1
P-Ser	H2	M2	85.9973	106.679	94.5976	16.0275	15.8276	15.2912	15.7154	0.380716	4.18032e-26	***	2
P-Ser	H2	M3	12.0939	16.0104	13.0287	2.24431	2.36531	2.09687	2.2355	0.134438	2.06774e-23	***	3
P-Ser	B7	M0	405.759	501.786	449.101	64.8375	64.6269	64.5238	64.6627	0.159905	1.86443e-29	***	0
P-Ser	B7	M1	67.4279	84.4848	79.5972	8.51635	8.62875	9.1809	8.77533	0.355699	1.16028e-21	***	1
P-Ser	B7	M2	138.541	168.755	152.606	21.4603	21.0633	21.2378	21.2538	0.198962	4.18032e-26	***	2
P-Ser	B7	M3	35.1957	47.6057	38.2038	5.44047	5.93121	5.30972	5.56046	0.327662	2.06774e-23	***	3
P-Ser	A2	M0	255.934	366.193	327.387	66.868	67.2639	67.5293	67.2204	0.332826	1.86443e-29	***	0
P-Ser	A2	M1	36.466	51.344	46.8393	7.21606	7.10763	7.3267	7.2168	0.109538	1.16028e-21	***	1
P-Ser	A2	M2	83.8804	119.155	104.031	21.2712	21.2456	20.8215	21.1128	0.252578	4.18032e-26	***	2
P-Ser	A2	M3	19.3784	26.0884	22.9065	4.89775	4.63562	4.57067	4.70135	0.173164	2.06774e-23	***	3
P-Ser	A1	M0	552.905	519.253	450.224	77.4669	76.8466	77.1199	77.1445	0.310855	1.86443e-29	***	0
P-Ser	A1	M1	56.7387	55.193	45.7696	5.30574	5.54248	5.20879	5.35234	0.171657	1.16028e-21	***	1
P-Ser	A1	M2	111.966	107.519	93.2402	15.2204	15.4351	15.5003	15.3853	0.146458	4.18032e-26	***	2
P-Ser	A1	M3	16.2024	16.5335	14.2607	2.196	2.36701	2.36303	2.30868	0.0976003	2.06774e-23	***	3
P-Ser	D10	M0	539.832	644.692	562.753	70.7987	70.6021	69.7872	70.396	0.536338	1.86443e-29	***	0
P-Ser	D10	M1	69.4987	84.5264	71.2371	6.67812	6.82504	6.43398	6.64571	0.197534	1.16028e-21	***	1
P-Ser	D10	M2	149.563	178.441	165.645	19.0327	18.9575	19.9444	19.3115	0.549363	4.18032e-26	***	2
P-Ser	D10	M3	29.3199	36.2831	33.9561	3.71979	3.84378	4.07348	3.87901	0.179458	2.06774e-23	***	3
P-Ser	F1	M0	436.439	542.778	452.918	71.9334	71.4783	71.5941	71.6686	0.236521	1.86443e-29	***	0
P-Ser	F1	M1	51.1752	61.4288	50.5735	5.96806	5.64177	5.54375	5.71786	0.222152	1.16028e-21	***	1
P-Ser	F1	M2	116.561	150.845	125.742	18.6533	19.2996	19.3131	19.0887	0.3771	4.18032e-26	***	2
P-Ser	F1	M3	23.0219	29.9288	24.7296	3.6706	3.81268	3.78149	3.75492	0.0746732	2.06774e-23	***	3
P-Ser	A6	M0	486.112	567.314	553.074	83.8915	83.4927	83.7064	83.6969	0.199542	1.86443e-29	***	0
P-Ser	A6	M1	36.4512	41.6882	41.7673	3.45299	3.31259	3.48955	3.41838	0.0934182	1.16028e-21	***	1
P-Ser	A6	M2	70.4637	85.1179	80.2911	11.8107	12.1724	11.8016	11.9283	0.211502	4.18032e-26	***	2
P-Ser	A6	M3	5.97696	8.28216	7.89073	0.997817	1.17912	1.15527	1.11073	0.0985137	2.06774e-23	***	3
P-Ser	A3	M0	814.212	726.428	715.02	77.3083	76.4121	77.0485	76.923	0.461112	1.86443e-29	***	0
P-Ser	A3	M1	77.993	74.3618	70.1367	4.77269	5.2144	4.93199	4.97303	0.223692	1.16028e-21	***	1
P-Ser	A3	M2	169.241	156.537	150.421	15.6056	15.984	15.7388	15.7762	0.19195	4.18032e-26	***	2
P-Ser	A3	M3	27.2893	25.4196	23.7453	2.50651	2.58659	2.47521	2.52277	0.0574404	2.06774e-23	***	3
P-Ser	C8	M0	339.967	377.664	389.974	78.2961	77.786	77.964	78.0154	0.258859	1.86443e-29	***	0
P-Ser	C8	M1	31.8275	34.9367	34.0395	4.66561	4.5497	4.15754	4.45762	0.266259	1.16028e-21	***	1
P-Ser	C8	M2	66.9267	78.133	80.8029	14.9666	15.6335	15.7022	15.4341	0.406362	4.18032e-26	***	2
P-Ser	C8	M3	10.1359	11.1637	12.2575	2.25815	2.2243	2.37055	2.28433	0.076563	2.06774e-23	***	3
P-Ser	H1	M0	230.977	135.588	104.076	92.2246	92.4176	92.5609	92.4011	0.1688	1.86443e-29	***	0
P-Ser	H1	M1	13.2589	6.8627	5.65785	2.19237	1.57643	1.922	1.89693	0.308739	1.16028e-21	***	1
P-Ser	H1	M2	14.5404	9.16428	6.50037	5.62208	6.0667	5.60398	5.76426	0.262084	4.18032e-26	***	2
P-Ser	H1	M3	0.124363	0.0472599	NA	0.048035	0.0311613	NA	0.0395981	0.0119315	2.06774e-23	***	3
P-Ser	C9	M0	642.23	688.134	599.065	84.7749	85.7067	85.2169	85.2329	0.466122	1.86443e-29	***	0
P-Ser	C9	M1	45.0763	47.8181	43.1428	3.08709	3.06188	3.2574	3.13546	0.106356	1.16028e-21	***	1
P-Ser	C9	M2	88.2233	89.1031	79.8337	11.3152	10.7798	11.0285	11.0411	0.267898	4.18032e-26	***	2
P-Ser	C9	M3	7.60129	4.92765	4.66499	0.970629	0.593705	0.641936	0.735423	0.205117	2.06774e-23	***	3
PEP	E2	M0	22.9879	33.8016	9.78629	52.5015	53.4936	55.3162	53.7704	1.42762	0.032002	*	0
PEP	E2	M1	1.56592	2.14242	0.373044	1.80448	1.58796	0.25997	1.21747	0.836257	1.43623e-06	***	1
PEP	E2	M2	20.6669	29.0208	8.08575	46.1234	44.883	44.6933	45.2332	0.776713	0.0985891		2
PEP	E2	M3	0.0418538	0.355227	0.0433842	0.092469	0.543825	0.237222	0.291172	0.230464	0.212384		3
PEP	H2	M0	5.32991	8.09808	8.0148	54.059	53.0333	54.2522	53.7815	0.655125	0.032002	*	0
PEP	H2	M1	0.344378	0.294842	0.423258	1.67051	0.159545	1.04319	0.957751	0.759099	1.43623e-06	***	1
PEP	H2	M2	4.51779	7.30999	6.78623	44.7778	46.8165	44.9032	45.4992	1.14254	0.0985891		2
PEP	H2	M3	NA	0.0820857	0.0473683	NA	0.520024	0.310172	0.415098	0.148388	0.212384		3
PEP	B7	M0	5.97852	15.4803	9.33397	52.6157	53.619	51.0106	52.4151	1.3157	0.032002	*	0
PEP	B7	M1	0.265048	1.0061	0.479222	0.570656	1.67705	0.90681	1.0515	0.56721	1.43623e-06	***	1
PEP	B7	M2	5.50243	13.3178	9.014	47.3488	45.0776	48.1596	46.862	1.59764	0.0985891		2
PEP	B7	M3	NA	0.0408827	0.0882763	NA	0.136983	0.466688	0.301836	0.233137	0.212384		3
PEP	A2	M0	6.72145	11.5157	9.79521	52.7907	51.1425	50.7125	51.5486	1.09696	0.032002	*	0
PEP	A2	M1	0.742539	1.34333	0.918788	4.02571	4.21258	3.03098	3.75642	0.63516	1.43623e-06	***	1
PEP	A2	M2	5.67195	10.325	9.15666	43.4799	44.754	46.2981	44.844	1.41124	0.0985891		2
PEP	A2	M3	0.0258974	0.0925312	0.0961953	0.196761	0.39753	0.481775	0.358689	0.146423	0.212384		3
PEP	A1	M0	11.5123	11.2477	7.81426	52.627	53.8687	53.2643	53.2534	0.620933	0.032002	*	0
PEP	A1	M1	0.384725	0.573666	0.53092	0.00268912	0.939582	1.82138	0.921217	0.909485	1.43623e-06	***	1
PEP	A1	M2	10.5723	9.71975	6.79617	47.2679	45.5069	45.2663	46.0137	1.09283	0.0985891		2
PEP	A1	M3	0.143949	0.0431712	0.0243546	0.636569	0.200012	0.16059	0.332391	0.264163	0.212384		3
PEP	D10	M0	6.52286	7.08407	8.1709	55.9865	53.2833	53.9374	54.4024	1.41029	0.032002	*	0
PEP	D10	M1	0.431901	0.192817	0.352957	1.81873	0	0.52436	0.781029	0.936137	1.43623e-06	***	1
PEP	D10	M2	5.08911	6.3832	7.13612	42.6796	47.2438	46.0596	45.3277	2.36845	0.0985891		2
PEP	D10	M3	NA	NA	NA	NA	NA	NA	NA	NA	0.212384		3
PEP	F1	M0	3.57717	6.46222	4.32993	52.4252	52.9855	51.8414	52.4174	0.572098	0.032002	*	0
PEP	F1	M1	0.0210857	0.231283	0.0596432	0	0.126969	0	0.0423231	0.0733057	1.43623e-06	***	1
PEP	F1	M2	3.26369	5.91419	4.0564	48.0864	47.4235	48.4379	47.9826	0.515084	0.0985891		2
PEP	F1	M3	NA	NA	0.0207878	NA	NA	0.245522	0.245522	NA	0.212384		3
PEP	A6	M0	10.4502	9.59288	10.325	52.9846	53.4534	54.6135	53.6838	0.83855	0.032002	*	0
PEP	A6	M1	0.248719	0.326515	0.363648	0	0.0354293	0.100099	0.045176	0.0507561	1.43623e-06	***	1
PEP	A6	M2	9.4967	8.54927	8.85477	47.5418	46.5902	45.805	46.6457	0.869708	0.0985891		2
PEP	A6	M3	NA	0.0831017	NA	NA	0.447945	NA	0.447945	NA	0.212384		3
PEP	A3	M0	7.36023	8.79899	4.77923	55.624	53.3827	52.3552	53.7873	1.67154	0.032002	*	0
PEP	A3	M1	0.140214	0.32848	0.132187	0	0.209311	0	0.0697702	0.120845	1.43623e-06	***	1
PEP	A3	M2	5.98444	7.83083	4.47178	44.8674	46.4601	48.1826	46.5034	1.65802	0.0985891		2
PEP	A3	M3	NA	0.0806532	NA	NA	0.473346	NA	0.473346	NA	0.212384		3
PEP	C8	M0	6.97758	8.63647	8.12226	52.8006	51.3437	51.5608	51.9017	0.78599	0.032002	*	0
PEP	C8	M1	0.138935	0.418792	0.370282	0	0.767983	0.62322	0.463734	0.408076	1.43623e-06	***	1
PEP	C8	M2	6.36253	8.30518	7.79173	47.7233	48.2724	48.362	48.1192	0.345792	0.0985891		2
PEP	C8	M3	NA	0.0279668	NA	NA	0.160836	NA	0.160836	NA	0.212384		3
PEP	H1	M0	2.27676	0.910141	1.25615	53.8704	53.6196	55.5239	54.338	1.03468	0.032002	*	0
PEP	H1	M1	NA	NA	NA	NA	NA	NA	NA	NA	1.43623e-06	***	1
PEP	H1	M2	1.94961	0.787264	1.00621	46.6377	46.8914	44.9657	46.165	1.04628	0.0985891		2
PEP	H1	M3	NA	NA	NA	NA	NA	NA	NA	NA	0.212384		3
PEP	C9	M0	9.75127	12.3218	4.52882	52.9919	55.2587	56.0265	54.759	1.57778	0.032002	*	0
PEP	C9	M1	0.302506	0.392922	NA	0	0	NA	0	0	1.43623e-06	***	1
PEP	C9	M2	8.92439	10.3023	3.55454	47.5427	45.2523	44.4575	45.7509	1.6019	0.0985891		2
PEP	C9	M3	NA	NA	NA	NA	NA	NA	NA	NA	0.212384		3
Pro	E2	M0	24893.2	29105.7	19808	81.2789	80.7612	81.7064	81.2489	0.473301	3.23642e-31	***	0
Pro	E2	M1	2152.9	2559.87	1684.58	2.48181	2.583	2.37848	2.4811	0.102261	2.0485e-31	***	1
Pro	E2	M2	4179.09	5030.25	3256.13	13.2313	13.5325	13.0266	13.2635	0.25452	3.1539e-29	***	2
Pro	E2	M3	626.527	760.572	469.807	1.93562	1.99685	1.83365	1.92204	0.0824443	7.03888e-32	***	3
Pro	E2	M4	467.468	576.264	365.468	1.44421	1.51296	1.42642	1.4612	0.0457022	4.04725e-29	***	4
Pro	E2	M5	49.2067	55.8422	37.4267	0.152021	0.146611	0.146076	0.148236	0.00328873	2.08897e-28	***	5
Pro	H2	M0	76700.5	85810.2	41934.2	81.4076	81.1759	81.6657	81.4164	0.245039	3.23642e-31	***	0
Pro	H2	M1	6519.78	7314.03	3542.9	2.36636	2.37824	2.33219	2.35893	0.0239071	2.0485e-31	***	1
Pro	H2	M2	12844.8	14591.4	6931.91	13.2245	13.3906	13.0956	13.2369	0.147892	3.1539e-29	***	2
Pro	H2	M3	1888.7	2137.52	1002.38	1.89676	1.91328	1.84707	1.8857	0.0344619	7.03888e-32	***	3
Pro	H2	M4	1469.48	1695.44	777.832	1.47575	1.51758	1.4333	1.47554	0.0421386	4.04725e-29	***	4
Pro	H2	M5	152.109	171.305	79.1917	0.152757	0.153335	0.145926	0.150673	0.0041209	2.08897e-28	***	5
Pro	B7	M0	16754.6	19190.7	11915.5	72.0746	71.9615	72.0388	72.025	0.0577897	3.23642e-31	***	0
Pro	B7	M1	2172.14	2469.47	1548.81	5.27717	5.20028	5.29866	5.2587	0.0517218	2.0485e-31	***	1
Pro	B7	M2	3869.89	4437	2754.87	16.0455	16.0396	16.0524	16.0458	0.0063844	3.1539e-29	***	2
Pro	B7	M3	999.354	1169.79	706.634	4.06769	4.1505	4.04231	4.08683	0.0565758	7.03888e-32	***	3
Pro	B7	M4	659.2	785.021	478.53	2.68316	2.7853	2.73744	2.7353	0.0511044	4.04725e-29	***	4
Pro	B7	M5	112.863	132.447	76.5938	0.45939	0.469931	0.438156	0.455826	0.0161846	2.08897e-28	***	5
Pro	A2	M0	46472.5	49890.2	28044.3	75.4959	75.2658	75.2812	75.3476	0.128611	3.23642e-31	***	0
Pro	A2	M1	4972.26	5384.1	3028.56	3.83644	3.89364	3.89988	3.87665	0.0349676	2.0485e-31	***	1
Pro	A2	M2	9881.86	10726.3	6028.65	15.5276	15.651	15.6518	15.6101	0.0714545	3.1539e-29	***	2
Pro	A2	M3	2089.99	2274.98	1263.16	3.21257	3.24745	3.20836	3.22279	0.0214531	7.03888e-32	***	3
Pro	A2	M4	1431.53	1548.93	880.218	2.20043	2.21104	2.2357	2.21573	0.0180957	4.04725e-29	***	4
Pro	A2	M5	208.49	229.975	126.129	0.320475	0.328281	0.320361	0.323039	0.00453978	2.08897e-28	***	5
Pro	A1	M0	36299.2	27027.9	18735.9	82.1	81.5813	81.9848	81.8887	0.272386	3.23642e-31	***	0
Pro	A1	M1	3255.46	2492.07	1701.47	2.76656	2.95237	2.85428	2.85774	0.092953	2.0485e-31	***	1
Pro	A1	M2	5652.16	4311.46	2921.32	12.3762	12.5929	12.3717	12.4469	0.126445	3.1539e-29	***	2
Pro	A1	M3	892.248	694.051	465.531	1.90947	1.98221	1.92748	1.93972	0.0378845	7.03888e-32	***	3
Pro	A1	M4	568.704	439.692	295.833	1.21707	1.25576	1.22486	1.23256	0.0204648	4.04725e-29	***	4
Pro	A1	M5	59.7231	48.7274	32.299	0.127811	0.139166	0.13373	0.133569	0.00567877	2.08897e-28	***	5
Pro	D10	M0	60925.2	59637.5	35588.3	75.9284	75.6467	75.2593	75.6115	0.335972	3.23642e-31	***	0
Pro	D10	M1	6613.11	6570.29	3919.47	3.97491	4.0818	4.05814	4.03828	0.0561438	2.0485e-31	***	1
Pro	D10	M2	12658.3	12502	7586.95	15.2497	15.3258	15.509	15.3615	0.1333	3.1539e-29	***	2
Pro	D10	M3	2571.42	2555.13	1584.46	3.03223	3.06665	3.17041	3.08976	0.0719293	7.03888e-32	***	3
Pro	D10	M4	1785.25	1804.94	1137.31	2.10517	2.16628	2.2757	2.18238	0.0863959	4.04725e-29	***	4
Pro	D10	M5	249.728	249.853	160.002	0.29448	0.299873	0.320155	0.304836	0.0135379	2.08897e-28	***	5
Pro	F1	M0	36343.2	32958.7	21602	78.3159	77.951	77.9036	78.0568	0.225589	3.23642e-31	***	0
Pro	F1	M1	3355.44	3074.15	2031.83	2.84371	2.90344	2.96212	2.90309	0.0592079	2.0485e-31	***	1
Pro	F1	M2	6932.42	6418.15	4204.94	14.4808	14.7139	14.6963	14.6303	0.129814	3.1539e-29	***	2
Pro	F1	M3	1283.75	1182.94	781.91	2.61752	2.64726	2.6681	2.64429	0.0254223	7.03888e-32	***	3
Pro	F1	M4	988.171	923.887	597.949	2.01484	2.06753	2.04037	2.04091	0.0263511	4.04725e-29	***	4
Pro	F1	M5	141.698	127.709	87.2531	0.288916	0.285795	0.297732	0.290815	0.00619093	2.08897e-28	***	5
Pro	A6	M0	48632	50826.4	36872.7	87.0236	86.8843	86.9736	86.9605	0.0705459	3.23642e-31	***	0
Pro	A6	M1	3482.85	3639.84	2632.07	1.37746	1.37498	1.35656	1.36967	0.0114199	2.0485e-31	***	1
Pro	A6	M2	5639.32	5967.23	4308.62	9.8032	9.91033	9.87435	9.86263	0.0545196	3.1539e-29	***	2
Pro	A6	M3	646.546	698.866	490.688	1.0947	1.13039	1.09514	1.10674	0.0204779	7.03888e-32	***	3
Pro	A6	M4	613.126	640.532	464.027	1.03812	1.03603	1.03564	1.0366	0.00133173	4.04725e-29	***	4
Pro	A6	M5	47.5376	52.456	37.8985	0.0804884	0.0848454	0.0845835	0.0833058	0.00244344	2.08897e-28	***	5
Pro	A3	M0	56313	35482.5	29549.4	78.6725	78.5366	78.5053	78.5715	0.0888743	3.23642e-31	***	0
Pro	A3	M1	5280.01	3329.29	2797.29	2.96836	2.96846	3.03217	2.98966	0.0368102	2.0485e-31	***	1
Pro	A3	M2	10690.8	6816.2	5667.14	14.4723	14.6203	14.5874	14.56	0.0776912	3.1539e-29	***	2
Pro	A3	M3	1815.17	1148.99	950.503	2.39945	2.40633	2.38938	2.39839	0.00852333	7.03888e-32	***	3
Pro	A3	M4	1376.92	865.286	727.824	1.82014	1.81217	1.82961	1.82064	0.00872957	4.04725e-29	***	4
Pro	A3	M5	173.288	106.309	88.1499	0.229068	0.222643	0.221592	0.224434	0.00404713	2.08897e-28	***	5
Pro	C8	M0	29951.6	29578.6	19966.7	80.9051	80.55	80.5305	80.6619	0.210865	3.23642e-31	***	0
Pro	C8	M1	2562.3	2575.68	1732.25	2.39535	2.50682	2.48057	2.46091	0.0582731	2.0485e-31	***	1
Pro	C8	M2	5042.63	5077.81	3433	13.2116	13.4092	13.4279	13.3496	0.119864	3.1539e-29	***	2
Pro	C8	M3	785.54	785.883	536.306	2.00773	2.02501	2.04668	2.02647	0.0195139	7.03888e-32	***	3
Pro	C8	M4	704.667	710.636	486.093	1.80103	1.83112	1.85505	1.82907	0.0270675	4.04725e-29	***	4
Pro	C8	M5	79.0152	80.2261	49.4559	0.201952	0.206721	0.188736	0.199136	0.00931727	2.08897e-28	***	5
Pro	H1	M0	10295.5	6880.92	3623.64	92.132	91.4474	91.6387	91.7394	0.353219	3.23642e-31	***	0
Pro	H1	M1	659.152	442.965	234.612	0.766463	0.792634	0.827746	0.795614	0.0307499	2.0485e-31	***	1
Pro	H1	M2	765.451	558.795	286.261	6.6593	7.22211	7.03756	6.97299	0.286911	3.1539e-29	***	2
Pro	H1	M3	54.4927	42.4574	20.8092	0.461407	0.5339	0.497932	0.497746	0.0362467	7.03888e-32	***	3
Pro	H1	M4	34.5351	26.684	13.4759	0.292419	0.33555	0.322458	0.316809	0.0221135	4.04725e-29	***	4
Pro	H1	M5	1.01688	0.493026	0.319999	0.0086102	0.00619978	0.0076571	0.00748902	0.00121397	2.08897e-28	***	5
Pro	C9	M0	52653.6	47707.8	31298.5	87.0269	87.4115	87.1998	87.2127	0.192631	3.23642e-31	***	0
Pro	C9	M1	3799.15	3424.58	2253.93	1.42376	1.39794	1.41454	1.41208	0.0130811	2.0485e-31	***	1
Pro	C9	M2	6311.94	5548.61	3706.87	10.135	9.87576	10.0328	10.0145	0.130589	3.1539e-29	***	2
Pro	C9	M3	684.289	584.803	395.965	1.07015	1.01384	1.04383	1.04261	0.0281764	7.03888e-32	***	3
Pro	C9	M4	462.459	389.782	263.277	0.723236	0.675744	0.694043	0.697674	0.0239537	4.04725e-29	***	4
Pro	C9	M5	31.6021	26.3217	15.2919	0.0494223	0.0456324	0.0403119	0.0451222	0.00457659	2.08897e-28	***	5
Pyr	E2	M0	86.6128	90.6562	53.1207	57.6283	55.1113	55.4326	56.0574	1.36991	0.000997067	***	0
Pyr	E2	M1	3.07074	4.57891	2.43342	0.118921	0.934299	0.682117	0.578446	0.417458	2.33699e-06	***	1
Pyr	E2	M2	65.6829	74.8116	43.5084	42.7385	44.4585	44.3886	43.8619	0.9735	0.00639106	**	2
Pyr	E2	M3	NA	NA	NA	NA	NA	NA	NA	NA	NA		3
Pyr	H2	M0	53.8093	54.7208	31.8107	56.3472	55.4276	54.3916	55.3888	0.978383	0.000997067	***	0
Pyr	H2	M1	1.54798	2.39397	1.36845	0	0.569104	0.519181	0.362761	0.315151	2.33699e-06	***	1
Pyr	H2	M2	42.9116	44.9411	27.2787	44.1481	44.508	45.6057	44.7539	0.759258	0.00639106	**	2
Pyr	H2	M3	NA	NA	NA	NA	NA	NA	NA	NA	NA		3
Pyr	B7	M0	104.723	103.021	57.8587	54.4954	54.0714	53.4302	53.999	0.536289	0.000997067	***	0
Pyr	B7	M1	6.58253	7.12016	2.83573	1.58937	1.91162	0.826677	1.44256	0.557174	2.33699e-06	***	1
Pyr	B7	M2	87.3465	86.8147	51.2477	44.4188	44.5216	46.2666	45.069	1.03845	0.00639106	**	2
Pyr	B7	M3	NA	NA	NA	NA	NA	NA	NA	NA	NA		3
Pyr	A2	M0	39.9101	46.3414	28.4946	54.0863	56.3191	56.7552	55.7202	1.43169	0.000997067	***	0
Pyr	A2	M1	0.924632	1.65055	0.900484	0	0.12533	0	0.0417765	0.072359	2.33699e-06	***	1
Pyr	A2	M2	34.6751	37.0679	22.4144	46.4272	44.0555	43.7391	44.7406	1.46915	0.00639106	**	2
Pyr	A2	M3	NA	NA	NA	NA	NA	NA	NA	NA	NA		3
Pyr	A1	M0	127.437	52.818	46.052	54.8602	56.9929	54.1644	55.3392	1.47385	0.000997067	***	0
Pyr	A1	M1	6.64076	2.07517	2.15431	1.01693	0.3338	0.718506	0.689745	0.342472	2.33699e-06	***	1
Pyr	A1	M2	106.054	40.9082	39.685	44.6287	43.1635	45.6338	44.4754	1.24227	0.00639106	**	2
Pyr	A1	M3	NA	NA	NA	NA	NA	NA	NA	NA	NA		3
Pyr	D10	M0	62.1368	47.619	38.3729	57.119	55.364	55.7778	56.0869	0.917404	0.000997067	***	0
Pyr	D10	M1	2.05754	1.1391	1.1178	0	0	0	0	0	2.33699e-06	***	1
Pyr	D10	M2	48.2326	39.324	31.3285	43.3733	45.1362	44.7242	44.4112	0.922199	0.00639106	**	2
Pyr	D10	M3	NA	NA	NA	NA	NA	NA	NA	NA	NA		3
Pyr	F1	M0	52.5958	45.1763	29.6608	52.0012	54.0656	54.4674	53.5114	1.3232	0.000997067	***	0
Pyr	F1	M1	2.07145	1.53305	1.07053	0.309465	0.0303595	0.146819	0.162214	0.140188	2.33699e-06	***	1
Pyr	F1	M2	49.8886	39.6682	25.562	48.234	46.4294	45.9055	46.8563	1.22154	0.00639106	**	2
Pyr	F1	M3	NA	NA	NA	NA	NA	NA	NA	NA	NA		3
Pyr	A6	M0	77.8493	54.5277	28.91	55.9902	55.9513	54.0051	55.3155	1.13503	0.000997067	***	0
Pyr	A6	M1	2.5843	1.75725	1.09298	0	0	0.237104	0.0790348	0.136892	2.33699e-06	***	1
Pyr	A6	M2	63.2743	44.3452	25.3352	44.5144	44.5526	46.2816	45.1162	1.00941	0.00639106	**	2
Pyr	A6	M3	NA	NA	NA	NA	NA	NA	NA	NA	NA		3
Pyr	A3	M0	132.768	76.9904	65.3264	55.7566	54.8167	54.0785	54.8839	0.841088	0.000997067	***	0
Pyr	A3	M1	7.11522	3.00143	2.96307	1.11524	0.30454	0.641319	0.687032	0.407278	2.33699e-06	***	1
Pyr	A3	M2	106.271	65.1976	56.5855	43.6232	45.393	45.7987	44.9383	1.15681	0.00639106	**	2
Pyr	A3	M3	NA	NA	NA	NA	NA	NA	NA	NA	NA		3
Pyr	C8	M0	202.926	125.253	91.5591	56.3177	54.387	53.2173	54.6407	1.56566	0.000997067	***	0
Pyr	C8	M1	10.4374	6.67938	5.74445	1.00632	1.07363	1.54597	1.20864	0.294069	2.33699e-06	***	1
Pyr	C8	M2	159.117	106.137	80.5488	43.1662	45.0498	45.7546	44.6568	1.33818	0.00639106	**	2
Pyr	C8	M3	NA	NA	NA	NA	NA	NA	NA	NA	NA		3
Pyr	H1	M0	46.2806	19.0592	13.9274	52.0847	50.4947	47.5498	50.0431	2.30096	0.000997067	***	0
Pyr	H1	M1	2.96182	1.26672	0.866517	1.5778	1.65276	1.35671	1.52909	0.153915	2.33699e-06	***	1
Pyr	H1	M2	42.612	18.6925	15.4844	46.8673	48.3988	51.675	48.9804	2.45603	0.00639106	**	2
Pyr	H1	M3	NA	NA	NA	NA	NA	NA	NA	NA	NA		3
Pyr	C9	M0	110.28	98.0655	55.3799	55.5609	54.6836	52.8591	54.3678	1.37832	0.000997067	***	0
Pyr	C9	M1	4.74361	4.93127	2.89792	0.530118	0.914984	0.991231	0.812111	0.247171	2.33699e-06	***	1
Pyr	C9	M2	90.1579	82.3864	50.0261	44.4126	44.9103	46.6776	45.3335	1.19031	0.00639106	**	2
Pyr	C9	M3	NA	NA	NA	NA	NA	NA	NA	NA	NA		3
R5P	E2	M0	0.043459	NA	0.0739028	0.456074	NA	0.235	0.345537	0.156324	0.0658088		0
R5P	E2	M1	5.60398	6.61354	17.0957	58.1382	60.5298	53.7507	57.4729	3.43817	9.719e-07	***	1
R5P	E2	M2	1.00191	1.35073	4.83192	7.72622	9.56313	12.6636	9.9843	2.49547	1.18919e-10	***	2
R5P	E2	M3	3.42143	3.45608	11.2348	33.9738	30.2625	33.8028	32.6797	2.09511	0.000604259	***	3
R5P	E2	M4	NA	NA	NA	NA	NA	NA	NA	NA	NA		4
R5P	E2	M5	NA	NA	NA	NA	NA	NA	NA	NA	NA		5
R5P	H2	M0	0.0441342	0.113147	NA	0.336987	0.792819	NA	0.564903	0.322322	0.0658088		0
R5P	H2	M1	6.32725	7.41511	6.52459	47.7618	51.3426	57.8165	52.307	5.09625	9.719e-07	***	1
R5P	H2	M2	2.12162	2.26662	1.10553	13.7437	13.2756	7.14476	11.388	3.6822	1.18919e-10	***	2
R5P	H2	M3	5.34842	5.28807	4.16538	38.6407	35.0599	35.3133	36.338	1.99822	0.000604259	***	3
R5P	H2	M4	NA	NA	NA	NA	NA	NA	NA	NA	NA		4
R5P	H2	M5	NA	NA	NA	NA	NA	NA	NA	NA	NA		5
R5P	B7	M0	NA	0.073785	NA	NA	15.26	NA	15.26	NA	0.0658088		0
R5P	B7	M1	0.224836	0.168124	0.0436874	34.8202	33.5492	10.7419	26.3704	13.5496	9.719e-07	***	1
R5P	B7	M2	0.41676	0.171298	0.254643	62.3013	33.175	61.4504	52.3089	16.5759	1.18919e-10	***	2
R5P	B7	M3	0.0333193	0.0978049	0.126769	4.9368	19.1395	29.821	17.9658	12.4836	0.000604259	***	3
R5P	B7	M4	NA	NA	NA	NA	NA	NA	NA	NA	NA		4
R5P	B7	M5	NA	NA	NA	NA	NA	NA	NA	NA	NA		5
R5P	A2	M0	NA	0.183675	0.123532	NA	3.77898	2.60362	3.1913	0.831106	0.0658088		0
R5P	A2	M1	2.187	3.35245	2.86486	73.2813	68.0078	59.5737	66.9543	6.91431	9.719e-07	***	1
R5P	A2	M2	0.196137	0.2353	0.510441	3.27544	1.74259	7.90145	4.30649	3.20627	1.18919e-10	***	2
R5P	A2	M3	0.736255	1.36538	1.5156	23.6025	26.5804	30.2247	26.8025	3.31665	0.000604259	***	3
R5P	A2	M4	NA	NA	NA	NA	NA	NA	NA	NA	NA		4
R5P	A2	M5	NA	NA	NA	NA	NA	NA	NA	NA	NA		5
R5P	A1	M0	0.0845817	NA	0.0636458	2.43733	NA	3.91526	3.17629	1.04505	0.0658088		0
R5P	A1	M1	1.97892	1.00578	1.11715	56.2639	55.9536	67.752	59.9898	6.72402	9.719e-07	***	1
R5P	A1	M2	0.0853662	NA	0.0548995	-0.0696783	NA	0.321945	0.126133	0.276919	1.18919e-10	***	2
R5P	A1	M3	1.51872	0.873061	0.482319	41.4091	46.4681	28.0742	38.6505	9.50219	0.000604259	***	3
R5P	A1	M4	NA	NA	NA	NA	NA	NA	NA	NA	NA		4
R5P	A1	M5	NA	NA	NA	NA	NA	NA	NA	NA	NA		5
R5P	D10	M0	0.479518	0.187915	0.19809	13.4321	5.54288	6.00402	8.32634	4.42775	0.0658088		0
R5P	D10	M1	1.6943	1.4774	1.93598	46.1995	42.7943	57.703	48.8989	7.81233	9.719e-07	***	1
R5P	D10	M2	0.671469	0.834712	0.656312	16.3637	22.1992	16.9179	18.4936	3.22106	1.18919e-10	***	2
R5P	D10	M3	0.927638	1.08296	0.696515	24.5867	30.225	19.9752	24.929	5.13345	0.000604259	***	3
R5P	D10	M4	NA	NA	NA	NA	NA	NA	NA	NA	NA		4
R5P	D10	M5	NA	NA	NA	NA	NA	NA	NA	NA	NA		5
R5P	F1	M0	0.157287	0.0645259	0.221537	2.13324	0.787198	3.65708	2.19251	1.43586	0.0658088		0
R5P	F1	M1	2.69852	3.4868	2.21281	36.0794	42.0268	35.9256	38.0106	3.47897	9.719e-07	***	1
R5P	F1	M2	3.19575	3.04476	2.44591	40.8072	34.4833	37.9121	37.7342	3.16567	1.18919e-10	***	2
R5P	F1	M3	1.74084	2.06692	1.52196	22.3403	23.8591	23.7724	23.3239	0.852966	0.000604259	***	3
R5P	F1	M4	NA	NA	NA	NA	NA	NA	NA	NA	NA		4
R5P	F1	M5	NA	NA	NA	NA	NA	NA	NA	NA	NA		5
R5P	A6	M0	0.089971	0.108152	0.0500627	0.380519	0.447991	0.232649	0.35372	0.110144	0.0658088		0
R5P	A6	M1	13.9105	14.1274	12.9654	58.1644	57.8508	59.5767	58.5306	0.919403	9.719e-07	***	1
R5P	A6	M2	1.71541	2.01134	1.82451	4.53708	5.60369	5.67189	5.27089	0.63641	1.18919e-10	***	2
R5P	A6	M3	9.27285	9.26738	7.90216	37.1081	36.3223	34.7467	36.0591	1.20249	0.000604259	***	3
R5P	A6	M4	NA	NA	NA	NA	NA	NA	NA	NA	NA		4
R5P	A6	M5	NA	NA	NA	NA	NA	NA	NA	NA	NA		5
R5P	A3	M0	0.148961	NA	0.0992723	1.11294	NA	1.21721	1.16507	0.0737309	0.0658088		0
R5P	A3	M1	7.72727	5.44071	4.16612	57.0367	54.1535	50.4532	53.8811	3.30021	9.719e-07	***	1
R5P	A3	M2	2.42628	1.63022	1.47839	15.2212	13.665	15.5104	14.7989	0.992544	1.18919e-10	***	2
R5P	A3	M3	3.84306	3.43039	2.87572	27.1679	32.6663	33.3629	31.0657	3.39348	0.000604259	***	3
R5P	A3	M4	NA	NA	NA	NA	NA	NA	NA	NA	NA		4
R5P	A3	M5	NA	NA	NA	NA	NA	NA	NA	NA	NA		5
R5P	C8	M0	NA	0.11327	NA	NA	1.15876	NA	1.15876	NA	0.0658088		0
R5P	C8	M1	5.99981	5.67911	8.21763	58.4714	57.3948	64.9103	60.2589	4.06411	9.719e-07	***	1
R5P	C8	M2	1.12825	0.982723	1.15355	8.30176	7.3079	6.15549	7.25505	1.07411	1.18919e-10	***	2
R5P	C8	M3	3.59721	3.55585	3.86149	33.5396	34.4194	29.1815	32.3802	2.80483	0.000604259	***	3
R5P	C8	M4	NA	NA	NA	NA	NA	NA	NA	NA	NA		4
R5P	C8	M5	NA	NA	NA	NA	NA	NA	NA	NA	NA		5
R5P	H1	M0	0.17008	0.0561447	NA	0.654696	0.363002	NA	0.508849	0.206259	0.0658088		0
R5P	H1	M1	16.2165	9.53178	7.14175	61.7001	60.9296	59.0462	60.5586	1.36526	9.719e-07	***	1
R5P	H1	M2	1.44202	0.695443	0.720994	2.71454	1.71706	3.2974	2.57633	0.799179	1.18919e-10	***	2
R5P	H1	M3	9.62711	6.06289	4.77959	35.0642	37.0904	37.8062	36.6536	1.42227	0.000604259	***	3
R5P	H1	M4	NA	NA	NA	NA	NA	NA	NA	NA	NA		4
R5P	H1	M5	NA	NA	NA	NA	NA	NA	NA	NA	NA		5
R5P	C9	M0	0.0677264	NA	NA	0.188025	NA	NA	0.188025	NA	0.0658088		0
R5P	C9	M1	19.3631	13.0161	22.655	53.1551	53.0933	55.1163	53.7882	1.15058	9.719e-07	***	1
R5P	C9	M2	4.8418	3.20001	3.95941	10.8091	10.5733	7.10161	9.49466	2.07579	1.18919e-10	***	2
R5P	C9	M3	13.7954	9.40845	16.349	36.2388	36.7165	38.0533	37.0029	0.940507	0.000604259	***	3
R5P	C9	M4	NA	NA	NA	NA	NA	NA	NA	NA	NA		4
R5P	C9	M5	NA	NA	NA	NA	NA	NA	NA	NA	NA		5
Rib	E2	M0	0.0148479	0.0150819	0.00912266	1.96388	1.07448	1.4304	1.48959	0.447646	1.57421e-07	***	0
Rib	E2	M1	0.446929	0.94923	0.336885	58.3556	66.823	52.1625	59.1137	7.3596	3.74322e-06	***	1
Rib	E2	M2	0.29815	0.406579	0.305172	36.0047	25.3919	44.5077	35.3014	9.57728	9.85413e-09	***	2
Rib	E2	M3	0.0127298	0.0705257	0.0228563	1.59314	4.75413	3.39096	3.24608	1.58547	2.8014e-13	***	3
Rib	E2	M4	0.0263821	0.0420443	NA	3.30173	2.8342	NA	3.06797	0.330594	3.79611e-15	***	4
Rib	E2	M5	NA	NA	NA	NA	NA	NA	NA	NA	NA		5
Rib	H2	M0	0.0240216	0.0461816	0.0206988	1.44942	1.97463	1.91157	1.77854	0.286764	1.57421e-07	***	0
Rib	H2	M1	0.876394	1.10735	0.619108	52.2187	46.7187	56.4417	51.793	4.87543	3.74322e-06	***	1
Rib	H2	M2	0.521023	0.81656	0.315393	28.4521	32.0948	26.0062	28.851	3.06382	9.85413e-09	***	2
Rib	H2	M3	0.267254	0.377125	0.113442	15.258	15.2575	9.91288	13.4761	3.08588	2.8014e-13	***	3
Rib	H2	M4	0.0628702	0.124513	0.0757466	3.58938	5.03748	6.61896	5.08194	1.51528	3.79611e-15	***	4
Rib	H2	M5	NA	NA	NA	NA	NA	NA	NA	NA	NA		5
Rib	B7	M0	0.171344	0.0667052	0.0882297	10.2568	3.54545	6.18689	6.66305	3.38092	1.57421e-07	***	0
Rib	B7	M1	0.826096	0.893736	0.684588	48.3427	46.7855	47.1368	47.4217	0.816777	3.74322e-06	***	1
[truncated: 382 more rows]

## Sheet: media footprint set II
Name	Condition	Rep1	Rep2	Rep3	Av	Std	Norm_Av	Norm_Std	ANOVA	Sig		back to index
[truncated: 132 more rows]
